# Supplementary material for: A five-coordinate cobalt bis­(di­thiol­ene)–phosphine complex [Co(pdt)2(PTA)] (pdt = phenyl­dithiol­ene; PTA = 1,3,5-tri­aza-7-phosphaadamantane)
Source: Acta Crystallogr E Crystallogr Commun. 2020 Apr 24;76(Pt 5):736–41. doi: 10.1107/S2056989020005447 (PMC7199256; doi:10.1107/S2056989020005447)
Supplement: Supplementary file 1 [file e-76-00736-sup1.cif]

##############################################################################
#                                                                            #
# This CIF contains the data in a paper accepted for publication in          #
# Acta Crystallographica Section E. It conforms to the requirements of       #
# Notes for Authors for Acta Crystallographica Section E, and has been       #
# peer reviewed under the auspices of the IUCr Commission on Journals.       #
#                                                                            #
# Full details of the Crystallographic Information File format               #
# are given in the paper "The Crystallographic Information File (CIF):       #
# a New Standard Archive File for Crystallography" by S. R. Hall, F. H.      #
# Allen and I. D. Brown [Acta Cryst. (1991), A47, 655-685].                  #
#                                                                            #
# The current version of the core CIF dictionary is obtainable from          #
# ftp://ftp.iucr.org/pub/cif_core.dic.                                       #
#                                                                            #
# Software is freely available for graphical display of the structure(s)     #
# in this CIF. For information consult the CIF software page                 #
# http://www.iucr.org/resources/cif/software.                                #
#                                                                            #
# This file may be used for bona fide research purposes within the           #
# scientific community so long as proper attribution is given to the journal # 
# article from which it was obtained.                                        #
#                                                                            #
##############################################################################
data_I
_database_code_depnum_ccdc_archive 'CCDC 1986931'
_audit_creation_method     'SHELXL-2016/6'
_journal_date_recd_electronic     2020-03-30
_journal_date_accepted     2020-04-18
_journal_name_full     'Acta Crystallographica, Section E'
_journal_year     2020
_journal_volume     76
_journal_issue      5
_journal_page_first     736
_journal_page_last     741
_journal_paper_category     GM
_journal_paper_doi     10.1107/S2056989020005447
_journal_coeditor_code     ZL2776
_publ_contact_author_name     'S. Chantal E. Stieber'
_publ_contact_author_address
;
Department of Chemistry & Biochemistry
California State Polytechnic University, Pomona
3801 W. Temple Ave.
Pomona, CA 91768
USA
;
_publ_contact_author_email     'sestieber@cpp.edu, pchandraseka@lamar.edu'
_publ_contact_author_fax     ?
_publ_contact_author_phone     '909-869-3674'
_publ_section_title
;
A five-coordinate cobalt bis(dithiolene)--phosphine complex [Co(pdt)~2~(PTA)]
(pdt = phenyldithiolene; PTA = 1,3,5-triaza-7-phosphaadamantane)
;
_publ_section_title_footnote     .
loop_
    _publ_author_name
    _publ_author_footnote
    _publ_author_address
    'Williams, DaShawn' .
;
Department of Chemistry & Biochemistry
Lamar University
4400 S. M.L.K. King Jr. Pkwy
Beaumont, TX 77705
USA
;
    'Brannon, Jacob P.' .
;
Department of Chemistry & Biochemistry
California State Polytechnic University, Pomona
3801 W. Temple Ave.
Pomona, CA 91768
USA
;
    'Chandrasekaran, Perumalreddy' .
;
Department of Chemistry & Biochemistry
Lamar University
4400 S. M.L.K. King Jr. Pkwy
Beaumont, TX 77705
USA
;
    'Stieber, S. Chantal E.' .
;
Department of Chemistry & Biochemistry
California State Polytechnic University, Pomona
3801 W. Temple Ave.
Pomona, CA 91768
USA
;
_publ_section_synopsis
;
The synthesis and crystal structure are reported for a five-coordinate cobalt
dithiolene-phosphine complex [Co(pdt)~2~(PTA)] (pdt = phenyldithiolene;
S~2~C~2~Ph\\u000173), produced by PTA ligand-induced cleavage of the cobalt
bis(dithiolene) dimer [Co~2~(pdt)~4~].
;
_chemical_name_systematic
;\
Bis(1,2-diphenyl-2-sulfanylideneethanethiolato-\k^2^<i>S</i>,<i>S</i>')\
(1,3,5-triaza-7-phosphaadamantane-\k<i>P</i>)cobalt(II)
dichloromethane hemisolvate
;
_chemical_name_common     ?
_chemical_formula_moiety     'C34 H32 Co N3 P S4, 0.5(C2 H4 Cl2)'
_chemical_formula_sum     'C35 H34 Cl Co N3 P S4'
_chemical_formula_iupac     '[Co (C14 H10 S2)2 (C6 H12 N3 P), 0.5C2 H4 Cl2'
_chemical_formula_weight     750.24
_chemical_melting_point     ?
_space_group_crystal_system     triclinic
_space_group_name_H-M_alt     'P -1'
_space_group_name_Hall     '-P 1'
loop_
    _space_group_symop_operation_xyz
    'x, y, z'
    '-x, -y, -z'
_cell_length_a     9.0954(7)
_cell_length_b     13.4319(9)
_cell_length_c     14.7905(10)
_cell_angle_alpha     97.074(3)
_cell_angle_beta     94.680(3)
_cell_angle_gamma     107.354(3)
_cell_volume     1698.1(2)
_cell_formula_units_Z     2
_cell_measurement_reflns_used     9901
_cell_measurement_theta_min     3.54
_cell_measurement_theta_max     34.93
_cell_measurement_temperature     113(2)
_exptl_crystal_description     prism
_exptl_crystal_colour     black
_exptl_crystal_size_max     0.571
_exptl_crystal_size_mid     0.317
_exptl_crystal_size_min     0.138
_exptl_crystal_density_diffrn     1.467
_exptl_crystal_density_meas     ?
_exptl_crystal_density_method     'not measured'
_exptl_crystal_F_000     776
_exptl_absorpt_coefficient_mu     0.908
_exptl_absorpt_correction_type     multi-scan
_exptl_absorpt_process_details
;
(SADABS; Krause <i>et al.</i>,  2015)
;
_exptl_absorpt_correction_T_min     0.6611
_exptl_absorpt_correction_T_max     0.7455
_diffrn_ambient_temperature     113.0
_diffrn_source     'microfocus sealed tube'
_diffrn_radiation_type     MoK\a
_diffrn_radiation_wavelength     0.71073
_diffrn_measurement_device_type     'Bruker D8 Venture Kappa'
_diffrn_measurement_method     '\f and \w scans'
_diffrn_detector_area_resol_mean     ?
_diffrn_reflns_number     46909
_diffrn_reflns_av_R_equivalents     0.0445
_diffrn_reflns_av_unetI/netI     0.0306
_diffrn_reflns_theta_min     2.593
_diffrn_reflns_theta_max     27.133
_diffrn_reflns_theta_full     25.242
_diffrn_measured_fraction_theta_max     0.995
_diffrn_measured_fraction_theta_full     0.996
_diffrn_reflns_limit_h_min     -11
_diffrn_reflns_limit_h_max     11
_diffrn_reflns_limit_k_min     -17
_diffrn_reflns_limit_k_max     17
_diffrn_reflns_limit_l_min     -18
_diffrn_reflns_limit_l_max     18
_diffrn_standards_number     0
_refine_special_details     ?
_reflns_number_total     7487
_reflns_number_gt     6778
_reflns_threshold_expression     'I > 2\s(I)'
_refine_ls_structure_factor_coef     Fsqd
_refine_ls_matrix_type     full
_refine_ls_R_factor_all     0.0356
_refine_ls_R_factor_gt     0.0305
_refine_ls_wR_factor_gt     0.0783
_refine_ls_wR_factor_ref     0.0825
_refine_ls_goodness_of_fit_ref     1.056
_refine_ls_restrained_S_all     1.056
_refine_ls_number_reflns     7487
_refine_ls_number_parameters     406
_refine_ls_number_restraints     0
_refine_ls_hydrogen_treatment     constr
_refine_ls_weighting_scheme     calc
_refine_ls_weighting_details
              'w=1/[\s^2^(Fo^2^)+(0.0327P)^2^+1.8472P] where P=(Fo^2^+2Fc^2^)/3'
_atom_sites_solution_hydrogens     mixed
_atom_sites_solution_primary     direct
_atom_sites_solution_secondary     difmap
_refine_ls_shift/su_max     0.002
_refine_ls_shift/su_mean     0.000
_refine_diff_density_max     0.732
_refine_diff_density_min     -0.401
_refine_ls_extinction_method     none
_refine_ls_extinction_coef     .
loop_
    _atom_type_symbol
    _atom_type_description
    _atom_type_scat_dispersion_real
    _atom_type_scat_dispersion_imag
    _atom_type_scat_source
    'C' 'C' 0.0033 0.0016
                         'International Tables Vol C Tables 4.2.6.8 and 6.1.1.4'
    'H' 'H' 0.0000 0.0000
                         'International Tables Vol C Tables 4.2.6.8 and 6.1.1.4'
    'Cl' 'Cl' 0.1484 0.1585
                         'International Tables Vol C Tables 4.2.6.8 and 6.1.1.4'
    'Co' 'Co' 0.3494 0.9721
                         'International Tables Vol C Tables 4.2.6.8 and 6.1.1.4'
    'N' 'N' 0.0061 0.0033
                         'International Tables Vol C Tables 4.2.6.8 and 6.1.1.4'
    'P' 'P' 0.1023 0.0942
                         'International Tables Vol C Tables 4.2.6.8 and 6.1.1.4'
    'S' 'S' 0.1246 0.1234
                         'International Tables Vol C Tables 4.2.6.8 and 6.1.1.4'
_computing_data_collection
;
APEX3 (Bruker, 2017)
;
_computing_cell_refinement
;
SAINT (Bruker, 2017)
;
_computing_data_reduction
;
SAINT (Bruker, 2017)
;
_computing_structure_solution
;
SHELXT2014 (Sheldrick, 2015a)
;
_computing_structure_refinement
;
<i>OLEX2</i> (Dolomanov <i>et al.</i>,  2009) and SHELXL2017 (Sheldrick,
2015b)
;
_computing_molecular_graphics
;
Mercury (Macrae <i>et al.</i>,  2020)
;
_computing_publication_material
;
publCIF (Westrip, 2010)
;
loop_
    _atom_site_type_symbol
    _atom_site_label
    _atom_site_fract_x
    _atom_site_fract_y
    _atom_site_fract_z
    _atom_site_U_iso_or_equiv
    _atom_site_adp_type
    _atom_site_calc_flag
    _atom_site_occupancy
    _atom_site_disorder_assembly
    _atom_site_disorder_group
    C C1 0.2841(2) 0.44175(16) 0.13148(14) 0.0238(4) Uani d 1 . .
    H H1A 0.327954 0.444029 0.072381 0.029 Uiso calc 1 . .
    H H1B 0.262644 0.369103 0.145884 0.029 Uiso calc 1 . .
    Co Co1 0.64640(3) 0.50794(2) 0.24515(2) 0.01404(7) Uani d 1 . .
    N N1 0.1384(2) 0.46794(14) 0.12245(13) 0.0265(4) Uani d 1 . .
    Cl Cl1 -0.03998(7) 0.64232(4) 0.56103(4) 0.03132(12) Uani d 1 . .
    S S1 0.59835(5) 0.34986(3) 0.17196(3) 0.01709(10) Uani d 1 . .
    P P1 0.42620(5) 0.53418(4) 0.22219(3) 0.01466(10) Uani d 1 . .
    C C2 0.3048(2) 0.52908(19) 0.31626(14) 0.0262(4) Uani d 1 . .
    H H2A 0.284600 0.459895 0.337846 0.031 Uiso calc 1 . .
    H H2B 0.360251 0.584927 0.368404 0.031 Uiso calc 1 . .
    S S2 0.61456(5) 0.44452(3) 0.37252(3) 0.01757(10) Uani d 1 . .
    N N2 0.1566(2) 0.54440(16) 0.28436(13) 0.0279(4) Uani d 1 . .
    C C3 0.0688(2) 0.46267(18) 0.20808(17) 0.0319(5) Uani d 1 . .
    H H3A 0.058232 0.392641 0.226358 0.038 Uiso calc 1 . .
    H H3B -0.036915 0.468504 0.196775 0.038 Uiso calc 1 . .
    S S3 0.71513(5) 0.56935(3) 0.12089(3) 0.01568(10) Uani d 1 . .
    N N3 0.25473(19) 0.65989(13) 0.17147(12) 0.0225(3) Uani d 1 . .
    C C4 0.1799(2) 0.64750(18) 0.25548(15) 0.0276(4) Uani d 1 . .
    H H4A 0.244268 0.702669 0.305799 0.033 Uiso calc 1 . .
    H H4B 0.077805 0.659288 0.245456 0.033 Uiso calc 1 . .
    S S4 0.76992(5) 0.65936(3) 0.32479(3) 0.01744(10) Uani d 1 . .
    C C20 0.4388(3) 0.24991(15) 0.47931(13) 0.0238(4) Uani d 1 . .
    H H20 0.373511 0.292452 0.470978 0.029 Uiso calc 1 . .
    C C21 0.8023(2) 0.70357(14) 0.15445(13) 0.0156(3) Uani d 1 . .
    C C22 0.8262(2) 0.74384(14) 0.24571(12) 0.0150(3) Uani d 1 . .
    C C23 0.8953(2) 0.85744(14) 0.28453(13) 0.0169(3) Uani d 1 . .
    C C24 1.0120(2) 0.88975(16) 0.35854(15) 0.0265(4) Uani d 1 . .
    H H24 1.051162 0.839134 0.382873 0.032 Uiso calc 1 . .
    C C25 1.0716(3) 0.99529(17) 0.39707(17) 0.0330(5) Uani d 1 . .
    H H25 1.151905 1.016440 0.447350 0.040 Uiso calc 1 . .
    C C26 1.0157(3) 1.06997(16) 0.36321(16) 0.0291(5) Uani d 1 . .
    H H26 1.057262 1.142228 0.389814 0.035 Uiso calc 1 . .
    C C27 0.8984(3) 1.03871(16) 0.29017(15) 0.0279(4) Uani d 1 . .
    H H27 0.858604 1.089600 0.266868 0.033 Uiso calc 1 . .
    C C28 0.8388(2) 0.93339(16) 0.25086(14) 0.0228(4) Uani d 1 . .
    H H28 0.758727 0.912696 0.200497 0.027 Uiso calc 1 . .
    C C29 0.8531(2) 0.76591(14) 0.07994(12) 0.0159(3) Uani d 1 . .
    C C30 0.7460(2) 0.78816(16) 0.01894(14) 0.0229(4) Uani d 1 . .
    H H30 0.638499 0.763550 0.025136 0.027 Uiso calc 1 . .
    C C31 0.7949(3) 0.84572(17) -0.05041(14) 0.0293(5) Uani d 1 . .
    H H31 0.721373 0.861822 -0.090688 0.035 Uiso calc 1 . .
    C C32 0.9510(3) 0.87993(17) -0.06125(15) 0.0300(5) Uani d 1 . .
    H H32 0.984506 0.918433 -0.109521 0.036 Uiso calc 1 . .
    C C33 1.0578(3) 0.85777(18) -0.00151(16) 0.0311(5) Uani d 1 . .
    H H33 1.164953 0.881375 -0.008711 0.037 Uiso calc 1 . .
    C C34 1.0094(2) 0.80118(16) 0.06902(14) 0.0240(4) Uani d 1 . .
    H H34 1.083649 0.786567 0.109948 0.029 Uiso calc 1 . .
    C C35 0.0253(2) 0.55372(15) 0.48550(14) 0.0226(4) Uani d 1 . .
    H H35A -0.019761 0.549633 0.421409 0.027 Uiso calc 1 . .
    H H35B 0.139845 0.579612 0.488730 0.027 Uiso calc 1 . .
    C C5 0.1638(2) 0.57416(17) 0.09845(14) 0.0252(4) Uani d 1 . .
    H H5A 0.217909 0.579321 0.042966 0.030 Uiso calc 1 . .
    H H5B 0.061620 0.584021 0.082845 0.030 Uiso calc 1 . .
    C C8 0.5691(2) 0.30997(14) 0.34348(13) 0.0173(4) Uani d 1 . .
    C C7 0.5610(2) 0.26674(14) 0.25345(13) 0.0173(4) Uani d 1 . .
    C C6 0.4165(2) 0.65983(16) 0.18756(15) 0.0232(4) Uani d 1 . .
    H H6A 0.474959 0.719078 0.236339 0.028 Uiso calc 1 . .
    H H6B 0.465750 0.670512 0.130753 0.028 Uiso calc 1 . .
    C C9 0.5189(2) 0.15214(14) 0.21930(13) 0.0183(4) Uani d 1 . .
    C C19 0.4218(3) 0.18900(17) 0.54991(15) 0.0341(5) Uani d 1 . .
    H H19 0.342685 0.188436 0.588150 0.041 Uiso calc 1 . .
    C C10 0.5971(2) 0.11500(15) 0.15203(14) 0.0215(4) Uani d 1 . .
    H H10 0.680174 0.163381 0.129720 0.026 Uiso calc 1 . .
    C C11 0.5548(3) 0.00803(16) 0.11733(14) 0.0252(4) Uani d 1 . .
    H H11 0.608667 -0.016269 0.071427 0.030 Uiso calc 1 . .
    C C12 0.4341(3) -0.06324(16) 0.14966(15) 0.0273(4) Uani d 1 . .
    H H12 0.405635 -0.136409 0.126284 0.033 Uiso calc 1 . .
    C C14 0.3962(2) 0.07902(15) 0.25086(13) 0.0216(4) Uani d 1 . .
    H H14 0.340984 0.102673 0.296318 0.026 Uiso calc 1 . .
    C C13 0.3552(2) -0.02763(16) 0.21590(14) 0.0260(4) Uani d 1 . .
    H H13 0.272179 -0.076569 0.237726 0.031 Uiso calc 1 . .
    C C15 0.5509(2) 0.24862(14) 0.42110(13) 0.0190(4) Uani d 1 . .
    C C16 0.6491(2) 0.18828(16) 0.43625(15) 0.0268(4) Uani d 1 . .
    H H16 0.726843 0.187116 0.397345 0.032 Uiso calc 1 . .
    C C17 0.6331(3) 0.12979(17) 0.50830(17) 0.0356(6) Uani d 1 . .
    H H17 0.701147 0.089642 0.518871 0.043 Uiso calc 1 . .
    C C18 0.5191(3) 0.12967(17) 0.56452(15) 0.0367(6) Uani d 1 . .
    H H18 0.507881 0.088833 0.613074 0.044 Uiso calc 1 . .
loop_
    _atom_site_aniso_label
    _atom_site_aniso_U_11
    _atom_site_aniso_U_22
    _atom_site_aniso_U_33
    _atom_site_aniso_U_12
    _atom_site_aniso_U_13
    _atom_site_aniso_U_23
    C1 0.0212(10) 0.0219(10) 0.0265(10) 0.0092(8) -0.0051(8) -0.0047(8)
    Co1 0.01191(12) 0.01288(12) 0.01779(13) 0.00396(9) 0.00186(9) 0.00394(9)
    N1 0.0189(8) 0.0249(9) 0.0342(10) 0.0091(7) -0.0055(7) -0.0012(7)
    Cl1 0.0363(3) 0.0239(2) 0.0365(3) 0.0108(2) 0.0142(2) 0.0052(2)
    S1 0.0180(2) 0.0140(2) 0.0196(2) 0.00467(17) 0.00375(16) 0.00368(16)
    P1 0.0124(2) 0.0152(2) 0.0172(2) 0.00534(17) 0.00227(16) 0.00254(17)
    C2 0.0196(10) 0.0406(12) 0.0239(10) 0.0142(9) 0.0075(8) 0.0103(9)
    S2 0.0199(2) 0.0142(2) 0.0185(2) 0.00479(17) 0.00112(16) 0.00396(16)
    N2 0.0189(8) 0.0421(11) 0.0296(9) 0.0159(8) 0.0089(7) 0.0117(8)
    C3 0.0133(9) 0.0310(11) 0.0524(14) 0.0047(8) 0.0036(9) 0.0160(10)
    S3 0.0155(2) 0.0135(2) 0.0172(2) 0.00298(16) 0.00296(16) 0.00246(16)
    N3 0.0173(8) 0.0213(8) 0.0319(9) 0.0101(7) 0.0027(7) 0.0054(7)
    C4 0.0239(10) 0.0323(11) 0.0301(11) 0.0168(9) 0.0034(8) -0.0021(9)
    S4 0.0192(2) 0.0150(2) 0.0166(2) 0.00298(17) 0.00080(16) 0.00396(16)
    C20 0.0338(11) 0.0164(9) 0.0207(9) 0.0071(8) 0.0032(8) 0.0027(7)
    C21 0.0110(8) 0.0146(8) 0.0216(9) 0.0036(6) 0.0026(6) 0.0051(7)
    C22 0.0114(8) 0.0152(8) 0.0195(8) 0.0049(7) 0.0010(6) 0.0062(7)
    C23 0.0160(8) 0.0154(8) 0.0196(9) 0.0047(7) 0.0046(7) 0.0031(7)
    C24 0.0269(11) 0.0174(9) 0.0332(11) 0.0077(8) -0.0063(8) 0.0012(8)
    C25 0.0308(12) 0.0231(11) 0.0394(12) 0.0082(9) -0.0120(9) -0.0053(9)
    C26 0.0332(12) 0.0160(9) 0.0352(12) 0.0065(8) 0.0022(9) -0.0030(8)
    C27 0.0390(12) 0.0203(10) 0.0285(10) 0.0154(9) 0.0035(9) 0.0043(8)
    C28 0.0264(10) 0.0210(9) 0.0216(9) 0.0093(8) -0.0003(8) 0.0028(7)
    C29 0.0183(9) 0.0123(8) 0.0166(8) 0.0043(7) 0.0022(7) 0.0016(6)
    C30 0.0187(9) 0.0226(10) 0.0248(10) 0.0028(8) -0.0016(7) 0.0063(8)
    C31 0.0363(12) 0.0249(10) 0.0236(10) 0.0059(9) -0.0063(9) 0.0072(8)
    C32 0.0417(13) 0.0224(10) 0.0240(10) 0.0036(9) 0.0089(9) 0.0099(8)
    C33 0.0280(11) 0.0315(11) 0.0359(12) 0.0067(9) 0.0150(9) 0.0125(9)
    C34 0.0205(10) 0.0249(10) 0.0288(10) 0.0076(8) 0.0063(8) 0.0091(8)
    C35 0.0228(10) 0.0240(10) 0.0227(9) 0.0088(8) 0.0051(7) 0.0046(8)
    C5 0.0224(10) 0.0319(11) 0.0250(10) 0.0152(9) -0.0013(8) 0.0039(8)
    C8 0.0125(8) 0.0162(8) 0.0234(9) 0.0038(7) 0.0010(7) 0.0061(7)
    C7 0.0127(8) 0.0168(9) 0.0230(9) 0.0042(7) 0.0029(7) 0.0061(7)
    C6 0.0177(9) 0.0201(9) 0.0355(11) 0.0091(8) 0.0042(8) 0.0093(8)
    C9 0.0162(9) 0.0159(9) 0.0215(9) 0.0037(7) -0.0025(7) 0.0040(7)
    C19 0.0601(16) 0.0197(10) 0.0189(10) 0.0064(10) 0.0093(10) 0.0010(8)
    C10 0.0213(9) 0.0178(9) 0.0260(10) 0.0070(7) 0.0012(7) 0.0047(7)
    C11 0.0294(11) 0.0217(10) 0.0260(10) 0.0123(8) -0.0012(8) 0.0020(8)
    C12 0.0326(11) 0.0147(9) 0.0305(11) 0.0051(8) -0.0091(9) 0.0019(8)
    C14 0.0208(9) 0.0193(9) 0.0221(9) 0.0029(8) -0.0011(7) 0.0044(7)
    C13 0.0260(10) 0.0186(9) 0.0284(10) -0.0010(8) -0.0035(8) 0.0085(8)
    C15 0.0210(9) 0.0131(8) 0.0194(9) 0.0017(7) -0.0033(7) 0.0027(7)
    C16 0.0234(10) 0.0191(9) 0.0358(11) 0.0065(8) -0.0075(8) 0.0038(8)
    C17 0.0423(13) 0.0186(10) 0.0405(13) 0.0081(9) -0.0213(11) 0.0045(9)
    C18 0.0674(17) 0.0159(10) 0.0187(10) 0.0045(10) -0.0094(10) 0.0036(8)
_geom_special_details
;
 All esds (except the esd in the dihedral angle between two l.s. planes)
 are estimated using the full covariance matrix.  The cell esds are taken
 into account individually in the estimation of esds in distances, angles
 and torsion angles; correlations between esds in cell parameters are only
 used when they are defined by crystal symmetry.  An approximate (isotropic)
 treatment of cell esds is used for estimating esds involving l.s. planes.
;
loop_
    _geom_bond_atom_site_label_1
    _geom_bond_atom_site_label_2
    _geom_bond_site_symmetry_2
    _geom_bond_distance
    _geom_bond_publ_flag
    C1 H1A . 0.9900 ?
    C1 H1B . 0.9900 ?
    C1 N1 . 1.469(3) ?
    C1 P1 . 1.833(2) ?
    Co1 S1 . 2.1620(5) ?
    Co1 P1 . 2.1424(5) ?
    Co1 S2 . 2.1669(5) ?
    Co1 S3 . 2.1685(5) ?
    Co1 S4 . 2.1487(5) ?
    N1 C3 . 1.462(3) ?
    N1 C5 . 1.469(3) ?
    Cl1 C35 . 1.794(2) ?
    S1 C7 . 1.7282(18) ?
    P1 C2 . 1.841(2) ?
    P1 C6 . 1.847(2) ?
    C2 H2A . 0.9900 ?
    C2 H2B . 0.9900 ?
    C2 N2 . 1.472(3) ?
    S2 C8 . 1.7192(19) ?
    N2 C3 . 1.463(3) ?
    N2 C4 . 1.460(3) ?
    C3 H3A . 0.9900 ?
    C3 H3B . 0.9900 ?
    S3 C21 . 1.7286(18) ?
    N3 C4 . 1.468(3) ?
    N3 C5 . 1.468(3) ?
    N3 C6 . 1.471(2) ?
    C4 H4A . 0.9900 ?
    C4 H4B . 0.9900 ?
    S4 C22 . 1.7307(18) ?
    C20 H20 . 0.9500 ?
    C20 C19 . 1.395(3) ?
    C20 C15 . 1.390(3) ?
    C21 C22 . 1.365(3) ?
    C21 C29 . 1.486(2) ?
    C22 C23 . 1.485(2) ?
    C23 C24 . 1.390(3) ?
    C23 C28 . 1.396(3) ?
    C24 H24 . 0.9500 ?
    C24 C25 . 1.386(3) ?
    C25 H25 . 0.9500 ?
    C25 C26 . 1.379(3) ?
    C26 H26 . 0.9500 ?
    C26 C27 . 1.383(3) ?
    C27 H27 . 0.9500 ?
    C27 C28 . 1.386(3) ?
    C28 H28 . 0.9500 ?
    C29 C30 . 1.396(3) ?
    C29 C34 . 1.388(3) ?
    C30 H30 . 0.9500 ?
    C30 C31 . 1.383(3) ?
    C31 H31 . 0.9500 ?
    C31 C32 . 1.385(3) ?
    C32 H32 . 0.9500 ?
    C32 C33 . 1.382(3) ?
    C33 H33 . 0.9500 ?
    C33 C34 . 1.389(3) ?
    C34 H34 . 0.9500 ?
    C35 C35 2_566 1.506(4) ?
    C35 H35A . 0.9900 ?
    C35 H35B . 0.9900 ?
    C5 H5A . 0.9900 ?
    C5 H5B . 0.9900 ?
    C8 C7 . 1.372(3) ?
    C8 C15 . 1.486(2) ?
    C7 C9 . 1.482(3) ?
    C6 H6A . 0.9900 ?
    C6 H6B . 0.9900 ?
    C9 C10 . 1.396(3) ?
    C9 C14 . 1.405(3) ?
    C19 H19 . 0.9500 ?
    C19 C18 . 1.377(4) ?
    C10 H10 . 0.9500 ?
    C10 C11 . 1.390(3) ?
    C11 H11 . 0.9500 ?
    C11 C12 . 1.386(3) ?
    C12 H12 . 0.9500 ?
    C12 C13 . 1.381(3) ?
    C14 H14 . 0.9500 ?
    C14 C13 . 1.388(3) ?
    C13 H13 . 0.9500 ?
    C15 C16 . 1.395(3) ?
    C16 H16 . 0.9500 ?
    C16 C17 . 1.392(3) ?
    C17 H17 . 0.9500 ?
    C17 C18 . 1.380(4) ?
    C18 H18 . 0.9500 ?
loop_
    _geom_angle_atom_site_label_1
    _geom_angle_atom_site_label_2
    _geom_angle_atom_site_label_3
    _geom_angle_site_symmetry_1
    _geom_angle_site_symmetry_3
    _geom_angle
    _geom_angle_publ_flag
    H1A C1 H1B . . 108.0 ?
    N1 C1 H1A . . 109.4 ?
    N1 C1 H1B . . 109.4 ?
    N1 C1 P1 . . 111.30(13) ?
    P1 C1 H1A . . 109.4 ?
    P1 C1 H1B . . 109.4 ?
    S1 Co1 S2 . . 89.729(19) ?
    S1 Co1 S3 . . 88.927(19) ?
    P1 Co1 S1 . . 101.94(2) ?
    P1 Co1 S2 . . 98.12(2) ?
    P1 Co1 S3 . . 90.975(19) ?
    P1 Co1 S4 . . 97.22(2) ?
    S2 Co1 S3 . . 170.88(2) ?
    S4 Co1 S1 . . 160.81(2) ?
    S4 Co1 S2 . . 88.415(19) ?
    S4 Co1 S3 . . 89.895(19) ?
    C3 N1 C1 . . 110.66(17) ?
    C3 N1 C5 . . 108.76(17) ?
    C5 N1 C1 . . 111.36(16) ?
    C7 S1 Co1 . . 106.05(7) ?
    C1 P1 Co1 . . 116.49(7) ?
    C1 P1 C2 . . 99.60(10) ?
    C1 P1 C6 . . 99.16(10) ?
    C2 P1 Co1 . . 119.19(7) ?
    C2 P1 C6 . . 98.56(10) ?
    C6 P1 Co1 . . 119.84(6) ?
    P1 C2 H2A . . 109.6 ?
    P1 C2 H2B . . 109.6 ?
    H2A C2 H2B . . 108.2 ?
    N2 C2 P1 . . 110.06(14) ?
    N2 C2 H2A . . 109.6 ?
    N2 C2 H2B . . 109.6 ?
    C8 S2 Co1 . . 105.84(7) ?
    C3 N2 C2 . . 111.82(17) ?
    C4 N2 C2 . . 111.77(17) ?
    C4 N2 C3 . . 108.62(17) ?
    N1 C3 N2 . . 114.42(17) ?
    N1 C3 H3A . . 108.7 ?
    N1 C3 H3B . . 108.7 ?
    N2 C3 H3A . . 108.7 ?
    N2 C3 H3B . . 108.7 ?
    H3A C3 H3B . . 107.6 ?
    C21 S3 Co1 . . 105.31(6) ?
    C4 N3 C6 . . 110.70(16) ?
    C5 N3 C4 . . 108.50(16) ?
    C5 N3 C6 . . 111.41(16) ?
    N2 C4 N3 . . 114.23(16) ?
    N2 C4 H4A . . 108.7 ?
    N2 C4 H4B . . 108.7 ?
    N3 C4 H4A . . 108.7 ?
    N3 C4 H4B . . 108.7 ?
    H4A C4 H4B . . 107.6 ?
    C22 S4 Co1 . . 105.61(6) ?
    C19 C20 H20 . . 119.9 ?
    C15 C20 H20 . . 119.9 ?
    C15 C20 C19 . . 120.3(2) ?
    C22 C21 S3 . . 119.00(13) ?
    C22 C21 C29 . . 124.87(16) ?
    C29 C21 S3 . . 116.05(13) ?
    C21 C22 S4 . . 119.29(14) ?
    C21 C22 C23 . . 125.07(16) ?
    C23 C22 S4 . . 115.62(13) ?
    C24 C23 C22 . . 120.60(17) ?
    C24 C23 C28 . . 118.51(18) ?
    C28 C23 C22 . . 120.80(17) ?
    C23 C24 H24 . . 119.8 ?
    C25 C24 C23 . . 120.45(19) ?
    C25 C24 H24 . . 119.8 ?
    C24 C25 H25 . . 119.6 ?
    C26 C25 C24 . . 120.7(2) ?
    C26 C25 H25 . . 119.6 ?
    C25 C26 H26 . . 120.3 ?
    C25 C26 C27 . . 119.41(19) ?
    C27 C26 H26 . . 120.3 ?
    C26 C27 H27 . . 119.9 ?
    C26 C27 C28 . . 120.24(19) ?
    C28 C27 H27 . . 119.9 ?
    C23 C28 H28 . . 119.7 ?
    C27 C28 C23 . . 120.67(19) ?
    C27 C28 H28 . . 119.7 ?
    C30 C29 C21 . . 121.23(17) ?
    C34 C29 C21 . . 119.85(17) ?
    C34 C29 C30 . . 118.91(17) ?
    C29 C30 H30 . . 119.7 ?
    C31 C30 C29 . . 120.58(19) ?
    C31 C30 H30 . . 119.7 ?
    C30 C31 H31 . . 119.9 ?
    C30 C31 C32 . . 120.1(2) ?
    C32 C31 H31 . . 119.9 ?
    C31 C32 H32 . . 120.2 ?
    C33 C32 C31 . . 119.68(19) ?
    C33 C32 H32 . . 120.2 ?
    C32 C33 H33 . . 119.8 ?
    C32 C33 C34 . . 120.4(2) ?
    C34 C33 H33 . . 119.8 ?
    C29 C34 C33 . . 120.29(19) ?
    C29 C34 H34 . . 119.9 ?
    C33 C34 H34 . . 119.9 ?
    Cl1 C35 H35A . . 110.0 ?
    Cl1 C35 H35B . . 110.0 ?
    C35 C35 Cl1 2_566 . 108.53(18) ?
    C35 C35 H35A 2_566 . 110.0 ?
    C35 C35 H35B 2_566 . 110.0 ?
    H35A C35 H35B . . 108.4 ?
    N1 C5 H5A . . 108.7 ?
    N1 C5 H5B . . 108.7 ?
    N3 C5 N1 . . 114.18(16) ?
    N3 C5 H5A . . 108.7 ?
    N3 C5 H5B . . 108.7 ?
    H5A C5 H5B . . 107.6 ?
    C7 C8 S2 . . 119.61(14) ?
    C7 C8 C15 . . 124.29(17) ?
    C15 C8 S2 . . 115.98(14) ?
    C8 C7 S1 . . 118.77(14) ?
    C8 C7 C9 . . 124.82(17) ?
    C9 C7 S1 . . 116.40(14) ?
    P1 C6 H6A . . 109.4 ?
    P1 C6 H6B . . 109.4 ?
    N3 C6 P1 . . 111.14(13) ?
    N3 C6 H6A . . 109.4 ?
    N3 C6 H6B . . 109.4 ?
    H6A C6 H6B . . 108.0 ?
    C10 C9 C7 . . 120.40(17) ?
    C10 C9 C14 . . 118.51(18) ?
    C14 C9 C7 . . 121.05(17) ?
    C20 C19 H19 . . 119.8 ?
    C18 C19 C20 . . 120.4(2) ?
    C18 C19 H19 . . 119.8 ?
    C9 C10 H10 . . 119.6 ?
    C11 C10 C9 . . 120.75(19) ?
    C11 C10 H10 . . 119.6 ?
    C10 C11 H11 . . 120.0 ?
    C12 C11 C10 . . 120.1(2) ?
    C12 C11 H11 . . 120.0 ?
    C11 C12 H12 . . 120.1 ?
    C13 C12 C11 . . 119.86(19) ?
    C13 C12 H12 . . 120.1 ?
    C9 C14 H14 . . 119.9 ?
    C13 C14 C9 . . 120.25(19) ?
    C13 C14 H14 . . 119.9 ?
    C12 C13 C14 . . 120.58(19) ?
    C12 C13 H13 . . 119.7 ?
    C14 C13 H13 . . 119.7 ?
    C20 C15 C8 . . 121.69(17) ?
    C20 C15 C16 . . 119.03(18) ?
    C16 C15 C8 . . 119.29(18) ?
    C15 C16 H16 . . 120.0 ?
    C17 C16 C15 . . 120.1(2) ?
    C17 C16 H16 . . 120.0 ?
    C16 C17 H17 . . 119.7 ?
    C18 C17 C16 . . 120.5(2) ?
    C18 C17 H17 . . 119.7 ?
    C19 C18 C17 . . 119.7(2) ?
    C19 C18 H18 . . 120.1 ?
    C17 C18 H18 . . 120.1 ?
loop_
    _geom_torsion_atom_site_label_1
    _geom_torsion_atom_site_label_2
    _geom_torsion_atom_site_label_3
    _geom_torsion_atom_site_label_4
    _geom_torsion_site_symmetry_1
    _geom_torsion_site_symmetry_2
    _geom_torsion_site_symmetry_3
    _geom_torsion_site_symmetry_4
    _geom_torsion
    _geom_torsion_publ_flag
    C1 N1 C3 N2 . . . . 68.0(2) ?
    C1 N1 C5 N3 . . . . -67.8(2) ?
    C1 P1 C2 N2 . . . . -49.64(17) ?
    C1 P1 C6 N3 . . . . 49.67(16) ?
    Co1 S1 C7 C8 . . . . -0.88(16) ?
    Co1 S1 C7 C9 . . . . 177.96(12) ?
    Co1 P1 C2 N2 . . . . -177.43(12) ?
    Co1 P1 C6 N3 . . . . 177.50(11) ?
    Co1 S2 C8 C7 . . . . 0.23(16) ?
    Co1 S2 C8 C15 . . . . 176.41(12) ?
    Co1 S3 C21 C22 . . . . 6.17(16) ?
    Co1 S3 C21 C29 . . . . -176.88(12) ?
    Co1 S4 C22 C21 . . . . -6.88(16) ?
    Co1 S4 C22 C23 . . . . 171.84(12) ?
    N1 C1 P1 Co1 . . . . 179.98(12) ?
    N1 C1 P1 C2 . . . . 50.42(17) ?
    N1 C1 P1 C6 . . . . -49.96(16) ?
    S1 C7 C9 C10 . . . . 41.3(2) ?
    S1 C7 C9 C14 . . . . -136.15(16) ?
    P1 C1 N1 C3 . . . . -60.4(2) ?
    P1 C1 N1 C5 . . . . 60.7(2) ?
    P1 C2 N2 C3 . . . . 60.2(2) ?
    P1 C2 N2 C4 . . . . -61.8(2) ?
    C2 P1 C6 N3 . . . . -51.58(16) ?
    C2 N2 C3 N1 . . . . -68.7(2) ?
    C2 N2 C4 N3 . . . . 68.5(2) ?
    S2 C8 C7 S1 . . . . 0.4(2) ?
    S2 C8 C7 C9 . . . . -178.29(14) ?
    S2 C8 C15 C20 . . . . 60.8(2) ?
    S2 C8 C15 C16 . . . . -119.02(17) ?
    C3 N1 C5 N3 . . . . 54.4(2) ?
    C3 N2 C4 N3 . . . . -55.3(2) ?
    S3 C21 C22 S4 . . . . 0.4(2) ?
    S3 C21 C22 C23 . . . . -178.16(14) ?
    S3 C21 C29 C30 . . . . 74.4(2) ?
    S3 C21 C29 C34 . . . . -104.22(18) ?
    C4 N2 C3 N1 . . . . 55.1(2) ?
    C4 N3 C5 N1 . . . . -54.5(2) ?
    C4 N3 C6 P1 . . . . 60.85(19) ?
    S4 C22 C23 C24 . . . . 48.6(2) ?
    S4 C22 C23 C28 . . . . -127.87(17) ?
    C20 C19 C18 C17 . . . . -0.6(3) ?
    C20 C15 C16 C17 . . . . 0.5(3) ?
    C21 C22 C23 C24 . . . . -132.7(2) ?
    C21 C22 C23 C28 . . . . 50.8(3) ?
    C21 C29 C30 C31 . . . . -179.60(18) ?
    C21 C29 C34 C33 . . . . 178.76(19) ?
    C22 C21 C29 C30 . . . . -108.8(2) ?
    C22 C21 C29 C34 . . . . 72.5(2) ?
    C22 C23 C24 C25 . . . . -177.3(2) ?
    C22 C23 C28 C27 . . . . 176.84(19) ?
    C23 C24 C25 C26 . . . . 0.5(4) ?
    C24 C23 C28 C27 . . . . 0.3(3) ?
    C24 C25 C26 C27 . . . . 0.2(4) ?
    C25 C26 C27 C28 . . . . -0.6(3) ?
    C26 C27 C28 C23 . . . . 0.4(3) ?
    C28 C23 C24 C25 . . . . -0.7(3) ?
    C29 C21 C22 S4 . . . . -176.22(14) ?
    C29 C21 C22 C23 . . . . 5.2(3) ?
    C29 C30 C31 C32 . . . . 1.4(3) ?
    C30 C29 C34 C33 . . . . 0.1(3) ?
    C30 C31 C32 C33 . . . . -1.1(3) ?
    C31 C32 C33 C34 . . . . 0.2(3) ?
    C32 C33 C34 C29 . . . . 0.3(3) ?
    C34 C29 C30 C31 . . . . -0.9(3) ?
    C5 N1 C3 N2 . . . . -54.7(2) ?
    C5 N3 C4 N2 . . . . 55.1(2) ?
    C5 N3 C6 P1 . . . . -59.98(19) ?
    C8 C7 C9 C10 . . . . -140.0(2) ?
    C8 C7 C9 C14 . . . . 42.6(3) ?
    C8 C15 C16 C17 . . . . -179.60(18) ?
    C7 C8 C15 C20 . . . . -123.2(2) ?
    C7 C8 C15 C16 . . . . 57.0(3) ?
    C7 C9 C10 C11 . . . . -177.73(18) ?
    C7 C9 C14 C13 . . . . 177.89(18) ?
    C6 P1 C2 N2 . . . . 51.23(17) ?
    C6 N3 C4 N2 . . . . -67.4(2) ?
    C6 N3 C5 N1 . . . . 67.6(2) ?
    C9 C10 C11 C12 . . . . -0.2(3) ?
    C9 C14 C13 C12 . . . . -0.1(3) ?
    C19 C20 C15 C8 . . . . 178.12(18) ?
    C19 C20 C15 C16 . . . . -2.0(3) ?
    C10 C9 C14 C13 . . . . 0.4(3) ?
    C10 C11 C12 C13 . . . . 0.5(3) ?
    C11 C12 C13 C14 . . . . -0.3(3) ?
    C14 C9 C10 C11 . . . . -0.2(3) ?
    C15 C20 C19 C18 . . . . 2.1(3) ?
    C15 C8 C7 S1 . . . . -175.40(14) ?
    C15 C8 C7 C9 . . . . 5.9(3) ?
    C15 C16 C17 C18 . . . . 0.9(3) ?
    C16 C17 C18 C19 . . . . -0.9(3) ?
loop_
    _geom_hbond_atom_site_label_D
    _geom_hbond_atom_site_label_H
    _geom_hbond_atom_site_label_A
    _geom_hbond_site_symmetry_A
    _geom_hbond_distance_DH
    _geom_hbond_distance_HA
    _geom_hbond_distance_DA
    _geom_hbond_angle_DHA
    C28 H28 C11 1_565 0.95 2.833 3.575(3) 135.7
    C19 H19 S4 2_666 0.95 2.775 3.513(3) 135.1
    C2 H2a Cl1 2_566 0.99 2.881 3.582(2) 128.5
    C35 H35a N2 . 0.99 2.692 3.297(3) 119.7
    C26 H26 Cl1 2_676 0.95 2.950 3.824(2) 153.6
_shelx_space_group_comment
;
The symmetry employed for this shelxl refinement is uniquely defined
by the following loop, which should always be used as a source of
symmetry information in preference to the above space-group names.
They are only intended as comments.
;
_shelx_estimated_absorpt_T_min     0.625
_shelx_estimated_absorpt_T_max     0.885
_shelx_hkl_file
;
  -1   0   0    0.10    0.20
  -1   0   0    0.00    0.20
   1   0   0    0.20    0.20
  -2   0   0  536.65   27.00
  -2   0   0  564.54   27.10
  -2   0   0  532.05   26.80
  -2   0   0  523.05   27.20
   2   0   0  524.45   27.20
   2   0   0  573.24   27.10
   2   0   0  569.54   27.10
   2   0   0  535.45   26.80
  -3   0   0 1097.29   54.99
  -3   0   0 1113.29   55.39
   3   0   0 1137.79   55.29
   3   0   0 1184.38   55.79
   3   0   0 1110.49   54.99
  -4   0   0  545.85   29.70
  -4   0   0  614.84   29.90
  -4   0   0  607.04   29.50
   4   0   0  556.84   29.30
   4   0   0  588.64   29.70
   4   0   0  552.54   29.60
   4   0   0  587.14   30.10
  -5   0   0 1680.43   85.59
  -5   0   0 1743.33   85.69
   5   0   0 1800.32   85.69
   5   0   0 1802.52   85.19
   5   0   0 1806.42   86.09
   5   0   0 1602.34   85.19
  -6   0   0  169.78   11.50
  -6   0   0  189.18   11.90
  -6   0   0  167.28   11.00
   6   0   0  166.08   11.80
   6   0   0  155.58   11.10
   6   0   0  175.98   11.00
   6   0   0  184.58   11.60
  -7   0   0   61.09    7.30
  -7   0   0   48.40    6.30
  -7   0   0   54.89    6.30
   7   0   0   53.29    6.40
   7   0   0   63.79    6.30
   7   0   0   52.09    6.50
   7   0   0   60.69    6.80
  -8   0   0    1.90    3.00
  -8   0   0    4.80    4.00
  -8   0   0   -0.30    2.80
   8   0   0   -0.40    3.20
   8   0   0    3.60    3.30
   8   0   0   -2.50    2.70
   8   0   0   -0.90    2.80
  -9   0   0   32.80    6.50
   9   0   0   33.50    7.40
   9   0   0   37.90    6.00
   9   0   0   32.60    5.80
 -10   0   0   51.49    7.90
  10   0   0   38.00    7.50
 -11   0   0    3.10    4.90
 -11   0   0   -5.60    4.10
  11   0   0    3.60    4.20
  11   0   0    1.90    4.50
  11  -1   0    3.90    4.70
  11  -1   0    6.20    5.00
 -11   1   0    1.50    4.90
 -11   1   0   -0.10    4.30
  10  -1   0   37.20    6.50
  10  -1   0   38.50    7.40
 -10   1   0   37.20    7.10
   9  -1   0  182.08   12.90
   9  -1   0  174.28   13.90
   9  -1   0  176.58   12.90
  -9   1   0  169.68   13.50
  -9   1   0  151.08   12.30
   8  -1   0   41.10    5.90
   8  -1   0   32.10    6.10
   8  -1   0   32.90    5.40
   8  -1   0   40.60    6.50
  -8   1   0   30.30    5.50
  -8   1   0   45.30    6.00
  -8   1   0   42.00    6.60
   7  -1   0   10.10    3.00
   7  -1   0   10.90    3.60
   7  -1   0    7.40    3.60
   7  -1   0   13.80    3.60
  -7   1   0    3.30    2.80
  -7   1   0   10.00    3.70
  -7   1   0    6.80    2.80
   6  -1   0   49.30    5.80
   6  -1   0   57.49    5.40
   6  -1   0   45.80    5.50
   6  -1   0   52.89    5.80
  -6   1   0   56.39    5.40
  -6   1   0   50.89    5.90
  -6   1   0   54.99    5.60
   5  -1   0   87.79    6.90
   5  -1   0   97.99    7.20
   5  -1   0   93.19    7.30
   5  -1   0  108.09    7.00
  -5   1   0   90.09    7.20
  -5   1   0   88.99    6.70
   4  -1   0 1328.07   66.09
   4  -1   0 1366.16   66.69
   4  -1   0 1338.97   66.39
   4  -1   0 1367.46   66.59
  -4   1   0 1368.46   66.49
  -4   1   0 1363.66   66.49
  -4   1   0 1332.87   66.09
   3  -1   0 4401.46  268.87
  -3   1   0 5974.40  275.17
  -1   1   0    0.20    0.20
  -1  -1   0  153.58    8.00
  -1  -1   0  157.48    8.30
  -1  -1   0  150.38    8.20
  -1  -1   0  153.78    8.10
   1   1   0  152.68    8.20
   1   1   0  178.38    8.40
   1   1   0  144.19    8.00
  -2  -1   0   90.89    5.50
  -2  -1   0   94.09    5.80
  -2  -1   0   80.59    5.90
  -2  -1   0   99.19    5.70
   2   1   0   91.59    5.60
   2   1   0   96.89    6.00
   2   1   0   88.59    5.60
   2   1   0   92.49    5.50
  -3  -1   0  134.19    9.10
  -3  -1   0  157.88    9.10
  -3  -1   0  152.58    8.70
  -3  -1   0  158.18    9.00
   3   1   0  154.88    8.90
   3   1   0  146.99    8.60
   3   1   0  151.68    8.80
   3   1   0  146.39    9.20
  -4  -1   0    2.70    2.20
  -4  -1   0    1.40    1.70
  -4  -1   0    2.70    1.80
   4   1   0    0.90    1.80
   4   1   0    1.10    1.60
   4   1   0    1.60    1.80
   4   1   0    0.60    1.50
  -5  -1   0  232.78   14.00
  -5  -1   0  252.27   14.70
  -5  -1   0  244.78   14.60
   5   1   0  254.27   14.00
   5   1   0  254.87   14.50
   5   1   0  227.18   14.10
   5   1   0  242.08   14.90
  -6  -1   0    2.40    2.80
  -6  -1   0   -0.20    2.00
  -6  -1   0    1.00    2.50
   6   1   0   -0.40    2.20
   6   1   0    0.10    2.50
   6   1   0    1.70    2.50
   6   1   0   -1.20    2.40
  -7  -1   0   54.49    6.80
  -7  -1   0   64.29    7.40
  -7  -1   0   57.89    6.40
   7   1   0   64.69    7.00
   7   1   0   59.29    6.60
   7   1   0   63.49    7.20
   7   1   0   59.99    6.90
  -8  -1   0    2.40    3.90
  -8  -1   0    6.80    3.80
  -8  -1   0    3.70    3.10
   8   1   0   11.50    3.80
   8   1   0    3.90    3.20
   8   1   0   -1.60    2.90
   8   1   0    6.10    3.70
  -9  -1   0    3.40    4.00
   9   1   0    9.50    5.10
   9   1   0    8.70    3.80
   9   1   0    5.60    4.20
 -10  -1   0   13.40    5.70
  10   1   0   11.60    4.80
  10   1   0   20.00    5.90
  11  -2   0   17.20    5.60
  11  -2   0   18.40    6.20
 -11   2   0   25.20    6.00
 -11   2   0    9.70    5.60
  10  -2   0    9.20    4.70
 -10   2   0   30.00    6.40
   9  -2   0  273.97   18.70
   9  -2   0  315.87   19.10
   9  -2   0  322.97   20.00
   9  -2   0  287.97   19.50
  -9   2   0  278.67   18.40
  -9   2   0  326.17   20.00
   8  -2   0  283.57   18.40
   8  -2   0  308.37   18.50
   8  -2   0  318.67   19.40
   8  -2   0  289.87   19.10
  -8   2   0  287.37   18.00
  -8   2   0  325.67   19.40
  -8   2   0  334.77   24.30
   7  -2   0  288.57   17.20
   7  -2   0  282.27   16.90
   7  -2   0  268.97   17.50
   7  -2   0  292.67   17.70
  -7   2   0  283.47   17.50
  -7   2   0  293.17   16.90
  -7   2   0  295.27   17.40
   6  -2   0  194.08   11.70
   6  -2   0  170.88   11.10
   6  -2   0  153.28   10.60
   6  -2   0  156.48   11.20
  -6   2   0  172.78   11.10
  -6   2   0  169.08   11.30
  -6   2   0  159.88   10.60
   5  -2   0  598.34   31.30
   5  -2   0  582.84   31.00
   5  -2   0  570.14   31.40
   5  -2   0  645.14   31.70
  -5   2   0  619.04   31.50
  -5   2   0  588.74   31.40
  -5   2   0  632.14   31.00
   4  -2   0 6064.39  314.57
  -4   2   0 5562.84  308.27
   3  -2   0 4568.84  247.88
  -3   2   0 4529.15  241.38
   2  -2   0  169.48    9.20
   2  -2   0  160.78    9.20
   2  -2   0  174.68    9.10
  -2   2   0  176.08    9.10
  -2   2   0  164.88    9.30
  -2   2   0  177.08    9.30
   1  -2   0    9.00    1.20
   1  -2   0   11.80    1.40
   1  -2   0    9.10    1.30
  -1   2   0    7.90    1.10
  -1   2   0    8.10    1.20
   0  -2   0 3056.19  160.38
   0   2   0 3068.39  160.78
  -1  -2   0   74.69    4.90
  -1  -2   0   73.99    4.40
  -1  -2   0   66.89    4.60
  -1  -2   0   77.29    4.90
   1   2   0   77.29    4.50
   1   2   0   68.09    3.70
   1   2   0   84.29    4.90
   1   2   0   82.49    4.70
   1   2   0   68.29    4.80
  -2  -2   0   49.90    3.80
  -2  -2   0   50.59    3.80
  -2  -2   0   57.49    2.90
  -2  -2   0   54.89    4.10
  -2  -2   0   47.10    4.00
   2   2   0   47.60    3.70
   2   2   0   52.29    4.00
   2   2   0   50.59    4.10
  -3  -2   0  281.47   15.60
  -3  -2   0  290.27   16.00
  -3  -2   0  295.27   15.40
  -3  -2   0  294.97   15.30
   3   2   0  257.77   15.20
   3   2   0  301.57   15.50
   3   2   0  278.17   15.10
   3   2   0  271.77   15.70
  -4  -2   0    4.40    1.90
  -4  -2   0    4.00    2.10
  -4  -2   0    2.30    1.80
   4   2   0    2.00    1.80
   4   2   0    5.90    2.40
   4   2   0    2.60    1.90
   4   2   0    4.00    1.80
  -5  -2   0   37.10    5.00
  -5  -2   0   36.00    4.50
  -5  -2   0   43.20    6.10
   5   2   0   33.30    4.10
   5   2   0   41.30    5.60
   5   2   0   39.30    4.90
   5   2   0   39.90    4.70
  -6  -2   0   82.59    6.80
  -6  -2   0   55.99    6.50
  -6  -2   0   59.59    7.00
   6   2   0   62.29    6.40
   6   2   0   71.19    7.20
   6   2   0   65.69    6.70
   6   2   0   60.89    6.10
  -7  -2   0   87.79    7.90
  -7  -2   0   93.39    8.80
  -7  -2   0   83.59    8.50
   7   2   0   95.69    8.00
   7   2   0   92.39    8.10
   7   2   0   86.89    8.80
   7   2   0   94.69    8.50
  -8  -2   0   40.50    6.50
  -8  -2   0   46.80    6.60
  -8  -2   0   48.20    7.10
   8   2   0   40.80    6.60
   8   2   0   49.60    6.20
   8   2   0   47.10    8.30
  -9  -2   0   25.60    3.70
  -9  -2   0   25.80    6.00
   9   2   0   23.10    5.70
   9   2   0   29.70    5.70
 -10  -2   0   19.80    3.50
 -10  -2   0   31.80    6.80
  10   2   0   11.90    4.90
  10   2   0   19.40    5.70
  11  -3   0   90.99   10.70
  11  -3   0   78.89    9.60
  11  -3   0   94.99   10.00
 -11   3   0   86.99    9.80
 -11   3   0   73.29   10.20
  10  -3   0   31.60    6.80
 -10   3   0   35.70    6.80
   9  -3   0   10.30    4.10
   9  -3   0   10.30    4.10
   9  -3   0   11.40    4.50
   9  -3   0   17.60    5.10
  -9   3   0   17.20    5.10
  -9   3   0    7.70    3.50
   8  -3   0  134.89   11.10
   8  -3   0  144.69   11.60
   8  -3   0  137.99   10.80
   8  -3   0  154.78   11.20
  -8   3   0  155.48   11.80
  -8   3   0  141.79   11.70
  -8   3   0  161.18   10.80
   7  -3   0  139.49   10.90
   7  -3   0  153.08   10.80
   7  -3   0  134.79   10.40
   7  -3   0  145.19   10.40
  -7   3   0  151.78   11.00
  -7   3   0  139.99   10.10
  -7   3   0  164.18   10.80
   6  -3   0 1459.05   77.19
   6  -3   0 1515.15   76.89
   6  -3   0 1531.55   76.69
   6  -3   0 1684.93   77.49
  -6   3   0 1551.34   77.09
  -6   3   0 1505.25   76.39
  -6   3   0 1625.24   77.19
   5  -3   0  927.01   50.29
   5  -3   0  985.20   50.19
   5  -3   0 1018.60   50.19
   5  -3   0 1085.19   50.19
  -5   3   0 1006.20   51.29
  -5   3   0 1019.20   51.39
  -5   3   0  981.60   49.70
   4  -3   0 3800.12  219.08
   3  -3   0 3470.05  203.68
  -3   3   0 3846.52  202.38
   2  -3   0   63.99    4.20
   2  -3   0   62.49    4.20
   2  -3   0   64.79    4.40
  -2   3   0   63.59    4.20
  -2   3   0   67.39    4.40
   1  -3   0   13.50    1.90
   1  -3   0   10.00    1.70
   1  -3   0   11.10    1.80
   1  -3   0    9.40    1.20
  -1   3   0    7.30    1.60
  -1   3   0    9.10    1.70
   0  -3   0 1619.64   92.89
   0   3   0 1379.76   90.69
  -1  -3   0  832.92   44.50
  -1  -3   0  895.61   44.00
  -1  -3   0  948.41   44.50
  -1  -3   0  892.91   44.20
   1   3   0  915.91   44.20
   1   3   0  929.71   44.60
   1   3   0  912.81   44.10
  -2  -3   0  150.78    7.50
  -2  -3   0  145.99    8.50
  -2  -3   0  153.48    9.10
  -2  -3   0  148.19    8.60
  -2  -3   0  140.49    8.90
   2   3   0  144.49    8.80
   2   3   0  153.38    9.10
   2   3   0  148.19    8.40
   2   3   0  149.59    8.50
  -3  -3   0   24.50    3.40
  -3  -3   0   25.10    3.30
  -3  -3   0   23.30    3.90
  -3  -3   0   24.60    1.80
  -3  -3   0   26.90    3.70
   3   3   0   24.60    3.30
   3   3   0   23.90    3.10
   3   3   0   24.70    3.70
   3   3   0   29.30    3.30
  -4  -3   0   47.00    5.10
  -4  -3   0   41.10    4.50
  -4  -3   0   48.20    3.10
  -4  -3   0   42.40    5.10
   4   3   0   49.00    4.90
   4   3   0   48.50    4.50
   4   3   0   42.50    5.10
  -5  -3   0    3.10    1.20
  -5  -3   0    1.80    2.60
  -5  -3   0    2.50    2.20
  -5  -3   0   -0.30    2.20
   5   3   0    3.30    2.70
   5   3   0    4.60    2.60
   5   3   0    2.70    2.40
  -6  -3   0  145.59   11.10
  -6  -3   0  163.78    8.80
  -6  -3   0  149.99   11.50
  -6  -3   0  145.89   10.70
   6   3   0  158.78   11.90
   6   3   0  149.19   10.40
   6   3   0  160.88   11.30
  -7  -3   0    2.80    3.10
  -7  -3   0    2.50    3.20
  -7  -3   0    4.90    3.50
  -7  -3   0    3.40    1.70
   7   3   0    5.40    3.70
   7   3   0    1.20    2.80
   7   3   0    2.70    3.00
  -8  -3   0   11.60    2.40
  -8  -3   0   18.50    5.30
   8   3   0    6.20    3.40
   8   3   0    9.80    3.80
   8   3   0    4.30    3.80
  -9  -3   0    6.40    4.80
   9   3   0   17.20    7.60
 -10  -3   0   53.59    8.80
 -10  -3   0   51.59    5.00
 -10  -3   0   41.80    7.50
  10   3   0   52.59    7.50
  10   3   0   52.69    8.30
  11  -4   0  305.07   20.90
  11  -4   0  329.47   20.90
 -11   4   0  288.77   21.00
 -11   4   0  305.97   20.10
  10  -4   0  130.69   11.50
  10  -4   0  123.49   11.30
 -10   4   0  127.79   12.10
   9  -4   0  532.65   27.30
   9  -4   0  446.86   26.80
   9  -4   0  480.55   27.10
   9  -4   0  480.65   27.70
   9  -4   0  432.56   27.40
  -9   4   0  500.35   27.80
  -9   4   0  450.55   28.50
  -9   4   0  439.86   26.20
   8  -4   0   36.50    5.90
   8  -4   0   43.40    6.00
   8  -4   0   45.90    6.20
   8  -4   0   44.80    6.50
   8  -4   0   35.80    6.10
  -8   4   0   37.70    6.20
  -8   4   0   44.20    5.60
  -8   4   0   41.30    6.00
   7  -4   0   79.99    7.20
   7  -4   0   76.69    7.30
   7  -4   0   85.69    7.30
   7  -4   0   72.49    7.30
  -7   4   0   80.59    7.30
  -7   4   0   80.29    7.90
  -7   4   0   71.09    6.80
   6  -4   0 2195.38  101.49
   6  -4   0 2077.79  101.89
   6  -4   0 2001.40  101.49
   6  -4   0 2079.59  101.69
  -6   4   0 2123.19  101.79
  -6   4   0 2044.60  101.79
  -6   4   0 1984.30  101.09
   5  -4   0  353.56   19.90
   5  -4   0  386.66   19.90
   5  -4   0  356.86   19.80
  -5   4   0  389.96   20.30
  -5   4   0  365.86   19.70
  -5   4   0  365.46   20.30
   4  -4   0 2107.19  107.49
   4  -4   0 2204.48  107.29
   4  -4   0 2279.87  107.39
  -4   4   0 2257.67  107.09
   3  -4   0   48.10    4.10
   3  -4   0   49.40    4.00
   3  -4   0   53.29    4.00
  -3   4   0   44.10    4.00
  -3   4   0   55.19    4.00
   2  -4   0   22.90    2.60
   2  -4   0   24.50    2.70
   2  -4   0   21.70    2.60
  -2   4   0   23.90    2.50
  -2   4   0   22.40    2.60
  -2   4   0   24.90    1.50
   1  -4   0 1533.55   71.89
   1  -4   0 1436.66   71.79
   0  -4   0    0.60    0.80
   0  -4   0    2.40    1.20
   0  -4   0    2.10    1.30
   0  -4   0    1.80    1.10
   0   4   0    4.90    1.40
   0   4   0    2.00    1.10
   0   4   0    0.90    1.00
  -1  -4   0  450.25   26.20
  -1  -4   0  547.25   26.20
  -1  -4   0  507.55   25.90
  -1  -4   0  498.85   25.60
   1   4   0  499.55   26.30
   1   4   0  521.75   25.80
   1   4   0  557.94   26.20
   1   4   0  512.25   25.80
   1   4   0  518.55   24.80
  -2  -4   0  409.96   21.50
  -2  -4   0  391.76   20.90
  -2  -4   0  360.26   21.30
   2   4   0  394.36   20.80
   2   4   0  451.25   21.70
   2   4   0  401.46   20.80
   2   4   0  406.66   21.40
  -3  -4   0   31.40    4.20
  -3  -4   0   33.40    3.80
  -3  -4   0   25.90    1.80
  -3  -4   0   31.50    3.60
  -3  -4   0   28.10    4.00
   3   4   0   30.20    3.60
   3   4   0   24.00    3.80
   3   4   0   29.80    4.20
  -4  -4   0  322.37   18.00
  -4  -4   0  353.36   19.20
  -4  -4   0  327.47   15.90
  -4  -4   0  304.27   18.50
  -4  -4   0  306.07   17.80
   4   4   0  307.67   18.60
   4   4   0  326.87   17.70
   4   4   0  321.27   18.20
   4   4   0  314.57   17.60
  -5  -4   0    7.90    1.30
  -5  -4   0   10.10    3.40
  -5  -4   0    6.10    3.20
  -5  -4   0    5.20    2.90
   5   4   0    9.60    3.10
   5   4   0   10.40    2.80
   5   4   0    7.70    3.00
   5   4   0    8.50    3.00
  -6  -4   0   80.69    8.00
  -6  -4   0   77.99    7.30
  -6  -4   0   73.49    7.50
  -6  -4   0   60.09    4.50
   6   4   0   64.89    6.70
   6   4   0   64.99    6.50
   6   4   0   80.79    7.60
   6   4   0   70.39    7.70
  -7  -4   0   37.40    3.50
  -7  -4   0   27.20    5.80
  -7  -4   0   41.60    6.10
  -7  -4   0   35.40    6.40
   7   4   0   46.30    7.10
   7   4   0   36.50    6.00
   7   4   0   48.80    6.30
   7   4   0   29.80    5.20
  -8  -4   0    6.30    2.00
  -8  -4   0    7.50    4.80
   8   4   0    7.30    4.00
   8   4   0    1.30    3.30
   8   4   0    0.80    3.70
  -9  -4   0   24.10    3.00
  -9  -4   0   27.70    6.30
   9   4   0   21.50    5.90
   9   4   0   24.70    5.50
  11  -5   0   -3.60    4.70
 -11   5   0    3.90    4.80
  10  -5   0  107.49   10.60
  10  -5   0  112.89   12.00
  10  -5   0  112.19   10.80
 -10   5   0  100.19   10.90
 -10   5   0  138.79   10.60
   9  -5   0  171.48   13.50
   9  -5   0  174.48   13.60
   9  -5   0  196.58   13.70
   9  -5   0  201.88   14.10
  -9   5   0  178.58   12.90
  -9   5   0  211.28   14.60
   8  -5   0   76.19    8.10
   8  -5   0   68.59    7.70
   8  -5   0   92.59    8.30
   8  -5   0   86.39    7.90
  -8   5   0   68.39    7.10
  -8   5   0   77.99    8.60
   7  -5   0  108.99    8.60
   7  -5   0   90.69    8.10
   7  -5   0   88.09    7.90
   7  -5   0   94.49    7.90
  -7   5   0   83.29    7.80
  -7   5   0   92.79    7.60
  -7   5   0   94.59    8.40
   6  -5   0  378.56   21.10
   6  -5   0  355.56   20.60
   6  -5   0  381.36   21.00
   6  -5   0  384.66   20.80
  -6   5   0  380.86   21.10
  -6   5   0  366.46   21.10
  -6   5   0  388.76   20.60
   5  -5   0 1190.08   60.39
   5  -5   0 1331.07   60.39
   5  -5   0 1248.48   60.49
   5  -5   0 1143.69   59.89
  -5   5   0 1191.48   60.59
  -5   5   0 1227.08   60.49
  -5   5   0 1190.18   59.99
   4  -5   0  534.35   27.10
   4  -5   0  530.75   26.90
   4  -5   0  503.85   26.90
  -4   5   0  543.05   26.80
  -4   5   0  522.15   27.10
  -4   5   0  503.35   27.20
   3  -5   0  369.46   19.40
   3  -5   0  387.66   19.40
   3  -5   0  358.16   19.40
  -3   5   0  347.57   19.20
  -3   5   0  382.26   19.50
  -3   5   0  377.46   18.20
   2  -5   0  334.77   16.80
   2  -5   0  299.67   15.80
   2  -5   0  311.87   16.50
   2  -5   0  294.57   16.50
  -2   5   0  334.77   16.60
  -2   5   0  331.37   16.80
   1  -5   0  985.60   46.40
   1  -5   0  917.51   46.30
   1  -5   0  993.80   45.70
   1  -5   0  975.90   45.20
   1  -5   0  926.11   46.40
  -1   5   0  865.91   45.80
  -1   5   0  963.30   46.50
  -1   5   0  917.31   46.30
   0  -5   0 1205.58   52.59
   0  -5   0 1088.19   52.59
   0  -5   0 1082.39   52.49
   0  -5   0 1093.09   52.69
   0   5   0 1068.39   52.69
   0   5   0  941.91   52.99
   0   5   0 1082.89   52.49
   0   5   0 1020.50   52.59
  -1  -5   0  150.08    8.70
  -1  -5   0  145.59    8.40
  -1  -5   0  153.58    8.90
  -1  -5   0  134.99    8.60
   1   5   0  141.49    8.70
   1   5   0  130.39    8.50
   1   5   0  139.19    8.60
   1   5   0  138.59    9.20
   1   5   0  150.88    7.40
  -2  -5   0   41.10    4.20
  -2  -5   0   42.50    4.60
  -2  -5   0   43.60    4.60
   2   5   0   45.30    4.10
   2   5   0   36.90    4.50
   2   5   0   45.30    4.20
   2   5   0   48.10    4.60
  -3  -5   0    6.20    2.80
  -3  -5   0    7.40    2.40
  -3  -5   0    5.20    2.10
  -3  -5   0    7.50    2.60
   3   5   0   10.00    2.40
   3   5   0   11.80    2.60
   3   5   0   10.90    3.10
   3   5   0    8.00    2.60
  -4  -5   0   62.39    6.50
  -4  -5   0   57.89    5.90
  -4  -5   0   68.19    6.20
   4   5   0   67.09    6.70
   4   5   0   66.09    5.80
   4   5   0   66.89    5.80
   4   5   0   72.09    6.40
  -5  -5   0    2.40    2.80
  -5  -5   0    1.00    0.70
  -5  -5   0   -2.70    2.50
  -5  -5   0    2.00    3.00
   5   5   0    0.40    2.70
   5   5   0   -0.70    2.10
   5   5   0    2.90    2.60
   5   5   0    1.60    2.60
  -6  -5   0   33.30    6.20
  -6  -5   0   25.40    2.30
  -6  -5   0   44.00    5.90
   6   5   0   35.00    5.50
   6   5   0   34.70    5.10
   6   5   0   26.30    4.70
   6   5   0   33.40    7.00
  -7  -5   0   95.29    5.90
  -7  -5   0  117.89   16.20
  -7  -5   0  119.69   10.40
   7   5   0  110.59    9.10
   7   5   0  106.19    9.90
   7   5   0  109.09    9.30
  -8  -5   0   79.99    5.20
  -8  -5   0  106.79   10.20
   8   5   0   89.19    9.00
   8   5   0   87.09    8.50
   8   5   0   95.79    9.80
  -9  -5   0   31.20    7.10
  -9  -5   0   40.40    3.00
   9   5   0   28.10    6.10
   9   5   0   24.80    6.40
  11  -6   0   95.19   10.70
 -11   6   0   95.49   11.50
 -11   6   0  105.29   10.10
  10  -6   0    0.10    4.50
  10  -6   0    8.50    4.40
  10  -6   0    5.80    3.70
 -10   6   0    2.70    4.20
 -10   6   0    4.80    3.50
   9  -6   0  360.16   22.20
   9  -6   0  347.87   21.70
   9  -6   0  344.37   22.50
   9  -6   0  357.16   21.80
  -9   6   0  363.56   22.50
  -9   6   0  349.27   21.40
  -9   6   0  414.76   21.40
   8  -6   0  434.96   25.30
   8  -6   0  449.36   24.70
   8  -6   0  430.46   24.90
  -8   6   0  442.06   25.20
  -8   6   0  433.56   25.20
  -8   6   0  401.76   24.00
   7  -6   0  821.42   43.80
   7  -6   0  907.71   44.20
   7  -6   0  821.72   43.60
   7  -6   0  841.82   43.50
  -7   6   0  802.22   43.20
  -7   6   0  835.32   44.10
  -7   6   0  896.01   44.30
   6  -6   0   -0.50    2.30
   6  -6   0    2.20    1.90
   6  -6   0    0.90    2.30
   6  -6   0   -0.40    2.20
  -6   6   0    2.10    2.30
  -6   6   0    4.10    2.50
  -6   6   0    2.70    2.60
   5  -6   0  727.13   36.40
   5  -6   0  699.33   37.00
   5  -6   0  762.62   37.10
   5  -6   0  738.03   37.20
  -5   6   0  736.53   37.20
  -5   6   0  717.53   36.70
  -5   6   0  687.43   37.20
   4  -6   0  858.61   46.00
   4  -6   0  914.51   46.30
   4  -6   0  906.91   46.20
  -4   6   0  927.91   46.00
  -4   6   0  976.80   44.80
  -4   6   0  947.71   46.60
   3  -6   0 1273.37   62.49
   3  -6   0 1267.07   62.29
   3  -6   0 1306.97   62.39
  -3   6   0 1240.48   62.39
  -3   6   0 1299.37   60.69
  -3   6   0 1219.58   62.19
   2  -6   0  128.79    9.00
   2  -6   0  153.58    8.90
   2  -6   0  142.29    7.60
   2  -6   0  131.09    8.50
  -2   6   0  152.98    8.90
  -2   6   0  144.99    8.60
   1  -6   0  166.48    8.60
   1  -6   0  170.28   10.00
   1  -6   0  194.98    9.30
   1  -6   0  175.78   10.10
  -1   6   0  156.78    9.30
  -1   6   0  172.58   10.20
  -1   6   0  167.08   10.00
   0  -6   0 1165.28   60.09
   0  -6   0 1248.48   59.99
   0  -6   0 1339.07   59.99
   0  -6   0 1280.77   60.19
   0   6   0 1092.59   60.59
   0   6   0 1203.28   60.09
   0   6   0 1173.08   59.89
   0   6   0 1287.97   60.29
  -1  -6   0   87.49    6.40
  -1  -6   0  101.39    6.60
  -1  -6   0   84.89    6.50
  -1  -6   0   88.39    6.10
   1   6   0   92.49    6.50
   1   6   0   92.39    5.00
   1   6   0   97.39    6.70
   1   6   0   90.49    6.50
   1   6   0   91.09    7.10
  -2  -6   0   52.39    5.60
  -2  -6   0   51.39    5.20
  -2  -6   0   66.89    5.90
   2   6   0   59.49    5.20
   2   6   0   59.39    3.10
   2   6   0   61.99    5.30
   2   6   0   67.79    5.70
   2   6   0   58.19    5.80
  -3  -6   0    0.90    2.10
  -3  -6   0   -0.30    2.00
  -3  -6   0    0.10    2.20
  -3  -6   0    3.70    2.60
   3   6   0    1.50    2.30
   3   6   0    2.90    2.00
   3   6   0    0.00    2.00
   3   6   0   -0.20    2.30
  -4  -6   0   29.00    5.00
  -4  -6   0   22.10    4.10
  -4  -6   0   26.80    5.10
   4   6   0   22.90    4.60
   4   6   0   32.00    4.60
   4   6   0   34.40    5.10
   4   6   0   31.00    4.40
  -5  -6   0    4.60    3.20
  -5  -6   0    7.10    3.40
  -5  -6   0   11.70    4.10
   5   6   0   10.80    3.40
   5   6   0   11.20    4.00
   5   6   0   13.70    3.60
   5   6   0    7.00    3.40
  -6  -6   0   72.79    8.10
  -6  -6   0   62.09    8.40
  -6  -6   0   56.29    7.30
   6   6   0   65.79    7.10
   6   6   0   66.99    8.10
   6   6   0   67.19    7.80
   6   6   0   62.99    7.30
  -7  -6   0  659.63   35.90
   7   6   0  603.54   39.40
   7   6   0  647.74   37.30
   7   6   0  654.33   34.90
  -8  -6   0    8.40    5.00
   8   6   0   12.90    5.20
   8   6   0   17.80    4.60
  -9  -6   0   81.39   10.20
  -9  -6   0   70.69    9.40
   9   6   0   69.49    8.50
   9   6   0   53.89    8.70
  11  -7   0  115.69   11.70
  11  -7   0  104.29   11.50
 -11   7   0   94.59    9.80
 -11   7   0  103.49   11.90
  10  -7   0  133.09   11.40
  10  -7   0  130.19   12.10
  10  -7   0  132.09   12.00
 -10   7   0  145.19   12.50
 -10   7   0  131.29   10.50
   9  -7   0   12.20    4.80
   9  -7   0   12.50    4.60
   9  -7   0    8.50    3.70
  -9   7   0   11.60    3.50
  -9   7   0   13.20    4.80
  -9   7   0   11.90    4.90
   8  -7   0  633.24   37.10
   8  -7   0  699.93   37.70
   8  -7   0  700.43   37.00
   8  -7   0  656.03   37.10
  -8   7   0  727.63   38.00
  -8   7   0  696.93   36.80
  -8   7   0  743.33   36.20
  -8   7   0  722.93   37.80
   7  -7   0  146.49   10.40
   7  -7   0  155.68   11.00
   7  -7   0  144.39   10.40
   7  -7   0  134.19   10.30
  -7   7   0  134.39    9.80
  -7   7   0  151.88   10.70
  -7   7   0  129.19    8.90
  -7   7   0  147.69   10.90
   6  -7   0    0.10    2.20
   6  -7   0   -1.90    2.40
   6  -7   0    1.30    1.60
   6  -7   0   -1.50    2.30
  -6   7   0   -0.60    2.10
  -6   7   0   -3.60    1.80
  -6   7   0   -2.20    2.30
  -6   7   0   -0.20    1.30
   5  -7   0  806.82   40.70
   5  -7   0  831.82   41.00
   5  -7   0  777.92   40.60
   5  -7   0  802.12   39.80
  -5   7   0  804.12   40.40
  -5   7   0  669.93   40.70
  -5   7   0  850.11   39.20
  -5   7   0  839.72   41.10
   4  -7   0  291.97   16.60
   4  -7   0  300.97   16.40
   4  -7   0  305.17   16.50
  -4   7   0  295.27   16.60
  -4   7   0  291.47   16.30
  -4   7   0  285.37   14.60
   3  -7   0 2008.30   94.09
   3  -7   0 1873.61   94.09
   3  -7   0 1741.93   92.69
   3  -7   0 2138.89   95.09
  -3   7   0 1912.31   93.89
  -3   7   0 1914.41   94.19
   2  -7   0  128.69    8.90
   2  -7   0  147.39    9.00
   2  -7   0  148.09    9.20
   2  -7   0  148.39    7.80
  -2   7   0  148.69    9.30
  -2   7   0  149.88    9.10
   1  -7   0   35.60    4.20
   1  -7   0   35.80    4.00
   1  -7   0   37.20    3.00
   1  -7   0   29.80    3.70
   1  -7   0   34.50    2.20
  -1   7   0   37.90    4.10
  -1   7   0   37.20    4.00
  -1   7   0   29.30    3.00
   0  -7   0  275.27   14.10
   0  -7   0  256.17   14.40
   0  -7   0  265.47   14.60
   0  -7   0  250.47   14.20
   0   7   0  255.27   14.70
   0   7   0  253.87   14.10
   0   7   0  238.28   14.30
  -1  -7   0   39.50    4.30
  -1  -7   0   45.20    4.40
  -1  -7   0   37.90    4.10
  -1  -7   0   36.80    4.50
   1   7   0   37.80    5.00
   1   7   0   40.90    4.40
   1   7   0   30.80    4.10
   1   7   0   41.10    2.70
   1   7   0   41.00    4.40
  -2  -7   0   81.19    7.20
  -2  -7   0   95.19    6.50
  -2  -7   0   84.19    6.90
   2   7   0  100.09    7.70
   2   7   0   78.19    6.70
   2   7   0   99.39    7.50
   2   7   0   80.79    6.70
   2   7   0   85.19    4.50
  -3  -7   0   21.20    3.80
  -3  -7   0   15.40    3.50
  -3  -7   0   14.60    3.90
  -3  -7   0   18.60    4.10
   3   7   0   23.10    3.60
   3   7   0   22.10    3.90
   3   7   0   25.50    4.60
   3   7   0   18.00    4.10
  -4  -7   0   -1.60    2.50
  -4  -7   0   -2.00    2.20
  -4  -7   0    1.60    3.00
   4   7   0    1.50    2.60
   4   7   0   -1.80    2.50
   4   7   0    2.50    2.90
   4   7   0   -0.90    2.50
  -5  -7   0  345.97   19.10
  -5  -7   0  278.67   19.50
  -5  -7   0  302.47   18.50
   5   7   0  285.47   19.40
   5   7   0  290.77   18.30
   5   7   0  330.97   19.20
   5   7   0  297.17   18.00
  -6  -7   0   20.10    4.90
   6   7   0   19.60    4.50
   6   7   0   15.40    4.60
   6   7   0   18.40    4.80
   6   7   0   13.10    4.90
  -7  -7   0   40.40    6.90
   7   7   0   27.50    6.10
   7   7   0   48.10    6.70
   7   7   0   42.70    6.40
   8   7   0   13.40    5.10
   8   7   0   16.00    4.80
  11  -8   0   42.50    8.20
  11  -8   0   48.10    8.40
 -11   8   0   47.00    8.60
 -11   8   0   45.00    9.60
  10  -8   0  209.58   16.00
  10  -8   0  203.68   16.00
  10  -8   0  205.58   15.60
 -10   8   0  219.38   18.00
 -10   8   0  229.88   14.20
   9  -8   0  193.88   13.90
   9  -8   0  147.09   12.70
   9  -8   0  183.08   12.60
  -9   8   0  195.38   15.60
  -9   8   0  177.18   11.60
  -9   8   0  154.98   12.20
   8  -8   0  337.47   20.50
   8  -8   0  315.37   19.90
   8  -8   0  322.27   19.20
   8  -8   0  311.57   19.90
  -8   8   0  336.67   19.50
  -8   8   0  339.87   20.60
  -8   8   0  342.67   20.40
  -8   8   0  342.07   18.40
   7  -8   0 1001.90   48.70
   7  -8   0  969.40   49.80
   7  -8   0  925.31   49.40
   7  -8   0  969.00   49.50
  -7   8   0  938.41   49.80
  -7   8   0  930.21   49.70
  -7   8   0  938.01   48.90
  -7   8   0 1000.60   47.80
   6  -8   0    8.90    2.30
   6  -8   0    5.80    3.50
   6  -8   0    6.20    3.30
   6  -8   0    5.10    2.90
  -6   8   0    9.20    1.90
  -6   8   0    2.80    2.70
  -6   8   0    9.00    3.50
  -6   8   0    5.30    2.70
   5  -8   0    5.10    1.60
   5  -8   0    4.60    2.60
   5  -8   0    3.50    2.80
   5  -8   0   -2.40    2.30
  -5   8   0    3.20    1.20
  -5   8   0    1.90    2.40
  -5   8   0    0.00    1.90
   4  -8   0 1033.60   56.19
   4  -8   0 1139.99   56.29
   4  -8   0 1086.69   55.09
   4  -8   0 1174.48   56.69
  -4   8   0 1185.18   56.29
  -4   8   0 1162.18   56.69
   3  -8   0   62.99    5.80
   3  -8   0   61.79    5.50
   3  -8   0   62.49    5.40
   3  -8   0   64.99    4.10
  -3   8   0   74.89    6.10
  -3   8   0   68.69    5.60
   2  -8   0    5.50    2.30
   2  -8   0    4.90    1.20
   2  -8   0    3.80    2.40
   2  -8   0    8.20    2.30
  -2   8   0    4.90    2.20
  -2   8   0    4.20    2.10
   1  -8   0   25.60    2.70
   1  -8   0   25.30    3.60
   1  -8   0   23.50    1.90
   1  -8   0   19.30    3.20
   1  -8   0   25.80    3.80
  -1   8   0   24.30    2.90
  -1   8   0   19.60    3.60
  -1   8   0   26.90    3.80
   0  -8   0   24.00    3.20
   0  -8   0   26.80    3.70
   0  -8   0   40.00    4.50
   0  -8   0   28.90    4.10
   0   8   0   26.40    4.50
   0   8   0   20.40    3.50
   0   8   0   25.80    3.40
   0   8   0   30.10    4.00
  -1  -8   0   -0.10    1.80
  -1  -8   0   -0.80    1.60
  -1  -8   0    1.30    2.10
   1   8   0   -1.80    1.80
   1   8   0    0.10    0.80
   1   8   0   -0.30    2.10
   1   8   0   -1.50    1.80
   1   8   0    0.10    1.70
  -2  -8   0  905.71   44.30
  -2  -8   0  954.50   45.50
  -2  -8   0  859.81   44.80
   2   8   0  864.91   45.60
   2   8   0  840.22   44.70
   2   8   0  856.01   44.60
   2   8   0  883.01   42.10
   2   8   0  845.82   45.20
  -3  -8   0    8.40    3.70
  -3  -8   0    5.00    3.00
   3   8   0    9.90    3.70
   3   8   0   12.10    3.60
   3   8   0   12.80    3.90
   3   8   0    7.00    3.10
  -4  -8   0   24.00    5.10
  -4  -8   0   14.10    4.10
   4   8   0   21.00    4.40
   4   8   0   21.90    4.70
   4   8   0   19.20    4.20
   4   8   0   22.80    5.00
  -5  -8   0    6.30    3.40
  -5  -8   0    0.70    3.10
  -5  -8   0    5.10    3.60
   5   8   0   -1.20    2.90
   5   8   0    3.60    3.00
   5   8   0   -0.30    3.20
   5   8   0   -3.00    3.20
  -6  -8   0  200.78   14.40
   6   8   0  182.68   13.90
   6   8   0  207.88   15.10
   6   8   0  198.88   13.90
  -7  -8   0   79.99    9.70
   7   8   0   85.99   10.10
   7   8   0   81.79    8.90
   7   8   0   64.19    8.60
  -8  -8   0  239.58   17.00
   8   8   0  235.28   16.30
   8   8   0  210.68   16.90
  11  -9   0  239.88   18.30
  11  -9   0  270.87   18.30
 -11   9   0  233.08   15.80
 -11   9   0  230.48   18.10
  10  -9   0  182.88   14.30
  10  -9   0  183.48   14.80
  10  -9   0  184.28   13.20
 -10   9   0  181.28   12.30
 -10   9   0  175.68   14.60
   9  -9   0    3.00    4.30
   9  -9   0    8.50    4.40
   9  -9   0    2.20    2.70
  -9   9   0    4.80    4.30
  -9   9   0   -3.00    2.60
  -9   9   0    4.20    2.70
   8  -9   0   81.39    8.20
   8  -9   0   67.49    8.70
   8  -9   0  103.69    7.80
   8  -9   0   84.49    8.50
  -8   9   0  101.39    8.90
  -8   9   0   88.39    7.90
  -8   9   0   82.39    9.20
  -8   9   0   82.29    6.70
   7  -9   0  823.02   43.30
   7  -9   0  844.72   43.10
   7  -9   0  851.61   41.70
   7  -9   0  817.52   45.80
  -7   9   0  785.52   40.70
  -7   9   0  779.42   42.30
  -7   9   0  838.22   43.40
   6  -9   0  139.39   11.10
   6  -9   0  152.88   10.90
   6  -9   0  157.98    9.40
   6  -9   0  141.79   10.50
  -6   9   0  167.98   11.40
  -6   9   0  147.69   11.00
  -6   9   0  156.28    8.60
  -6   9   0  167.08   10.70
   5  -9   0   -1.70    2.70
   5  -9   0    2.00    1.20
   5  -9   0    1.70    2.80
   5  -9   0    1.30    2.30
  -5   9   0   -0.50    2.30
  -5   9   0    0.90    0.70
  -5   9   0    0.90    2.30
   4  -9   0  827.32   42.60
   4  -9   0  798.02   40.80
   4  -9   0  873.81   43.00
   4  -9   0  828.52   42.50
  -4   9   0  826.72   42.90
  -4   9   0  863.41   42.60
   3  -9   0   28.80    2.30
   3  -9   0   24.60    4.30
   3  -9   0   32.60    4.60
   3  -9   0   25.70    3.90
  -3   9   0   31.00    4.60
  -3   9   0   35.70    4.40
   2  -9   0  457.25   25.40
   2  -9   0  525.75   24.10
   2  -9   0  470.55   25.60
   2  -9   0  454.65   25.50
  -2   9   0  464.75   25.50
  -2   9   0  495.85   25.90
   1  -9   0   17.70    3.20
   1  -9   0   17.50    3.60
   1  -9   0   14.40    3.20
   1  -9   0   16.20    1.70
   1  -9   0   15.60    2.40
  -1   9   0   12.10    2.40
  -1   9   0   12.80    3.10
  -1   9   0   11.10    3.20
   0  -9   0  855.91   45.40
   0  -9   0  927.71   43.90
   0  -9   0  955.00   45.60
   0  -9   0  929.51   45.00
   0  -9   0  907.11   45.10
   0   9   0  851.91   46.40
   0   9   0  828.92   45.00
   0   9   0  855.31   45.40
   0   9   0  939.11   45.70
  -1  -9   0   61.29    5.90
  -1  -9   0   50.09    6.00
  -1  -9   0   67.39    5.80
   1   9   0   55.09    6.70
   1   9   0   56.29    6.00
   1   9   0   62.29    6.00
   1   9   0   59.99    3.90
   1   9   0   56.29    6.00
  -2  -9   0  505.55   26.70
  -2  -9   0  503.05   27.70
  -2  -9   0  483.75   27.40
   2   9   0  494.45   27.80
   2   9   0  511.45   27.30
   2   9   0  491.25   27.60
   2   9   0  505.35   24.40
   2   9   0  534.75   28.60
  -3  -9   0   33.80    5.10
  -3  -9   0   27.90    4.90
   3   9   0   27.00    4.80
   3   9   0   28.20    5.50
   3   9   0   31.20    4.70
   3   9   0   32.90    5.60
  -4  -9   0    0.30    3.10
  -4  -9   0   -4.20    2.90
   4   9   0    0.50    3.10
   4   9   0    0.30    3.40
   4   9   0   -1.00    2.90
   4   9   0    3.10    3.50
  -5  -9   0  229.58   15.80
   5   9   0  297.57   23.10
   5   9   0  241.68   15.80
   5   9   0  227.28   16.00
   5   9   0  231.88   17.10
  -6  -9   0  728.63   40.10
   6   9   0  735.53   39.60
   6   9   0  735.03   40.20
  -7  -9   0   48.60    7.60
  -7  -9   0   38.00    7.00
   7   9   0   34.80    7.30
   7   9   0   31.70    6.20
  11 -10   0  160.48   14.80
  11 -10   0  170.38   14.70
  11 -10   0  169.78   13.20
 -11  10   0  158.28   11.80
 -11  10   0  168.48   15.00
  10 -10   0    7.50    5.20
  10 -10   0   14.80    3.90
  10 -10   0    9.20    5.20
 -10  10   0   14.10    5.50
 -10  10   0   16.80    3.50
   9 -10   0   15.10    5.00
   9 -10   0   12.50    3.60
   9 -10   0   11.60    5.00
  -9  10   0   11.90    4.80
  -9  10   0   10.60    3.00
  -9  10   0    9.60    3.50
   8 -10   0   86.79    9.10
   8 -10   0   83.09   10.30
   8 -10   0   81.89    7.60
  -8  10   0   81.09    7.50
  -8  10   0   56.89    8.30
  -8  10   0   72.39    5.80
   7 -10   0  300.77   18.50
   7 -10   0  312.37   18.90
   7 -10   0  307.57   16.50
   7 -10   0  282.97   17.90
  -7  10   0  262.37   18.20
  -7  10   0  301.67   17.70
  -7  10   0  285.27   15.50
  -7  10   0  324.07   19.00
   6 -10   0   -1.00    2.90
   6 -10   0   -0.50    3.30
   6 -10   0    0.50    2.20
   6 -10   0    0.70    1.40
  -6  10   0    0.20    0.80
  -6  10   0   -2.50    2.00
  -6  10   0   -0.40    2.90
   5 -10   0   26.00    2.90
   5 -10   0   21.20    4.70
   5 -10   0   22.40    4.80
   5 -10   0   21.60    4.10
   5 -10   0   29.00    2.50
  -5  10   0   26.90    5.20
  -5  10   0   24.40    4.20
   4 -10   0   53.99    6.30
   4 -10   0   53.09    3.30
   4 -10   0   49.30    6.00
   4 -10   0   43.40    5.40
  -4  10   0   51.49    5.80
  -4  10   0   59.69    6.40
   3 -10   0   42.00    5.40
   3 -10   0   32.70    2.50
   3 -10   0   32.90    4.80
   3 -10   0   31.70    4.40
  -3  10   0   36.20    5.20
  -3  10   0   34.70    4.70
   2 -10   0   18.10    3.60
   2 -10   0   22.60    4.10
   2 -10   0   16.20    3.50
  -2  10   0   29.50    4.50
  -2  10   0   21.30    3.90
   1 -10   0    5.50    2.60
   1 -10   0    6.60    2.00
   1 -10   0    8.60    2.90
   1 -10   0    5.30    1.20
   1 -10   0    9.40    3.30
  -1  10   0    5.90    2.80
  -1  10   0    4.70    2.00
  -1  10   0    2.80    2.60
   0 -10   0 1202.78   58.89
   0 -10   0 1284.47   59.49
   0 -10   0 1159.88   59.29
   0 -10   0 1199.08   58.59
   0 -10   0 1214.28   58.69
   0  10   0 1113.19   59.19
   0  10   0 1104.39   60.29
   0  10   0 1146.29   58.79
   0  10   0 1163.08   59.29
  -1 -10   0   -0.20    1.70
  -1 -10   0    0.00    2.20
  -1 -10   0   -1.60    2.40
  -1 -10   0    0.90    2.50
   1  10   0    3.60    3.50
   1  10   0    1.30    2.90
   1  10   0    2.80    3.00
   1  10   0    1.40    1.20
   1  10   0    0.10    2.70
  -2 -10   0   38.20    5.60
   2  10   0   37.80    6.20
   2  10   0   36.50    2.10
   2  10   0   39.60    5.70
   2  10   0   36.30    5.70
   2  10   0   39.40    5.50
  -3 -10   0  736.83   36.80
  -3 -10   0  687.33   37.10
   3  10   0  638.04   37.50
   3  10   0  664.13   36.90
   3  10   0  665.23   36.50
   3  10   0  743.13   38.30
  -4 -10   0    3.20    3.50
   4  10   0    4.80    3.80
   4  10   0    4.90    4.10
   4  10   0    5.20    4.30
  -5 -10   0  425.76   25.20
  -5 -10   0  445.46   25.70
   5  10   0  426.36   26.50
   5  10   0  414.36   25.70
   5  10   0  475.15   27.70
  -6 -10   0  866.11   46.00
   6  10   0  860.11   46.70
   6  10   0  907.51   45.60
   6  10   0  757.82   45.70
  10 -11   0    3.90    4.50
  10 -11   0    0.60    2.80
  10 -11   0    0.00    4.70
 -10  11   0   -2.90    4.00
 -10  11   0    0.30    2.30
   9 -11   0   22.40    6.10
   9 -11   0   12.50    3.50
   9 -11   0   24.40    6.00
  -9  11   0   15.10    2.80
  -9  11   0   19.10    4.50
   8 -11   0  202.08   12.10
   8 -11   0  179.88   14.00
   8 -11   0  220.68   15.00
  -8  11   0  193.88   14.50
  -8  11   0  185.28   10.90
  -8  11   0  191.08   13.20
   7 -11   0  135.99    8.60
   7 -11   0  145.49   10.90
   7 -11   0  137.09   11.10
   7 -11   0  140.99   11.60
  -7  11   0  129.69   10.00
  -7  11   0  140.09    7.40
  -7  11   0  130.79   11.20
  -7  11   0  124.39   10.70
   6 -11   0    3.60    2.80
   6 -11   0    5.90    3.80
   6 -11   0    4.10    1.70
   6 -11   0    3.90    1.50
   6 -11   0    7.50    4.70
  -6  11   0    1.60    3.20
   5 -11   0    0.60    3.30
   5 -11   0    2.30    3.30
   5 -11   0    7.50    3.00
   5 -11   0    5.30    1.00
   5 -11   0    4.00    1.00
  -5  11   0    4.40    2.50
  -5  11   0    6.30    3.40
   4 -11   0   -0.30    3.40
   4 -11   0    4.60    2.70
   4 -11   0    3.40    3.40
  -4  11   0   -1.80    2.70
  -4  11   0   -1.90    2.00
   3 -11   0  241.28   12.10
   3 -11   0  222.08   14.50
   3 -11   0  248.08   14.90
   3 -11   0  244.28   15.10
  -3  11   0  248.18   15.40
  -3  11   0  234.58   14.70
   1 -11   0   15.80    3.60
   1 -11   0   17.00    1.90
   1 -11   0   14.30    2.70
   1 -11   0   14.30    3.50
   1 -11   0   21.60    4.40
  -1  11   0   11.50    2.70
  -1  11   0   13.20    3.50
  -1  11   0   22.70    4.50
  -1  11   0   15.80    4.70
   0 -11   0  123.79    8.80
   0 -11   0   99.49    8.30
   0 -11   0   93.49    6.30
   0 -11   0  100.99    7.50
   0 -11   0   97.99    8.10
   0  11   0   94.79    8.50
   0  11   0   87.49    7.60
   0  11   0  101.09    9.60
  -1 -11   0   56.19    4.90
  -1 -11   0   48.00    6.50
  -1 -11   0   51.09    5.80
   1  11   0   61.39    6.90
   1  11   0   48.40    6.00
   1  11   0   47.80    3.70
   1  11   0   49.20    7.30
   1  11   0   49.10    6.50
  -2 -11   0  375.56   22.60
  -2 -11   0  400.26   21.40
   2  11   0  412.76   24.00
   2  11   0  378.26   22.60
   2  11   0  416.86   22.70
   2  11   0  345.37   22.60
  -3 -11   0  160.38   11.80
  -3 -11   0  174.08   11.30
   3  11   0  139.49   12.30
   3  11   0  165.38   16.90
   3  11   0  133.59   11.70
   3  11   0  171.68   13.20
  -4 -11   0   31.10    5.30
  -4 -11   0   33.20    5.70
   4  11   0   19.30    5.10
   4  11   0   19.50    5.50
   4  11   0   24.60    6.30
   4  11   0   25.10    5.20
  -5 -11   0  430.56   26.20
  -5 -11   0  438.86   25.80
   5  11   0  446.36   25.90
   5  11   0  441.46   27.30
   5  11   0  445.26   26.80
  -6 -11   0  241.78   17.50
  -6 -11   0  230.48   16.90
   6  11   0  245.58   16.90
   6  11   0  257.07   18.40
  10 -12   0    7.70    3.70
  10 -12   0    8.90    5.80
  10 -12   0   16.50    6.30
 -10  12   0    8.90    5.50
 -10  12   0   15.40    3.00
   9 -12   0    5.00    3.50
   9 -12   0   12.20    5.40
   9 -12   0    1.90    4.80
  -9  12   0    8.00    2.10
  -9  12   0    8.60    3.60
  -9  12   0    8.70    4.90
   8 -12   0   27.80    6.50
   8 -12   0   34.60    4.60
   8 -12   0   41.00    7.20
   8 -12   0   35.80    4.30
  -8  12   0   31.80    6.50
  -8  12   0   38.30    2.80
  -8  12   0   32.10    5.50
   7 -12   0    3.80    1.50
   7 -12   0    5.20    5.70
   7 -12   0    7.80    4.20
  -7  12   0    4.90    3.00
   6 -12   0  130.79    7.00
   6 -12   0  150.78   10.50
   6 -12   0  122.49    7.00
   6 -12   0  150.88   11.30
   6 -12   0  157.88   11.70
  -6  12   0  140.39   10.20
  -6  12   0  128.69   11.10
   5 -12   0  712.23   38.30
   5 -12   0  657.33   38.30
   5 -12   0  791.42   39.30
  -5  12   0  740.73   38.40
  -5  12   0  741.43   39.20
   4 -12   0   81.99    7.40
   4 -12   0   89.39    8.50
   4 -12   0   78.39    7.70
  -4  12   0   77.89    7.50
  -4  12   0   77.19    8.20
   3 -12   0  229.78   14.70
   3 -12   0  226.58   16.40
  -3  12   0  222.58   14.50
  -3  12   0  229.98   15.20
   2 -12   0   48.70    6.90
  -2  12   0   47.20    6.40
  -2  12   0   50.69    6.20
   1 -12   0  273.17   14.50
   1 -12   0  305.77   17.60
   1 -12   0  285.87   17.40
   1 -12   0  304.47   21.80
  -1  12   0  302.07   17.80
  -1  12   0  275.17   18.80
  -1  12   0  294.57   17.50
  -1  12   0  270.27   16.10
   0 -12   0   73.79    7.00
   0 -12   0   75.59    7.40
   0 -12   0   77.69    5.30
   0  12   0   72.29    5.30
   0  12   0   73.79    7.80
   0  12   0   71.49    7.50
   0  12   0   66.89    8.60
   0  12   0   59.39    6.40
  -1 -12   0    1.10    2.10
  -1 -12   0   -3.00    2.40
  -1 -12   0   -1.50    2.60
   1  12   0    0.70    3.40
   1  12   0    0.90    1.40
   1  12   0   -1.80    4.00
   1  12   0    0.80    2.80
   1  12   0   -1.70    3.20
  -2 -12   0  436.86   22.80
   2  12   0  376.96   24.30
   2  12   0  332.27   25.00
   2  12   0  447.16   25.80
   2  12   0  461.05   24.80
  -3 -12   0  224.48   14.00
  -3 -12   0  242.28   15.00
   3  12   0  202.48   14.90
   3  12   0  205.08   16.00
   3  12   0  206.08   14.60
   3  12   0  181.48   16.50
  -4 -12   0   17.00    5.20
  -4 -12   0   20.50    4.90
   4  12   0   19.90    6.00
   4  12   0   14.80    4.90
   4  12   0    3.30    5.30
  -5 -12   0  349.57   21.80
  -5 -12   0  347.27   21.80
   5  12   0  373.26   23.50
   5  12   0  303.37   21.70
   5  12   0  348.37   21.70
   9 -13   0   97.59   10.80
   9 -13   0   77.09    6.90
   9 -13   0   77.09   10.10
   9 -13   0   83.49    6.80
  -9  13   0   75.09    9.70
   8 -13   0  340.57   20.10
   8 -13   0  305.77   15.60
   8 -13   0  293.37   19.00
   8 -13   0  259.67   15.50
  -8  13   0  285.37   19.60
  -8  13   0  275.47   18.20
   7 -13   0   15.50    4.80
   7 -13   0    8.80    4.70
  -7  13   0   14.20    3.90
  -7  13   0    7.50    4.10
   6 -13   0  135.89   11.60
   6 -13   0  174.58   12.70
  -6  13   0  142.59   12.30
  -6  13   0  157.28   11.30
   5 -13   0  546.25   29.80
   5 -13   0  524.35   30.30
  -5  13   0  517.65   29.90
  -5  13   0  514.35   29.00
   4 -13   0   77.49    8.30
   4 -13   0   66.19    7.00
   4 -13   0   70.69    7.60
  -4  13   0   61.79    7.30
  -4  13   0   62.19    8.00
   3 -13   0  128.19   10.40
   3 -13   0  126.69   10.10
   3 -13   0  122.79   10.20
  -3  13   0  138.09   10.40
  -3  13   0  129.89   11.10
   2 -13   0    2.60    3.10
   2 -13   0    1.40    3.10
  -2  13   0   -2.90    3.30
  -2  13   0   -4.90    2.50
   1 -13   0   87.49    5.00
   1 -13   0   84.99    8.00
   1 -13   0   84.19    7.90
   1 -13   0   86.59    8.40
  -1  13   0   75.19    9.40
  -1  13   0   80.29    8.00
  -1  13   0   82.29    8.60
  -1  13   0   78.59    6.70
   0 -13   0  377.86   21.80
   0 -13   0  400.36   19.90
   0  13   0  400.56   22.80
   0  13   0  375.46   22.60
   0  13   0  366.66   20.30
   0  13   0  355.56   23.80
  -1 -13   0   -1.20    2.50
  -1 -13   0   -1.80    1.90
   1  13   0   -5.20    3.10
   1  13   0    3.00    3.90
   1  13   0    3.10    3.20
   1  13   0    2.50    4.40
   1  13   0   -2.10    1.20
  -2 -13   0  383.36   20.40
   2  13   0  338.47   22.10
   2  13   0  329.37   22.00
   2  13   0  391.26   23.80
   2  13   0  363.16   23.50
  -3 -13   0  515.25   29.30
  -3 -13   0  527.55   28.40
   3  13   0  526.65   31.30
   3  13   0  459.95   30.30
   3  13   0  565.14   29.80
   3  13   0  501.95   30.00
  -4 -13   0   25.40    5.90
   4  13   0   24.20    6.70
   4  13   0   21.40    5.70
   4  13   0   18.60    5.20
   9 -14   0  494.15   29.30
   9 -14   0  510.25   29.00
   9 -14   0  437.16   24.10
  -9  14   0  507.85   29.70
   8 -14   0  286.67   20.00
   8 -14   0  317.47   20.80
  -8  14   0  312.27   20.90
  -8  14   0  306.17   19.30
   7 -14   0  165.88   13.70
   7 -14   0  171.78   13.20
  -7  14   0  170.98   14.10
  -7  14   0  163.48   12.30
   6 -14   0   37.20    6.50
   6 -14   0   40.70    7.10
  -6  14   0   36.80    5.70
  -6  14   0   43.20    7.00
   5 -14   0   46.70    6.90
   5 -14   0   30.90    6.00
  -5  14   0   36.90    6.60
  -5  14   0   29.10    5.30
   4 -14   0    7.50    4.30
   4 -14   0   -0.30    3.40
  -4  14   0    3.50    3.40
  -4  14   0    1.80    3.90
   3 -14   0  166.68   12.70
   3 -14   0  191.78   13.30
  -3  14   0  189.58   13.10
  -3  14   0  165.48   13.70
   2 -14   0   13.30    4.30
   2 -14   0   20.00    5.20
  -2  14   0    9.20    3.60
  -2  14   0    5.00    4.30
   1 -14   0    7.50    4.30
   1 -14   0    7.20    1.10
   1 -14   0    5.80    3.50
  -1  14   0    6.70    4.90
  -1  14   0    7.60    4.40
  -1  14   0    3.00    3.50
  -1  14   0    9.70    2.90
   0 -14   0  387.06   19.50
   0 -14   0  385.46   21.80
   0  14   0  368.46   22.60
   0  14   0  377.26   22.70
   0  14   0  352.06   24.00
   0  14   0  349.87   21.50
  -1 -14   0   29.60    4.00
  -1 -14   0   29.20    5.10
   1  14   0   24.40    2.70
   1  14   0   31.30    6.10
   1  14   0   27.10    5.70
   1  14   0   25.20    5.80
  -2 -14   0   74.09    6.60
   2  14   0   66.29    8.10
   2  14   0   60.09    8.30
   2  14   0   64.49    9.50
   2  14   0   48.30    7.60
  -3 -14   0  108.99    9.00
  -3 -14   0  108.19   10.20
   3  14   0   61.59   13.30
   3  14   0  100.19   10.20
   3  14   0  104.19   11.60
   3  14   0   83.49   10.50
   8 -15   0  253.17   18.40
   8 -15   0  284.87   18.30
  -8  15   0  220.78   18.10
   6 -15   0   12.90    5.10
   6 -15   0    3.20    4.20
  -6  15   0   -0.80    4.00
  -6  15   0    6.30    3.40
   5 -15   0   10.70    5.10
   5 -15   0    7.80    4.30
  -5  15   0    1.30    3.10
  -5  15   0    4.20    4.50
   4 -15   0  167.98   12.60
   4 -15   0  126.29   12.00
  -4  15   0  158.78   11.90
   3 -15   0  162.88   12.50
   3 -15   0  155.08   12.40
  -3  15   0  151.48   12.30
  -3  15   0  167.48   18.00
   2 -15   0    7.10    4.00
   2 -15   0    6.80    4.80
  -2  15   0   10.60    4.40
  -2  15   0    5.60    5.90
   1 -15   0  103.39    9.70
   1 -15   0   81.39    8.20
  -1  15   0   82.89    8.80
  -1  15   0   87.19    6.70
  -1  15   0   78.39    6.80
  -1  15   0   83.09   12.70
  -1  15   0   56.79    8.50
   0 -15   0    1.60    3.30
   0 -15   0    3.50    1.70
   0  15   0    4.20    2.60
   0  15   0    2.30    4.40
   0  15   0   -0.40    3.30
   0  15   0    1.20    2.70
   0  15   0    4.70    4.20
  -1 -15   0  100.29    7.50
  -1 -15   0   96.69    9.10
   1  15   0   98.39    9.50
   1  15   0  109.29   11.80
   1  15   0   99.09    5.70
   1  15   0  118.29   10.50
   1  15   0  114.39   10.60
  -2 -15   0  139.29   11.60
  -2 -15   0  132.89    9.70
   2  15   0  112.99   11.50
   2  15   0   94.39   10.90
   2  15   0  150.38   12.00
   2  15   0  144.99   13.60
   7 -16   0   87.69   10.50
   7 -16   0   66.19    9.70
  -7  16   0   70.99   10.00
  -7  16   0   87.09    8.90
   6 -16   0   56.99    8.70
   6 -16   0   52.69    8.20
  -6  16   0   43.80    6.80
  -6  16   0   63.49    9.10
   5 -16   0   10.00    4.60
   5 -16   0   12.30    5.60
  -5  16   0   14.10    5.60
  -5  16   0   -1.80    3.00
   4 -16   0  177.38   13.80
   4 -16   0  195.18   14.20
  -4  16   0  189.38   15.00
  -4  16   0  170.78   13.40
   3 -16   0   40.10    6.40
   3 -16   0   40.80    7.40
  -3  16   0   34.70    8.00
  -3  16   0   40.90    6.70
  -3  16   0   38.00    7.30
   2 -16   0  102.39   10.60
   2 -16   0  110.59   10.10
  -2  16   0  103.29   10.00
  -2  16   0  108.29   12.60
  -2  16   0  117.29   10.90
   1 -16   0  124.59   10.80
  -1  16   0  126.39    8.70
  -1  16   0  139.29   11.90
  -1  16   0  114.39   10.90
  -1  16   0  122.29   13.20
   0 -16   0   26.20    3.00
   0 -16   0   29.80    5.80
   0  16   0   26.60    4.90
   0  16   0   40.80    8.60
   0  16   0   31.10    5.00
   0  16   0   35.00    6.70
   4 -17   0   61.99    8.20
   4 -17   0   53.09    8.70
  -4  17   0   58.89    9.00
  -4  17   0   52.19    7.20
   3 -17   0   -0.40    5.00
   3 -17   0   -3.30    3.70
  -3  17   0    8.50    4.90
  -3  17   0   -1.20    4.80
  -3  17   0   -2.00    3.50
  -2  17  -1   12.70    4.20
  -2  17  -1    9.00    6.10
   2 -17   1   18.50    6.30
   2 -17   1    8.50    4.30
  -3  17  -1  448.36   28.30
  -3  17  -1  525.95   29.60
  -3  17  -1  486.45   31.80
   3 -17   1  527.95   29.80
   3 -17   1  478.15   28.10
  -4  17  -1    3.30    4.00
  -4  17  -1   -1.20    4.60
   4 -17   1    4.50    3.70
   4 -17   1    3.60    5.40
  -5  17  -1  152.98   14.00
  -5  17  -1  116.79   11.60
   5 -17   1  186.18   13.50
   5 -17   1  168.88   13.70
   0  16  -1    7.40    5.40
   0  16  -1    3.00    2.70
   0  16  -1    7.10    4.30
   0  16  -1   -1.30    3.80
   0  16  -1    0.30    3.60
   0 -16   1    6.10    1.80
   0 -16   1    8.90    3.80
  -1  16  -1   92.39    9.50
  -1  16  -1   99.19   10.00
  -1  16  -1   88.59   11.50
  -1  16  -1   97.59    7.40
   1 -16   1  108.89   10.70
   1 -16   1  115.09    9.60
  -2  16  -1  600.54   37.10
  -2  16  -1  635.54   34.90
  -2  16  -1  614.94   34.40
   2 -16   1  653.13   35.20
   2 -16   1  587.04   33.60
  -3  16  -1  448.16   26.40
  -3  16  -1  416.96   25.40
  -3  16  -1  408.56   28.10
   3 -16   1  436.86   26.20
   3 -16   1  457.55   25.50
  -4  16  -1   31.80    5.60
  -4  16  -1   25.50    6.40
   4 -16   1   30.00    6.20
   4 -16   1   39.70    7.60
  -5  16  -1  252.87   18.50
  -5  16  -1  245.18   16.80
   5 -16   1  274.17   18.30
   5 -16   1  255.87   17.60
  -6  16  -1  378.86   23.00
  -6  16  -1  322.57   20.80
   6 -16   1  348.77   22.10
   6 -16   1  312.57   21.60
  -7  16  -1    1.10    3.20
  -7  16  -1    3.20    4.20
   7 -16   1    2.70    5.30
   7 -16   1   -1.40    4.10
   2  15  -1   12.70    4.90
   2  15  -1    8.40    4.50
   2  15  -1   11.80    4.60
   2  15  -1    9.60    5.40
  -2 -15   1   15.60    4.70
  -2 -15   1   10.80    3.50
   1  15  -1  323.67   19.90
   1  15  -1  322.57   22.00
   1  15  -1  271.67   18.70
   1  15  -1  312.17   19.60
  -1 -15   1  299.37   17.00
   0  15  -1  115.99   10.60
   0  15  -1  112.29   12.60
   0  15  -1  139.29   11.40
   0 -15   1  136.29   10.20
   0 -15   1  122.09    7.80
  -1  15  -1   99.69   13.70
  -1  15  -1   72.99   10.80
  -1  15  -1   85.59    9.20
  -1  15  -1   87.09    6.60
   1 -15   1   96.99    9.90
   1 -15   1   82.79    8.50
  -2  15  -1 1378.56   68.99
  -2  15  -1 1291.97   68.09
  -2  15  -1 1250.67   73.09
   2 -15   1 1393.26   67.79
   2 -15   1 1340.47   68.49
  -3  15  -1  580.14   33.40
  -3  15  -1  583.04   34.10
   3 -15   1  644.04   34.30
   3 -15   1  626.74   33.50
  -4  15  -1   -6.90    4.00
  -4  15  -1   -5.30    3.20
   4 -15   1  -10.10    3.00
   4 -15   1   -2.70    3.90
  -5  15  -1   57.59   11.30
  -5  15  -1   54.19    7.10
   5 -15   1   59.19    8.40
   5 -15   1   76.19    8.70
  -6  15  -1  102.99   10.60
  -6  15  -1   81.89    8.40
   6 -15   1   97.39   10.10
   6 -15   1   82.29    9.50
  -7  15  -1  175.28   13.10
  -7  15  -1  171.48   14.50
   7 -15   1  191.78   14.60
   7 -15   1  179.88   14.50
  -8  15  -1   89.19    9.40
  -8  15  -1  118.09   11.90
   8 -15   1  112.59   11.80
   8 -15   1  119.99   11.70
   3  14  -1    5.80    4.20
   3  14  -1    6.30    4.80
   3  14  -1   19.30    6.40
   3  14  -1   16.50    4.90
  -3 -14   1    9.90    4.50
  -3 -14   1   15.50    4.10
   2  14  -1   21.70    5.40
   2  14  -1   22.60    5.30
   2  14  -1   27.60    5.70
   2  14  -1   40.90    8.00
  -2 -14   1   27.10    4.30
  -2 -14   1   40.90    6.10
   1  14  -1 1332.07   71.19
   1  14  -1 1306.97   70.59
   1  14  -1 1397.76   67.09
  -1 -14   1 1397.96   68.79
  -1 -14   1 1532.15   70.39
   0  14  -1  479.15   27.20
   0  14  -1  465.05   27.10
   0  14  -1  517.15   24.50
   0  14  -1  462.75   29.20
   0  14  -1  410.76   25.70
   0 -14   1  460.35   27.30
   0 -14   1  468.75   24.20
   0 -14   1  515.15   26.50
  -1  14  -1   32.70    6.00
  -1  14  -1   34.60    4.30
  -1  14  -1   39.00    6.60
  -1  14  -1   30.00    7.00
   1 -14   1   37.90    2.60
   1 -14   1   32.50    5.50
   1 -14   1   50.99    7.50
  -2  14  -1  945.71   50.39
   2 -14   1 1004.20   50.09
   2 -14   1  953.70   50.69
  -3  14  -1  112.89    9.50
   3 -14   1  106.49   10.00
   3 -14   1  107.99    9.60
  -4  14  -1   13.40    4.40
  -4  14  -1    7.80    7.40
   4 -14   1   10.90    4.70
   4 -14   1   12.20    4.70
  -5  14  -1    4.40    4.00
  -5  14  -1    6.50    3.10
   5 -14   1    1.30    3.80
   5 -14   1    8.40    4.50
  -7  14  -1  122.09   11.50
  -7  14  -1  107.59    9.70
   7 -14   1  122.79   11.00
   7 -14   1  116.59   11.20
  -8  14  -1   80.09   10.20
  -8  14  -1   83.39   10.60
   8 -14   1  112.79   11.00
   8 -14   1  101.79   10.70
  -9  14  -1    2.70    3.90
  -9  14  -1   -0.50    4.00
   9 -14   1    3.30    5.30
   9 -14   1    6.40    4.90
   4  13  -1   19.60    6.20
   4  13  -1    9.90    4.60
  -4 -13   1   13.10    5.00
  -4 -13   1   14.70    4.80
   3  13  -1  179.08   13.70
   3  13  -1  181.38   15.40
   3  13  -1  184.08   14.40
   3  13  -1  169.68   13.80
  -3 -13   1  204.88   13.90
  -3 -13   1  199.08   12.90
   2  13  -1  466.95   28.70
   2  13  -1  438.86   26.90
   2  13  -1  488.65   26.80
   2  13  -1  450.75   27.00
  -2 -13   1  480.65   25.30
   1  13  -1 1200.18   64.69
   1  13  -1 1156.48   62.19
   1  13  -1 1275.77   58.69
   1  13  -1 1128.59   62.19
   1  13  -1 1114.49   61.69
  -1 -13   1 1316.57   61.49
  -1 -13   1 1280.17   60.29
   0  13  -1  151.78   11.60
   0  13  -1  170.28   12.00
   0  13  -1  140.09   13.00
   0  13  -1  140.39   10.30
   0 -13   1  158.18   12.00
   0 -13   1  158.98   12.20
   0 -13   1  148.49    9.00
   0 -13   1  150.88   12.50
  -1  13  -1  242.58   15.00
  -1  13  -1  269.27   18.80
  -1  13  -1  251.07   16.80
  -1  13  -1  296.27   17.50
   1 -13   1  272.37   13.70
   1 -13   1  274.17   16.50
   1 -13   1  279.17   16.70
   1 -13   1  296.07   17.50
  -2  13  -1  909.91   46.50
  -2  13  -1  824.52   45.90
   2 -13   1  952.10   46.70
   2 -13   1  878.11   45.70
   2 -13   1  864.91   45.80
  -3  13  -1  558.84   29.80
  -3  13  -1  564.24   30.50
   3 -13   1  516.95   29.40
   3 -13   1  537.95   29.80
  -4  13  -1  197.98   13.80
  -4  13  -1  175.78   12.50
   4 -13   1  168.78   14.70
   4 -13   1  190.98   12.60
  -5  13  -1   49.20    7.00
  -5  13  -1   56.19    6.40
   5 -13   1   35.20    6.40
   5 -13   1   36.70    6.20
   5 -13   1   36.10    6.70
  -6  13  -1    3.60    3.00
   6 -13   1    4.10    4.40
   6 -13   1    0.00    3.50
  -7  13  -1  382.86   21.90
  -7  13  -1  352.06   22.80
   7 -13   1  395.86   23.10
   7 -13   1  358.86   22.70
  -8  13  -1   50.49    7.90
  -8  13  -1   57.19    7.00
   8 -13   1   45.50    3.40
   8 -13   1   52.69    7.90
   8 -13   1   51.99    3.40
   8 -13   1   42.40    7.50
  -9  13  -1  160.78   13.00
  -9  13  -1  128.69    7.00
  -9  13  -1  135.09   10.80
   9 -13   1  137.79   12.50
   9 -13   1  115.99    8.60
   9 -13   1  129.49    8.60
   9 -13   1  140.79   12.50
   5  12  -1   61.59    9.10
   5  12  -1   47.20    8.00
   5  12  -1   67.39    8.20
  -5 -12   1   59.99    7.80
  -5 -12   1   60.49    8.00
   4  12  -1  700.73   37.60
   4  12  -1  632.84   38.80
   4  12  -1  758.62   40.00
   4  12  -1  651.43   38.10
  -4 -12   1  717.13   37.40
  -4 -12   1  692.83   37.70
   3  12  -1  152.48   12.10
   3  12  -1  120.49   11.20
   3  12  -1  149.39   13.30
   3  12  -1  141.89   11.20
  -3 -12   1  140.09   11.20
  -3 -12   1  134.29   10.30
   2  12  -1  387.66   24.50
   2  12  -1  417.66   25.00
   2  12  -1  434.36   26.80
   2  12  -1  441.66   26.00
  -2 -12   1  452.55   23.40
   1  12  -1  906.61   50.69
   1  12  -1  936.61   51.09
   1  12  -1  996.20   52.89
   1  12  -1 1117.79   48.20
   1  12  -1 1040.30   51.19
  -1 -12   1  915.81   50.79
   0  12  -1  219.78   14.10
   0  12  -1  196.88   13.10
   0  12  -1  218.58   15.50
   0  12  -1  206.38   15.60
   0 -12   1  220.58   14.00
   0 -12   1  227.28   12.00
   0 -12   1  232.48   13.60
   0 -12   1  186.88   14.00
  -1  12  -1    9.50    3.60
  -1  12  -1    5.10    3.80
  -1  12  -1   11.40    3.50
  -1  12  -1    8.30    2.30
   1 -12   1    4.10    3.40
   1 -12   1   10.10    3.30
   1 -12   1    7.90    1.40
   1 -12   1    8.50    3.90
  -2  12  -1   82.29    8.20
  -2  12  -1   75.09    7.50
   2 -12   1   97.69    8.30
   2 -12   1   92.59    7.70
   2 -12   1   90.99    7.70
  -3  12  -1  132.49   10.50
  -3  12  -1  130.69    9.60
   3 -12   1  142.19   10.10
   3 -12   1  108.39    9.20
   3 -12   1  134.09   10.40
  -4  12  -1  370.56   21.10
   4 -12   1  337.27   20.70
   4 -12   1  353.16   20.70
  -5  12  -1   16.30    3.80
  -5  12  -1   15.30    4.40
   5 -12   1    9.70    4.00
   5 -12   1   13.70    4.50
   5 -12   1   10.50    3.40
  -6  12  -1   22.00    5.30
  -6  12  -1   26.10    4.40
   6 -12   1   23.90    5.20
   6 -12   1   28.00    5.90
   6 -12   1   24.10    4.60
  -7  12  -1   10.60    3.70
   7 -12   1   12.70    1.80
   7 -12   1   14.40    2.00
   7 -12   1   14.40    5.40
   7 -12   1   14.40    4.80
  -8  12  -1    8.10    4.50
  -8  12  -1    6.10    1.40
  -8  12  -1    6.50    3.30
   8 -12   1    8.00    4.40
   8 -12   1   10.20    4.70
   8 -12   1    1.80    1.90
  -9  12  -1    5.00    2.00
  -9  12  -1    0.10    3.00
  -9  12  -1   -4.50    3.70
   9 -12   1   -2.50    4.20
   9 -12   1    0.10    2.20
   9 -12   1   -4.70    4.20
 -10  12  -1    4.30    2.30
 -10  12  -1   -0.60    4.30
  10 -12   1   -6.60    4.50
  10 -12   1   -2.60    2.70
  10 -12   1   -4.70    4.40
   6  11  -1   92.09   10.80
   6  11  -1  102.59   10.30
   6  11  -1  111.49   11.70
  -6 -11   1  126.59   10.80
  -6 -11   1   94.39   10.50
   5  11  -1  329.67   19.80
   5  11  -1  332.07   21.60
   5  11  -1  272.27   19.90
  -5 -11   1  341.87   20.40
  -5 -11   1  296.07   19.80
   4  11  -1  423.86   25.00
   4  11  -1  425.26   26.10
   4  11  -1  426.86   24.40
   4  11  -1  388.36   25.60
  -4 -11   1  435.96   24.30
  -4 -11   1  424.96   24.50
   3  11  -1  311.67   18.60
   3  11  -1  326.17   20.40
   3  11  -1  275.37   18.60
   3  11  -1  301.07   19.50
  -3 -11   1  303.97   17.90
  -3 -11   1  306.37   18.50
   2  11  -1  524.95   30.20
   2  11  -1  512.05   28.80
   2  11  -1  537.85   28.60
   2  11  -1  495.85   28.90
  -2 -11   1  526.15   28.80
  -2 -11   1  526.85   27.60
   1  11  -1  252.67   15.90
   1  11  -1  268.67   17.60
   1  11  -1  255.47   16.00
   1  11  -1  244.88   13.20
  -1 -11   1  256.37   17.00
  -1 -11   1  261.47   16.10
  -1 -11   1  272.17   15.30
   0  11  -1  299.17   18.10
   0  11  -1  322.97   19.00
   0  11  -1  324.27   20.60
   0  11  -1  332.27   19.10
   0 -11   1  297.87   18.60
   0 -11   1  333.97   17.10
   0 -11   1  375.16   19.70
   0 -11   1  335.17   18.40
  -1  11  -1    7.90    3.40
  -1  11  -1   12.00    3.50
  -1  11  -1   12.60    4.50
  -1  11  -1   10.90    2.50
   1 -11   1    9.30    3.20
   1 -11   1   11.50    3.10
   1 -11   1   10.60    3.90
  -2  11  -1  329.87   19.10
   2 -11   1  337.47   19.00
  -3  11  -1  789.92   41.90
  -3  11  -1  785.22   41.40
   3 -11   1  813.22   41.30
   3 -11   1  829.22   42.00
  -4  11  -1    1.90    2.60
  -4  11  -1   -2.30    2.60
   4 -11   1    0.80    2.20
   4 -11   1   -2.90    3.40
   4 -11   1    0.50    3.10
  -5  11  -1   14.80    3.80
  -5  11  -1   12.80    4.00
   5 -11   1   16.60    4.30
   5 -11   1   11.10    3.30
   5 -11   1   15.60    4.50
  -6  11  -1    4.40    3.30
  -6  11  -1    0.40    2.50
   6 -11   1    1.70    2.60
   6 -11   1   -1.20    3.70
   6 -11   1    1.40    1.10
   6 -11   1    0.60    1.00
   6 -11   1    2.50    3.30
  -7  11  -1   17.30    5.00
  -7  11  -1   14.80    4.40
  -7  11  -1   17.30    4.10
  -7  11  -1   13.90    1.80
   7 -11   1   22.30    4.40
   7 -11   1   14.30    5.70
   7 -11   1   16.40    4.80
   7 -11   1   13.50    2.50
  -8  11  -1    1.20    1.60
  -8  11  -1    1.50    2.80
  -8  11  -1    0.40    3.40
   8 -11   1   -6.40    3.40
   8 -11   1   -0.50    3.50
   8 -11   1   -1.40    1.90
  -9  11  -1   10.50    2.80
  -9  11  -1    9.80    4.20
  -9  11  -1    4.90    3.20
   9 -11   1    9.50    4.80
   9 -11   1    5.30    2.90
   9 -11   1    2.50    4.80
 -10  11  -1   17.60    5.70
 -10  11  -1   18.10    3.60
  10 -11   1   13.70    6.10
  10 -11   1   12.70    4.10
  10 -11   1   21.70    6.20
   6  10  -1   21.90    5.20
   6  10  -1   11.60    4.70
   6  10  -1   27.80    6.40
  -6 -10   1   17.10    8.00
  -6 -10   1   27.00    5.80
   5  10  -1  118.39   11.60
   5  10  -1  107.49   16.40
   5  10  -1  103.39    9.80
   5  10  -1   99.49    9.50
  -5 -10   1  119.79    9.90
  -5 -10   1  100.19    9.80
   4  10  -1  305.87   19.80
   4  10  -1  305.87   18.30
   4  10  -1  296.27   19.40
   4  10  -1  269.27   18.30
  -4 -10   1  324.27   18.40
  -4 -10   1  287.77   18.20
   3  10  -1    6.60    3.40
   3  10  -1    3.70    3.10
   3  10  -1    2.40    3.30
   3  10  -1    4.00    3.90
  -3 -10   1    7.10    2.90
  -3 -10   1    9.50    3.50
  -3 -10   1    1.60    3.10
   2  10  -1  592.74   31.50
   2  10  -1  559.44   31.60
   2  10  -1  589.94   32.10
   2  10  -1  613.34   33.30
  -2 -10   1  565.44   31.60
  -2 -10   1  621.84   30.90
   1  10  -1  223.28   11.70
   1  10  -1  217.58   14.00
   1  10  -1  233.98   14.10
   1  10  -1  222.58   15.40
   1  10  -1  211.68   14.00
  -1 -10   1  220.38   14.00
  -1 -10   1  237.38   12.90
  -1 -10   1  242.58   14.50
   0  10  -1   41.40    4.50
   0  10  -1   40.00    5.30
   0  10  -1   40.40    5.00
   0  10  -1   43.30    6.20
   0 -10   1   52.79    5.10
   0 -10   1   50.29    6.30
   0 -10   1   53.59    5.70
   0 -10   1   36.20    3.60
  -1  10  -1    3.80    2.80
  -1  10  -1    3.10    2.50
  -1  10  -1    2.60    1.60
   1 -10   1    2.60    1.20
   1 -10   1    7.40    3.30
   1 -10   1    0.50    2.30
   1 -10   1    2.30    2.40
  -2  10  -1    6.00    2.80
  -2  10  -1    7.20    2.60
   2 -10   1    5.60    2.30
  -3  10  -1  142.09    9.60
  -3  10  -1  150.28   10.20
   3 -10   1  150.08    9.90
   3 -10   1  129.89    9.80
   3 -10   1  134.49    9.40
  -4  10  -1   11.20    3.50
  -4  10  -1   16.90    3.40
   4 -10   1   15.90    4.30
   4 -10   1   17.00    3.90
   4 -10   1   14.50    3.20
  -5  10  -1  193.18   12.50
  -5  10  -1  200.18   13.30
   5 -10   1  201.08   12.70
   5 -10   1  202.58   13.30
   5 -10   1  214.38   10.20
   5 -10   1  213.68   13.40
   5 -10   1  182.08   10.10
  -6  10  -1   21.20    4.70
  -6  10  -1   19.30    3.80
  -6  10  -1   17.00    1.80
   6 -10   1   15.30    4.50
   6 -10   1   14.40    3.60
   6 -10   1   22.80    5.00
   6 -10   1   17.50    2.50
  -7  10  -1  120.69    6.80
  -7  10  -1  110.09    8.70
  -7  10  -1   98.69    9.10
  -7  10  -1   95.59    9.30
   7 -10   1   95.99    9.50
   7 -10   1   97.69    8.80
   7 -10   1   96.59    9.40
   7 -10   1  107.79    7.30
  -8  10  -1    0.60    2.30
  -8  10  -1   -2.20    3.10
   8 -10   1   -3.20    3.20
   8 -10   1   -1.90    3.80
   8 -10   1   -0.30    2.00
  -9  10  -1  111.29   10.90
  -9  10  -1  134.59    8.70
   9 -10   1  113.99   11.20
   9 -10   1  129.59   11.40
   9 -10   1  108.19    9.20
 -10  10  -1   20.90    4.00
 -10  10  -1   14.00    5.20
  10 -10   1   24.50    6.40
  10 -10   1   21.20    6.30
  10 -10   1   22.30    4.80
 -11  10  -1   44.80    6.10
 -11  10  -1   52.19    8.80
  11 -10   1   52.99    9.10
  11 -10   1   31.50    6.30
  11 -10   1   55.19    8.70
   7   9  -1  449.06   27.70
   7   9  -1  449.46   27.00
   7   9  -1  485.75   28.80
  -7  -9   1  481.95   28.10
  -7  -9   1  467.95   28.00
   6   9  -1   -1.80    3.90
   6   9  -1    3.40    5.00
   6   9  -1   -0.60    3.30
  -6  -9   1    6.70    4.10
  -6  -9   1    3.80    4.10
   5   9  -1  153.88   12.10
   5   9  -1  166.98   15.20
   5   9  -1  149.09   13.00
  -5  -9   1  175.98   12.50
  -5  -9   1  171.68   12.30
   4   9  -1  459.75   26.10
   4   9  -1  427.66   24.50
   4   9  -1  422.06   25.80
   4   9  -1  451.25   25.00
  -4  -9   1  485.55   24.90
  -4  -9   1  421.76   25.00
  -4  -9   1  453.55   24.90
  -4  -9   1  396.66   26.10
   3   9  -1   36.40    6.10
   3   9  -1   31.90    5.60
   3   9  -1   30.40    5.50
   3   9  -1   42.50    5.30
  -3  -9   1   28.90    4.50
  -3  -9   1   39.50    5.20
  -3  -9   1   30.50    5.00
   2   9  -1   12.60    4.00
   2   9  -1   13.40    3.50
   2   9  -1   14.30    3.50
   2   9  -1    6.30    3.00
  -2  -9   1   11.20    3.50
  -2  -9   1   11.30    2.80
   1   9  -1  319.37   18.40
   1   9  -1  332.57   16.40
   1   9  -1  316.77   18.50
   1   9  -1  333.17   18.50
   1   9  -1  316.07   19.60
  -1  -9   1  307.47   18.40
  -1  -9   1  341.57   18.80
  -1  -9   1  335.77   18.00
  -1  -9   1  339.97   17.50
   0   9  -1   35.20    4.50
   0   9  -1   35.00    3.90
   0   9  -1   39.60    4.80
   0   9  -1   30.90    5.10
   0  -9   1   31.30    3.10
   0  -9   1   44.60    5.30
   0  -9   1   32.00    4.40
   0  -9   1   33.80    4.00
  -1   9  -1   22.10    3.60
  -1   9  -1   29.60    4.20
  -1   9  -1   27.90    2.90
   1  -9   1   27.50    3.80
   1  -9   1   26.60    3.70
   1  -9   1   24.40    4.10
   1  -9   1   27.50    2.30
  -2   9  -1   21.50    3.70
  -2   9  -1   22.60    3.50
   2  -9   1   23.40    3.60
   2  -9   1   15.30    3.60
   2  -9   1   25.50    3.60
  -3   9  -1  185.38   11.30
  -3   9  -1  164.38   10.60
   3  -9   1  180.78   11.20
   3  -9   1  165.78   10.60
   3  -9   1  167.88   10.90
  -4   9  -1   40.60    5.10
  -4   9  -1   31.70    4.30
   4  -9   1   43.80    5.10
   4  -9   1   42.50    5.40
   4  -9   1   36.20    4.50
  -5   9  -1  201.18   11.00
  -5   9  -1  200.58   13.50
  -5   9  -1  237.38   13.30
   5  -9   1  229.18   13.90
   5  -9   1  221.58   11.60
   5  -9   1  229.68   13.40
   5  -9   1  224.48   14.00
  -6   9  -1  126.59    8.90
  -6   9  -1  127.79    7.10
  -6   9  -1  114.09    9.40
  -6   9  -1  116.49    9.50
   6  -9   1  124.39    9.70
   6  -9   1  118.09    7.70
   6  -9   1  118.09    9.50
   6  -9   1  120.29    9.10
  -7   9  -1    3.60    3.20
  -7   9  -1    4.80    2.10
  -7   9  -1    6.00    3.30
  -7   9  -1    6.30    2.90
   7  -9   1    7.10    3.80
   7  -9   1    4.20    3.30
   7  -9   1    4.50    2.30
   7  -9   1    6.10    3.70
  -8   9  -1    4.10    2.30
  -8   9  -1    3.10    3.80
  -8   9  -1    0.90    2.70
  -8   9  -1   -2.10    2.40
   8  -9   1   -0.60    2.80
   8  -9   1    1.30    4.00
   8  -9   1    3.20    2.50
  -9   9  -1  334.77   19.10
  -9   9  -1  341.17   21.60
  -9   9  -1  325.97   22.30
   9  -9   1  354.36   21.60
   9  -9   1  353.66   21.60
   9  -9   1  337.27   20.20
 -10   9  -1   53.99    6.20
 -10   9  -1   54.49    8.20
  10  -9   1   52.99    6.90
  10  -9   1   55.09    8.30
  10  -9   1   54.59    8.50
 -11   9  -1  137.59   13.00
 -11   9  -1  133.39   10.20
  11  -9   1  114.19   12.40
  11  -9   1  107.79   11.90
  11  -9   1   94.69   11.90
   8   8  -1   54.99    8.60
   8   8  -1   49.20    7.20
  -8  -8   1   60.59    8.90
  -8  -8   1   52.19    8.40
   7   8  -1   26.30    5.50
   7   8  -1   13.60    4.90
   7   8  -1   28.70    6.80
  -7  -8   1   27.40    6.40
  -7  -8   1   31.80    6.20
   6   8  -1   91.59    8.70
   6   8  -1   95.19    9.90
   6   8  -1   86.69    8.80
  -6  -8   1   96.59    9.50
  -6  -8   1   92.79    9.20
   5   8  -1  121.69   10.50
   5   8  -1  147.99   11.80
   5   8  -1  164.08   11.00
  -5  -8   1  154.98   11.20
  -5  -8   1  144.89   11.00
  -5  -8   1  130.79   11.90
  -5  -8   1  153.58   11.30
   4   8  -1    5.10    3.30
   4   8  -1   -2.00    2.90
   4   8  -1    1.80    3.30
   4   8  -1   -1.40    2.60
  -4  -8   1    3.30    3.10
  -4  -8   1    5.70    3.00
   3   8  -1  280.47   16.90
   3   8  -1  275.67   15.90
   3   8  -1  274.67   17.10
   3   8  -1  260.87   16.00
  -3  -8   1  277.87   16.30
  -3  -8   1  276.27   16.00
  -3  -8   1  239.18   16.90
   2   8  -1  126.69    9.10
   2   8  -1  134.79   10.30
   2   8  -1  151.98   10.00
   2   8  -1  122.39    9.20
  -2  -8   1  135.29    9.50
  -2  -8   1  138.19    8.90
   1   8  -1  599.24   30.80
   1   8  -1  593.24   30.70
   1   8  -1  587.84   31.90
   1   8  -1  599.94   30.80
  -1  -8   1  618.04   29.90
  -1  -8   1  589.24   30.20
  -1  -8   1  552.04   30.60
  -1  -8   1  587.24   30.90
   0   8  -1   91.39    6.90
   0   8  -1   78.49    7.50
   0   8  -1   90.49    6.30
   0   8  -1   94.99    6.80
   0  -8   1   88.29    6.70
   0  -8   1   96.69    7.00
   0  -8   1  101.19    5.70
   0  -8   1   87.69    6.40
  -1   8  -1   -0.40    1.00
  -1   8  -1    0.30    2.10
  -1   8  -1    2.20    2.00
   1  -8   1    0.00    1.60
   1  -8   1    1.00    0.70
   1  -8   1    1.10    2.00
   1  -8   1    2.00    1.90
  -2   8  -1  636.84   31.40
  -2   8  -1  593.44   31.10
   2  -8   1  618.84   31.10
   2  -8   1  595.84   31.40
   2  -8   1  592.94   31.10
  -3   8  -1   32.00    3.80
  -3   8  -1   27.30    3.80
   3  -8   1   25.90    3.50
   3  -8   1   27.20    4.20
   3  -8   1   30.60    4.10
  -4   8  -1  148.99    7.30
  -4   8  -1  148.89    9.30
  -4   8  -1  137.69    9.60
   4  -8   1  142.29    9.70
   4  -8   1  150.48    7.70
   4  -8   1  134.49    7.90
   4  -8   1  154.78    9.50
   4  -8   1  150.68    9.80
  -5   8  -1  148.89    9.90
  -5   8  -1  158.28    8.50
  -5   8  -1  162.68   10.60
   5  -8   1  159.28   10.60
   5  -8   1  160.08    9.10
   5  -8   1  151.88   10.20
   5  -8   1  154.58   10.60
  -6   8  -1   84.79    7.70
  -6   8  -1   88.99    8.00
  -6   8  -1   87.89    7.70
   6  -8   1   83.59    7.80
   6  -8   1   88.19    7.30
   6  -8   1   93.09    6.40
  -7   8  -1   18.80    3.80
  -7   8  -1   16.70    4.20
  -7   8  -1   26.00    4.60
   7  -8   1   19.60    3.50
   7  -8   1   21.70    4.70
   7  -8   1   18.40    4.10
   7  -8   1   15.80    4.60
  -8   8  -1   23.30    4.80
  -8   8  -1   13.30    4.70
  -8   8  -1   22.90    4.50
   8  -8   1   19.80    5.10
   8  -8   1   19.80    5.00
   8  -8   1   21.70    4.10
   8  -8   1   16.90    4.30
  -9   8  -1  347.07   22.60
  -9   8  -1  436.96   22.40
   9  -8   1  388.76   23.90
   9  -8   1  381.46   24.70
   9  -8   1  415.06   23.20
 -10   8  -1   10.90    6.60
 -10   8  -1    5.90    3.70
 -10   8  -1    9.90    3.60
  10  -8   1    4.80    4.90
  10  -8   1    4.20    4.30
 -11   8  -1  139.79   12.50
 -11   8  -1  127.69   12.70
  11  -8   1  105.09   12.00
  11  -8   1  117.29   12.70
   8   7  -1  228.58   17.10
   8   7  -1  268.07   18.80
  -8  -7   1  265.47   18.60
  -8  -7   1  313.07   19.30
   7   7  -1    0.60    3.30
   7   7  -1    5.20    4.00
   7   7  -1   -2.00    3.80
  -7  -7   1    2.50    4.00
   6   7  -1  389.76   23.00
   6   7  -1  368.56   23.50
   6   7  -1  367.26   21.90
   6   7  -1  386.86   21.80
  -6  -7   1  355.36   22.10
   5   7  -1  540.45   30.70
   5   7  -1  573.64   30.40
   5   7  -1  540.45   29.10
   5   7  -1  566.24   29.50
  -5  -7   1  509.45   29.50
  -5  -7   1  499.95   31.00
   4   7  -1  154.88   11.50
   4   7  -1  140.59   10.40
   4   7  -1  166.98   11.60
  -4  -7   1  174.18   11.10
  -4  -7   1  145.39   10.80
  -4  -7   1  148.59   11.70
   2   7  -1   81.79    6.30
   2   7  -1   60.39    6.30
   2   7  -1   63.49    5.60
   2   7  -1   65.09    5.60
  -2  -7   1   57.99    5.60
   1   7  -1 1372.06   69.99
   1   7  -1 1401.76   71.19
   1   7  -1 1464.75   70.19
   1   7  -1 1387.56   69.99
  -1  -7   1 1446.56   69.69
  -1  -7   1 1494.75   69.49
  -1  -7   1 1349.36   69.99
  -1  -7   1 1484.75   70.39
   0   7  -1  117.19    7.60
   0   7  -1  115.89    8.30
   0   7  -1  116.49    7.20
   0  -7   1  122.59    7.50
   0  -7   1  114.29    7.80
   0  -7   1  116.69    6.60
   0  -7   1  114.29    7.10
   0  -7   1  114.69    7.60
  -1   7  -1  752.12   37.60
  -1   7  -1  702.23   36.70
  -1   7  -1  776.82   37.80
   1  -7   1  749.03   37.90
   1  -7   1  740.13   37.60
   1  -7   1  772.22   37.60
   1  -7   1  780.82   36.30
   1  -7   1  734.43   36.60
  -2   7  -1   51.69    4.40
  -2   7  -1   54.49    4.70
   2  -7   1   47.80    4.60
   2  -7   1   51.89    4.50
   2  -7   1   56.59    4.90
  -3   7  -1    2.30    2.20
  -3   7  -1    2.00    1.70
   3  -7   1    3.70    2.10
   3  -7   1    3.90    0.70
   3  -7   1   -0.20    2.10
   3  -7   1    5.50    1.90
  -4   7  -1  223.78   13.20
  -4   7  -1  220.58   12.80
   4  -7   1  242.08   13.40
   4  -7   1  231.98   11.80
   4  -7   1  221.18   13.00
   4  -7   1  212.58   13.30
  -5   7  -1    3.00    2.20
  -5   7  -1    0.90    2.00
  -5   7  -1   -0.50    2.30
   5  -7   1    2.20    1.40
   5  -7   1    0.60    2.10
   5  -7   1    2.30    2.30
   5  -7   1   -1.10    2.40
  -6   7  -1   32.00    6.70
  -6   7  -1   27.70    4.30
  -6   7  -1   30.10    4.70
   6  -7   1   26.60    5.10
   6  -7   1   22.60    3.80
   6  -7   1   17.90    3.10
   6  -7   1   22.10    4.50
  -7   7  -1    0.80    3.00
  -7   7  -1    1.40    2.40
  -7   7  -1   -0.90    2.40
   7  -7   1   -2.60    3.00
   7  -7   1    0.90    2.80
   7  -7   1   -0.40    3.00
  -8   7  -1  127.39   10.30
  -8   7  -1  104.29    9.30
  -8   7  -1  112.89    9.00
   8  -7   1  119.59    9.10
   8  -7   1   95.59    9.70
   8  -7   1  100.09    9.20
   8  -7   1  103.19    9.60
  -9   7  -1  640.34   34.60
  -9   7  -1  569.04   32.90
   9  -7   1  601.44   34.00
   9  -7   1  619.24   34.10
   9  -7   1  630.34   33.70
 -10   7  -1    4.60    4.70
 -10   7  -1    0.70    3.20
  10  -7   1   -2.10    4.20
  10  -7   1   -3.40    4.20
 -11   7  -1  237.18   18.30
 -11   7  -1  244.48   16.50
  11  -7   1  252.67   18.50
  11  -7   1  257.57   18.20
   9   6  -1   -1.00    4.00
   9   6  -1    3.80    3.90
  -9  -6   1    5.70    4.60
   8   6  -1  389.06   23.80
   8   6  -1  392.26   24.60
   8   6  -1  378.26   23.30
  -8  -6   1  386.56   24.50
  -8  -6   1  433.96   24.90
   7   6  -1  192.08   14.50
   7   6  -1  175.28   13.00
   7   6  -1  190.88   13.10
  -7  -6   1  186.88   14.00
   6   6  -1   43.80    5.90
   6   6  -1   36.90    6.60
   6   6  -1   42.00    5.80
   6   6  -1   32.20    5.80
  -6  -6   1   37.60    6.60
  -6  -6   1   39.00    6.00
   5   6  -1  607.34   32.10
   5   6  -1  607.54   31.10
   5   6  -1  615.44   32.70
   5   6  -1  565.54   31.00
  -5  -6   1  538.35   31.20
  -5  -6   1  551.24   32.60
  -5  -6   1  599.64   31.50
   4   6  -1   37.00    5.30
   4   6  -1   39.90    5.70
   4   6  -1   35.90    4.70
   4   6  -1   40.30    4.90
  -4  -6   1   41.00    5.20
  -4  -6   1   35.60    5.50
  -4  -6   1   43.80    5.50
   3   6  -1   52.09    5.50
   3   6  -1   32.00    4.20
   3   6  -1   38.90    5.20
   3   6  -1   34.70    4.20
  -3  -6   1   39.20    4.40
  -3  -6   1   35.80    5.20
  -3  -6   1   33.80    4.40
   2   6  -1  969.90   46.00
   2   6  -1  946.81   45.30
   2   6  -1  946.81   46.40
   2   6  -1  892.21   45.20
  -2  -6   1  825.32   46.10
  -2  -6   1  859.01   45.30
   1   6  -1   24.10    3.10
   1   6  -1   21.50    3.00
   1   6  -1   20.30    3.50
   1   6  -1   24.20    3.00
  -1  -6   1   23.40    3.10
  -1  -6   1   24.20    2.70
  -1  -6   1   20.40    3.00
  -1  -6   1   28.00    3.70
   0   6  -1   37.30    3.30
   0   6  -1   38.10    3.90
   0   6  -1   46.60    4.00
   0   6  -1   39.50    4.60
   0  -6   1   38.30    3.30
   0  -6   1   38.20    2.90
   0  -6   1   43.00    4.10
   0  -6   1   36.50    3.50
   0  -6   1   41.10    3.80
  -1   6  -1  526.35   26.60
  -1   6  -1  494.75   25.60
  -1   6  -1  505.65   26.50
   1  -6   1  536.75   26.50
   1  -6   1  537.05   26.50
   1  -6   1  516.35   25.50
   1  -6   1  548.55   26.90
   1  -6   1  526.65   25.40
  -2   6  -1   -0.40    1.50
  -2   6  -1    0.10    1.30
   2  -6   1    4.50    1.80
   2  -6   1   -0.20    1.90
   2  -6   1    1.70    1.40
  -3   6  -1    3.60    1.70
  -3   6  -1    3.40    1.70
   3  -6   1    5.50    1.00
   3  -6   1    2.90    1.80
   3  -6   1    2.40    2.20
   3  -6   1    2.50    1.80
  -4   6  -1   55.49    4.80
  -4   6  -1   46.70    4.40
   4  -6   1   46.00    4.50
   4  -6   1   54.69    5.00
   4  -6   1   55.19    3.90
   4  -6   1   46.10    4.80
  -5   6  -1   58.09    5.70
  -5   6  -1   62.79    5.30
  -5   6  -1   61.09    5.70
   5  -6   1   64.99    5.00
   5  -6   1   67.29    5.60
   5  -6   1   60.69    5.70
   5  -6   1   63.99    5.80
  -6   6  -1   81.89    7.40
  -6   6  -1   85.19    7.20
  -6   6  -1   83.39    7.20
   6  -6   1   89.59    6.60
   6  -6   1   69.99    6.80
   6  -6   1   84.39    7.10
   6  -6   1   82.09    8.00
  -7   6  -1    4.20    2.90
  -7   6  -1    0.00    2.80
  -7   6  -1   10.80    3.30
   7  -6   1   10.30    3.90
   7  -6   1    8.20    3.50
   7  -6   1    7.80    2.90
   7  -6   1    7.80    3.20
  -8   6  -1 1109.59   55.09
  -8   6  -1 1045.90   54.79
  -8   6  -1  990.90   53.79
   8  -6   1 1042.50   54.59
   8  -6   1 1081.89   54.59
   8  -6   1 1041.50   54.69
   8  -6   1 1109.99   54.79
  -9   6  -1  309.67   20.60
  -9   6  -1  343.17   21.20
   9  -6   1  340.87   20.60
   9  -6   1  341.07   20.80
   9  -6   1  325.27   20.70
 -10   6  -1  100.09   10.60
  10  -6   1  103.29   10.40
  10  -6   1  111.19   10.70
  10  -6   1   95.49    9.80
 -11   6  -1   67.49    9.90
 -11   6  -1   96.29    9.40
  11  -6   1   93.39   11.50
  11  -6   1   69.19    9.40
   9   5  -1  167.78   14.10
   9   5  -1  159.88   13.10
  -9  -5   1  174.68   14.40
  -9  -5   1  189.68   14.90
   8   5  -1  168.58   12.30
   8   5  -1  160.68   13.20
   8   5  -1  141.39   11.80
  -8  -5   1  175.18   13.50
  -8  -5   1  163.18    8.40
   7   5  -1   26.70    5.80
   7   5  -1   22.40    4.30
   7   5  -1   23.00    4.70
   7   5  -1   24.10    5.20
  -7  -5   1   34.40    8.80
  -7  -5   1   19.20    1.90
  -7  -5   1   26.00    8.00
   6   5  -1   14.90    3.80
   6   5  -1   17.80    3.90
   6   5  -1   18.50    4.60
   6   5  -1   19.40    4.90
  -6  -5   1   19.30    4.60
   5   5  -1  978.90   48.40
   5   5  -1  922.41   47.40
   5   5  -1  919.21   47.30
   5   5  -1  961.60   49.00
  -5  -5   1  892.21   48.90
  -5  -5   1  948.91   47.80
  -5  -5   1  910.21   47.80
   4   5  -1  216.78   12.90
   4   5  -1  237.68   13.90
   4   5  -1  208.98   12.80
   4   5  -1  214.68   13.90
  -4  -5   1  220.58   14.20
  -4  -5   1  216.38   13.30
  -4  -5   1  215.38   13.20
   3   5  -1   74.99    6.50
   3   5  -1   78.99    6.50
   3   5  -1   76.09    5.80
   3   5  -1   72.79    5.80
  -3  -5   1   71.39    5.90
  -3  -5   1   81.69    6.10
  -3  -5   1   74.99    6.60
   2   5  -1  273.77   14.80
   2   5  -1  252.47   14.20
   2   5  -1  266.77   14.20
   2   5  -1  248.18   14.90
  -2  -5   1  244.38   15.00
  -2  -5   1  279.57   14.30
  -2  -5   1  262.47   14.40
   1   5  -1    1.20    1.40
   1   5  -1    2.30    1.40
   1   5  -1    1.00    1.70
   1   5  -1    1.80    1.60
  -1  -5   1    2.60    1.20
  -1  -5   1    1.10    1.40
  -1  -5   1    4.80    1.80
  -1  -5   1    5.00    1.70
   0   5  -1   39.70    4.00
   0   5  -1   43.50    3.10
   0   5  -1   39.10    3.40
   0   5  -1   41.70    3.40
   0  -5   1   39.70    3.20
   0  -5   1   39.50    2.80
   0  -5   1   41.90    3.10
   0  -5   1   47.40    3.80
   0  -5   1   36.50    3.30
  -1   5  -1 1045.30   51.39
  -1   5  -1 1027.90   51.29
  -1   5  -1  974.90   50.59
   1  -5   1 1141.99   50.49
   1  -5   1 1029.70   51.29
   1  -5   1 1073.19   51.69
   1  -5   1 1070.39   51.39
  -2   5  -1   32.70    3.00
  -2   5  -1   32.40    2.90
  -2   5  -1   28.00    1.70
   2  -5   1   26.80    1.70
   2  -5   1   27.50    2.80
   2  -5   1   32.80    3.20
   2  -5   1   33.70    3.10
  -3   5  -1   17.20    2.40
  -3   5  -1   21.10    2.80
   3  -5   1   13.20    2.50
   3  -5   1   12.90    2.20
   3  -5   1   13.30    1.70
  -4   5  -1 1297.57   63.99
  -4   5  -1 1337.37   63.69
  -4   5  -1 1214.18   64.09
   4  -5   1 1262.07   63.39
   4  -5   1 1343.27   63.89
   4  -5   1 1304.77   64.09
   4  -5   1 1344.67   63.99
  -5   5  -1  664.73   35.70
  -5   5  -1  710.33   36.30
  -5   5  -1  707.13   36.50
   5  -5   1  731.13   36.20
   5  -5   1  691.63   36.20
   5  -5   1  732.53   36.00
   5  -5   1  723.23   36.30
  -6   5  -1  604.34   31.30
  -6   5  -1  591.64   30.40
  -6   5  -1  583.14   30.30
   6  -5   1  490.75   33.00
   6  -5   1  559.84   29.80
   6  -5   1  590.34   30.10
   6  -5   1  541.65   29.90
  -7   5  -1  228.98   15.30
  -7   5  -1  230.88   14.60
  -7   5  -1  250.17   15.40
   7  -5   1  246.38   15.20
   7  -5   1  246.88   15.10
   7  -5   1  250.07   15.20
   7  -5   1  243.68   15.20
  -8   5  -1 2287.87  114.19
  -8   5  -1 2141.19  113.09
   8  -5   1 2340.07  114.09
   8  -5   1 2336.17  113.79
   8  -5   1 2264.67  113.79
   8  -5   1 2473.85  115.99
  -9   5  -1   23.30    5.70
   9  -5   1   21.90    5.70
   9  -5   1   29.00    5.50
   9  -5   1   33.50    6.00
 -10   5  -1   16.30    5.30
  10  -5   1   12.50    5.40
  10  -5   1   15.00    5.10
 -11   5  -1  321.77   21.20
  11  -5   1  280.67   20.10
  11  -5   1  299.97   20.50
   9   4  -1   31.20    6.00
   9   4  -1   24.30    6.00
  -9  -4   1   17.80    5.80
  -9  -4   1   22.00    2.80
  -9  -4   1   24.90    6.00
   8   4  -1  177.68   13.30
   8   4  -1  212.08   14.70
   8   4  -1  157.08   16.50
  -8  -4   1  201.88   14.70
  -8  -4   1  194.38   10.60
   7   4  -1   22.50    4.30
   7   4  -1   21.10    5.20
   7   4  -1   17.10    4.20
   7   4  -1   17.60    4.70
  -7  -4   1   19.90    5.10
  -7  -4   1   13.40    4.50
  -7  -4   1   17.80    2.30
  -7  -4   1   19.30    4.30
   6   4  -1    2.30    2.40
   6   4  -1   -0.60    2.70
   6   4  -1    6.80    3.40
   6   4  -1    1.60    2.90
  -6  -4   1   -0.50    3.40
  -6  -4   1    2.30    1.20
  -6  -4   1    1.10    2.70
  -6  -4   1   -1.50    2.80
   5   4  -1  299.57   17.40
   5   4  -1  275.07   19.20
   5   4  -1  286.47   16.50
   5   4  -1  301.07   17.90
  -5  -4   1  301.87   14.60
  -5  -4   1  284.17   16.80
  -5  -4   1  283.37   17.80
  -5  -4   1  279.87   17.80
   4   4  -1   20.40    3.30
   4   4  -1   31.50    4.50
   4   4  -1   23.30    3.70
   4   4  -1   20.40    3.10
  -4  -4   1   20.10    3.40
  -4  -4   1   16.00    3.40
  -4  -4   1   20.90    1.50
  -4  -4   1   22.90    3.90
   3   4  -1   37.60    4.00
   3   4  -1   49.70    4.90
   3   4  -1   47.70    4.80
   3   4  -1   49.40    4.10
  -3  -4   1   42.00    4.20
  -3  -4   1   44.20    4.80
  -3  -4   1   45.70    4.30
   2   4  -1  179.48   10.60
   2   4  -1  214.38   11.40
   2   4  -1  182.08   10.50
   2   4  -1  193.78   11.40
  -2  -4   1  177.08   11.30
  -2  -4   1  193.08   10.80
  -2  -4   1  197.58   10.70
   1   4  -1  969.80   47.10
   1   4  -1 1029.90   47.40
   1   4  -1  940.11   47.80
   1   4  -1  978.50   47.10
  -1  -4   1  835.12   47.60
  -1  -4   1  968.60   46.90
  -1  -4   1  891.41   47.10
  -1  -4   1 1099.69   47.50
   0   4  -1   85.49    5.10
   0   4  -1   85.39    4.80
   0   4  -1   77.29    4.90
   0  -4   1   76.79    4.80
   0  -4   1   79.49    4.50
   0  -4   1   74.79    4.90
   0  -4   1   88.59    5.30
  -1   4  -1  362.56   17.60
  -1   4  -1  332.17   17.50
  -1   4  -1  348.57   16.80
   1  -4   1  361.16   17.50
   1  -4   1  329.87   17.80
   1  -4   1  346.27   17.50
  -2   4  -1 1040.10   49.90
  -2   4  -1 1023.20   49.99
   2  -4   1 1002.90   49.90
   2  -4   1 1052.29   49.30
   2  -4   1 1007.10   50.19
  -3   4  -1  673.83   33.50
  -3   4  -1  677.83   33.30
   3  -4   1  653.83   33.40
   3  -4   1  698.93   33.50
   3  -4   1  665.93   33.10
   3  -4   1  661.73   33.60
  -4   4  -1   63.49    5.10
  -4   4  -1   58.59    4.60
  -4   4  -1   52.99    4.90
   4  -4   1   54.59    4.50
   4  -4   1   58.79    4.90
   4  -4   1   53.39    4.80
   4  -4   1   58.99    4.90
  -5   4  -1  520.25   28.30
  -5   4  -1  577.04   28.60
  -5   4  -1  542.25   27.90
   5  -4   1  531.95   28.10
   5  -4   1  519.55   28.20
   5  -4   1  544.15   28.20
   5  -4   1  554.44   28.20
  -6   4  -1  361.66   19.00
  -6   4  -1  329.17   18.60
   6  -4   1  310.07   18.40
   6  -4   1  313.67   18.20
   6  -4   1  322.27   18.50
   6  -4   1  311.77   18.40
  -7   4  -1 1772.82   86.79
  -7   4  -1 1634.04   85.99
  -7   4  -1 1812.22   87.09
   7  -4   1 1863.81   86.69
   7  -4   1 1776.92   86.89
   7  -4   1 1650.13   86.39
   7  -4   1 1710.23   86.39
  -8   4  -1  454.45   25.60
  -8   4  -1  502.05   26.90
  -8   4  -1  431.86   27.40
   8  -4   1  442.56   26.00
   8  -4   1  503.05   26.80
   8  -4   1  444.46   26.00
   8  -4   1  453.05   26.00
  -9   4  -1  225.28   15.60
  -9   4  -1  200.18   14.00
   9  -4   1  200.68   14.90
   9  -4   1  212.48   14.90
   9  -4   1  214.28   14.50
   9  -4   1  205.88   14.60
 -10   4  -1   42.30    7.50
  10  -4   1   53.99    8.30
  10  -4   1   46.30    7.20
 -11   4  -1  129.09   12.50
  11  -4   1  118.29   11.80
  10   3  -1   15.40    5.10
  10   3  -1   22.80    6.20
 -10  -3   1   20.00    3.20
 -10  -3   1   23.20    6.30
 -10  -3   1   21.70    6.20
   9   3  -1   56.49    9.70
  -9  -3   1   71.79    8.80
  -9  -3   1   69.19    9.10
  -9  -3   1   70.59    5.50
   8   3  -1   17.00    4.90
   8   3  -1   11.60    4.20
  -8  -3   1   12.50    2.40
  -8  -3   1    5.70    4.50
   7   3  -1    1.30    3.00
   7   3  -1    0.30    2.80
   7   3  -1   -1.80    2.60
  -7  -3   1   -3.00    2.50
  -7  -3   1   -1.10    2.60
  -7  -3   1    2.00    3.40
   6   3  -1  204.38   12.70
   6   3  -1  203.48   14.00
   6   3  -1  209.38   13.50
  -6  -3   1  201.48   13.50
  -6  -3   1  205.28   13.00
  -6  -3   1  187.18   13.70
   5   3  -1  108.39    8.20
   5   3  -1   98.99    7.60
   5   3  -1   93.09    7.10
  -5  -3   1   78.99    7.00
  -5  -3   1   88.09    7.80
  -5  -3   1   95.09    7.70
   4   3  -1   51.99    4.50
   4   3  -1   52.79    6.00
   4   3  -1   47.70    4.90
  -4  -3   1   39.60    4.30
  -4  -3   1   42.90    4.70
  -4  -3   1   50.59    5.20
   3   3  -1  206.88   12.00
   3   3  -1  205.88   11.70
   3   3  -1  194.48   11.10
  -3  -3   1  192.78   11.20
  -3  -3   1  189.68   11.80
  -3  -3   1  195.18   11.30
   2   3  -1    1.20    1.00
   2   3  -1    1.70    1.10
   2   3  -1   -0.90    1.20
   2   3  -1   -0.50    1.20
  -2  -3   1    0.60    1.10
  -2  -3   1    0.70    1.40
  -2  -3   1    0.60    1.10
   1   3  -1 1159.58   52.29
   1   3  -1 1050.29   52.79
  -1  -3   1 1058.19   52.29
  -1  -3   1 1041.00   52.79
   0   3  -1  473.15   24.10
   0   3  -1  519.25   24.00
   0   3  -1  490.95   24.10
   0  -3   1  477.05   24.00
   0  -3   1  489.65   24.40
   0  -3   1  480.15   24.10
   0  -3   1  499.15   23.90
  -1   3  -1  858.41   42.70
   1  -3   1  900.31   43.10
   1  -3   1  889.71   42.80
  -2   3  -1  452.75   21.30
  -2   3  -1  428.76   21.40
   2  -3   1  394.26   21.40
   2  -3   1  432.96   21.30
   2  -3   1  432.56   21.00
   2  -3   1  418.46   21.30
  -3   3  -1    2.40    1.40
  -3   3  -1    4.00    1.30
  -3   3  -1    4.20    1.50
   3  -3   1    2.60    1.50
   3  -3   1    3.30    1.30
   3  -3   1    2.20    1.30
   3  -3   1    4.10    1.60
  -4   3  -1 2113.19  101.69
  -4   3  -1 2037.70  101.19
   4  -3   1 2108.39  101.59
   4  -3   1 2109.69  101.59
  -5   3  -1 1482.15   72.49
  -5   3  -1 1466.05   71.89
   5  -3   1 1495.65   72.49
   5  -3   1 1574.94   72.29
   5  -3   1 1426.46   71.99
   5  -3   1 1357.36   72.49
  -6   3  -1  326.77   18.50
  -6   3  -1  341.67   18.40
  -6   3  -1  316.87   17.80
   6  -3   1  322.97   18.40
   6  -3   1  283.07   18.20
   6  -3   1  312.97   17.90
   6  -3   1  322.67   18.20
  -7   3  -1  398.06   23.00
  -7   3  -1  409.26   23.80
  -7   3  -1  416.06   23.60
   7  -3   1  467.95   24.30
   7  -3   1  383.46   23.80
   7  -3   1  430.16   23.40
   7  -3   1  430.96   23.60
  -8   3  -1 1039.80   53.39
  -8   3  -1 1063.39   57.69
  -8   3  -1  968.90   52.29
   8  -3   1  980.40   53.39
   8  -3   1 1090.09   53.79
   8  -3   1 1048.80   52.79
   8  -3   1  990.90   52.79
  -9   3  -1  757.02   43.20
  -9   3  -1  881.61   44.80
   9  -3   1  825.22   43.90
   9  -3   1  798.42   44.50
   9  -3   1  825.32   44.70
   9  -3   1  859.51   43.90
 -10   3  -1  490.65   28.50
  10  -3   1  495.85   29.70
  10  -3   1  388.36   29.10
  10  -3   1  505.65   28.00
 -11   3  -1   59.39    9.20
  11  -3   1   57.39    8.80
  11  -3   1   48.70    8.10
  11  -3   1   59.99    9.00
  10   2  -1    7.60    4.40
  10   2  -1   15.80    5.30
 -10  -2   1   15.40    3.20
 -10  -2   1   10.50    5.00
 -10  -2   1   18.90    5.90
   9   2  -1   88.99    9.30
   9   2  -1  113.59   10.60
  -9  -2   1  101.29   11.10
  -9  -2   1  110.79   12.90
   8   2  -1   14.50    4.30
   8   2  -1    4.40    3.80
   8   2  -1    4.20    3.50
   8   2  -1   14.40    4.50
  -8  -2   1   10.90    4.60
  -8  -2   1    6.40    3.80
  -8  -2   1    1.20    3.00
   7   2  -1   31.90    5.50
   7   2  -1   20.60    4.70
   7   2  -1   25.70    5.30
   7   2  -1   33.90    5.00
  -7  -2   1   37.50    5.80
  -7  -2   1   26.10    5.30
  -7  -2   1   27.90    4.70
   6   2  -1  868.51   45.60
   6   2  -1  941.11   47.30
   6   2  -1  919.21   46.50
   6   2  -1  901.21   46.20
  -6  -2   1  877.61   46.40
  -6  -2   1  907.81   47.00
  -6  -2   1  883.11   45.90
   5   2  -1   40.10    4.50
   5   2  -1   35.10    4.50
   5   2  -1   39.50    4.70
   5   2  -1   36.90    5.10
  -5  -2   1   34.20    4.30
  -5  -2   1   33.30    4.80
  -5  -2   1   41.00    5.00
   4   2  -1   67.19    5.80
   4   2  -1   66.39    5.90
   4   2  -1   70.89    5.60
   4   2  -1   71.09    5.30
  -4  -2   1   56.29    5.50
  -4  -2   1   79.59    6.10
  -4  -2   1   67.79    5.40
   3   2  -1   67.89    5.30
   3   2  -1   65.69    5.00
   3   2  -1   63.79    4.80
   3   2  -1   61.19    4.60
  -3  -2   1   67.69    4.70
  -3  -2   1   57.79    4.80
  -3  -2   1   65.39    5.20
   2   2  -1  440.36   21.70
   2   2  -1  443.66   21.90
   2   2  -1  416.26   22.20
   2   2  -1  421.56   22.10
  -2  -2   1  452.25   21.90
  -2  -2   1  431.36   22.30
  -2  -2   1  436.56   21.80
  -1  -2   1 1026.90   50.09
   0  -2   1  864.61   41.90
  -1   2  -1 1935.51  101.39
   1  -2   1 1852.81  101.79
  -2   2  -1 2150.78  119.59
   2  -2   1 2186.28  121.89
  -3   2  -1 1241.98   58.29
  -3   2  -1 1115.79   58.49
  -3   2  -1 1292.47   58.69
  -3   2  -1 1150.38   58.49
   3  -2   1 1178.58   58.49
   3  -2   1 1216.78   58.49
   3  -2   1 1144.49   58.59
   3  -2   1 1243.28   58.29
  -4   2  -1 2298.17  111.09
  -5   2  -1  625.14   34.70
  -5   2  -1  632.84   33.40
   5  -2   1  690.13   34.10
   5  -2   1  674.43   34.20
   5  -2   1  662.43   34.10
   5  -2   1  664.23   33.60
  -6   2  -1  645.14   33.90
  -6   2  -1  687.53   34.70
  -6   2  -1  693.73   34.60
   6  -2   1  645.54   33.90
   6  -2   1  626.24   34.20
   6  -2   1  663.43   34.90
   6  -2   1  637.54   34.60
  -7   2  -1    9.50    3.00
  -7   2  -1    9.40    3.90
  -7   2  -1    9.30    3.10
   7  -2   1   18.00    4.10
   7  -2   1    9.80    3.50
   7  -2   1    6.50    3.60
   7  -2   1   13.70    3.70
  -8   2  -1  779.22   39.90
  -8   2  -1  753.32   40.60
   8  -2   1  763.92   41.00
   8  -2   1  753.02   40.80
   8  -2   1  755.82   39.90
   8  -2   1  736.83   40.00
  -9   2  -1  903.81   47.40
  -9   2  -1  845.52   46.20
   9  -2   1  920.31   46.60
   9  -2   1  872.01   47.40
   9  -2   1  840.42   46.50
   9  -2   1  907.51   48.00
 -10   2  -1  165.38   14.20
  10  -2   1  180.88   13.60
 -11   2  -1    0.50    4.60
  11  -2   1    1.60    4.10
  11  -2   1    0.00    4.30
  10   1  -1   -0.20    4.00
  10   1  -1   -6.70    3.60
 -10  -1   1   -8.00    4.00
 -10  -1   1   -0.20    3.80
   9   1  -1   65.19    8.60
   9   1  -1   76.89    8.60
   9   1  -1   66.59    8.10
  -9  -1   1   67.09    8.80
   8   1  -1   63.79    7.60
   8   1  -1   46.70    6.50
   8   1  -1   57.39    7.00
   8   1  -1   57.99    7.60
  -8  -1   1   55.79    7.00
  -8  -1   1   51.39    7.30
  -8  -1   1   58.49    7.80
   7   1  -1  259.87   15.50
   7   1  -1  242.98   15.70
   7   1  -1  275.77   16.40
   7   1  -1  276.47   16.90
  -7  -1   1  245.68   16.30
  -7  -1   1  225.18   15.30
  -7  -1   1  248.18   16.20
   6   1  -1  880.51   45.30
   6   1  -1  829.62   43.90
   6   1  -1  888.91   44.60
   6   1  -1  850.21   44.30
  -6  -1   1  838.42   44.80
  -6  -1   1  882.81   44.70
  -6  -1   1  881.81   44.10
   5   1  -1  176.78   10.80
   5   1  -1  155.18   10.40
   5   1  -1  165.18   10.20
   5   1  -1  161.98   11.00
  -5  -1   1  165.48   10.70
  -5  -1   1  167.08   10.90
  -5  -1   1  161.58   10.20
   4   1  -1   58.79    5.00
   4   1  -1   53.79    4.60
   4   1  -1   58.09    5.20
   4   1  -1   50.49    4.80
  -4  -1   1   60.69    5.20
  -4  -1   1   48.30    4.50
  -4  -1   1   52.09    5.00
   3   1  -1 1478.75   71.59
   3   1  -1 1441.06   71.09
   2   1  -1    5.50    1.50
   2   1  -1    2.80    1.10
   2   1  -1    2.30    1.50
   2   1  -1    5.40    1.40
  -2  -1   1    3.40    1.40
  -2  -1   1    5.50    1.30
  -2  -1   1    4.50    1.40
  -1  -1   1  656.43   32.40
  -1  -1   1  672.83   32.10
   0   1  -1    0.00    0.10
   1  -1   1  600.14   29.10
  -3   1  -1  146.19    8.70
  -3   1  -1  153.18    8.90
  -3   1  -1  155.38    9.20
  -3   1  -1  162.48    9.20
   3  -1   1  163.78    9.10
   3  -1   1  149.29    8.90
   3  -1   1  153.78    8.80
   3  -1   1  166.38    9.30
  -4   1  -1  913.51   43.20
  -4   1  -1  834.12   42.60
  -4   1  -1  868.41   43.00
  -4   1  -1  816.22   43.20
   4  -1   1  890.21   43.40
   4  -1   1  857.91   42.90
   4  -1   1  864.51   43.10
   4  -1   1  826.22   42.60
  -5   1  -1  430.96   24.20
   5  -1   1  490.15   25.30
   5  -1   1  488.45   24.90
   5  -1   1  435.36   24.60
   5  -1   1  471.35   24.30
  -6   1  -1 2005.00  100.59
  -6   1  -1 2038.00  100.19
  -6   1  -1 2016.50  100.69
   6  -1   1 1976.90   99.99
   6  -1   1 2115.19  100.89
   6  -1   1 2085.79  101.29
   6  -1   1 2082.59  100.49
  -7   1  -1    5.50    2.90
  -7   1  -1    8.40    3.90
  -7   1  -1    8.00    3.20
   7  -1   1    6.20    2.90
   7  -1   1    7.40    3.30
   7  -1   1    4.20    3.40
   7  -1   1    8.00    3.30
  -8   1  -1   84.79    9.00
  -8   1  -1   86.69    8.00
  -8   1  -1   82.99    8.10
   8  -1   1   68.89    8.30
   8  -1   1   82.69    8.00
   8  -1   1   93.09    8.20
  -9   1  -1  208.08   15.90
  -9   1  -1  214.68   15.10
   9  -1   1  230.08   15.70
   9  -1   1  220.58   15.20
   9  -1   1  245.28   16.80
 -10   1  -1    1.10    4.30
  10  -1   1   -1.40    3.30
  10  -1   1    2.50    4.40
 -11   1  -1  120.49   12.80
  11  -1   1  136.19   13.10
  11  -1   1  126.39   11.70
  11   0  -1   17.80    5.70
  11   0  -1   21.20    6.10
 -11   0   1   12.90    6.30
 -11   0   1   15.10    5.40
  10   0  -1  120.39   11.90
 -10   0   1  143.89   12.00
   9   0  -1  249.78   17.00
   9   0  -1  277.87   17.00
   9   0  -1  228.98   22.20
  -9   0   1  265.37   17.90
   8   0  -1  159.98   12.00
   8   0  -1  152.98   11.50
   8   0  -1  174.28   11.60
   8   0  -1  154.28   12.30
  -8   0   1  145.19   11.70
  -8   0   1  154.48   12.20
  -8   0   1  151.48   11.30
   7   0  -1  751.42   37.80
   7   0  -1  676.73   37.10
   7   0  -1  749.62   38.30
   7   0  -1  695.23   36.80
  -7   0   1  681.13   37.60
  -7   0   1  658.33   36.70
  -7   0   1  724.03   37.60
   6   0  -1  307.77   16.90
   6   0  -1  299.17   17.40
   6   0  -1  293.27   17.70
   6   0  -1  272.87   16.90
  -6   0   1  286.77   16.70
  -6   0   1  304.77   17.50
  -6   0   1  291.67   17.30
   5   0  -1  196.98   12.80
   5   0  -1  199.98   12.30
   5   0  -1  206.68   12.50
   5   0  -1  204.68   12.00
  -5   0   1  200.98   12.50
  -5   0   1  221.08   12.70
  -5   0   1  204.58   12.90
   4   0  -1  107.39    7.20
   4   0  -1  103.39    6.80
   4   0  -1  103.29    7.10
   4   0  -1  100.59    7.30
  -4   0   1  108.29    7.30
  -4   0   1  102.79    6.70
  -4   0   1  104.99    7.20
   3   0  -1  395.36   20.30
   3   0  -1  396.36   20.00
   3   0  -1  439.56   20.50
   3   0  -1  350.36   20.40
  -3   0   1  404.26   20.40
  -3   0   1  401.76   20.00
  -3   0   1  369.16   20.20
   2   0  -1    4.50    1.60
   2   0  -1    4.30    1.60
   2   0  -1    7.10    1.40
  -2   0   1    7.30    1.60
  -2   0   1    8.60    1.70
   1   0  -1  884.21   50.59
  -1   0  -1 1615.44   87.09
   1   0   1 1594.14   86.39
  -2   0  -1 8422.16  402.86
   2   0   1 7120.09  386.76
  -3   0  -1  294.47   15.30
  -3   0  -1  264.67   14.70
  -3   0  -1  262.97   14.80
  -3   0  -1  277.17   14.60
   3   0   1  272.57   14.70
   3   0   1  297.57   14.90
   3   0   1  260.97   14.50
   3   0   1  277.97   15.20
  -4   0  -1   44.60    4.30
  -4   0  -1   41.50    4.60
  -4   0  -1   54.99    5.10
  -4   0  -1   43.10    4.30
   4   0   1   37.70    4.30
   4   0   1   53.39    4.40
   4   0   1   50.89    4.90
   4   0   1   46.60    4.40
  -5   0  -1  961.40   49.40
  -5   0  -1  942.31   49.60
  -5   0  -1 1031.50   50.09
   5   0   1 1023.30   50.29
   5   0   1 1003.50   49.70
   5   0   1  955.50   50.09
  -6   0  -1   76.79    6.90
  -6   0  -1   72.69    6.60
  -6   0  -1   74.69    7.20
   6   0   1   76.39    6.80
   6   0   1   64.59    6.60
   6   0   1   85.69    7.60
   6   0   1   81.49    6.60
  -7   0  -1    1.20    2.50
  -7   0  -1   -2.50    2.80
  -7   0  -1    0.90    2.50
   7   0   1   -3.00    2.30
   7   0   1   -3.00    2.70
   7   0   1    0.50    2.80
   7   0   1    1.10    2.50
  -8   0  -1  363.06   25.30
  -8   0  -1  394.96   23.60
  -8   0  -1  385.86   23.40
   8   0   1  351.96   23.90
   8   0   1  424.56   23.80
   8   0   1  411.66   24.40
   8   0   1  404.26   22.70
  -9   0  -1   12.50    5.10
   9   0   1    9.20    5.10
   9   0   1    8.00    3.60
 -10   0  -1    5.30    5.00
  10   0   1   14.10    6.50
  10   0   1   19.20    5.70
  11  -1  -1   21.30    6.40
  11  -1  -1   30.60    6.40
 -11   1   1   29.50    8.10
 -11   1   1   25.60    6.40
  10  -1  -1  359.76   22.50
  10  -1  -1  361.66   23.80
 -10   1   1  379.06   25.60
   9  -1  -1  484.15   26.10
   9  -1  -1  448.66   26.70
   9  -1  -1  441.66   25.90
  -9   1   1  459.75   26.80
  -9   1   1  399.76   26.50
   8  -1  -1  199.78   14.40
   8  -1  -1  184.28   13.40
   8  -1  -1  203.98   14.20
   8  -1  -1  196.88   13.40
  -8   1   1  204.78   14.20
  -8   1   1  207.68   13.30
  -8   1   1  198.28   14.20
   7  -1  -1  371.46   20.00
   7  -1  -1  344.77   20.00
   7  -1  -1  343.97   20.60
   7  -1  -1  376.96   20.80
  -7   1   1  341.17   19.60
  -7   1   1  330.57   20.20
  -7   1   1  322.37   20.20
   6  -1  -1  727.43   37.70
   6  -1  -1  696.83   37.80
   6  -1  -1  734.63   37.50
   6  -1  -1  725.63   37.10
  -6   1   1  749.53   37.70
  -6   1   1  726.73   37.00
  -6   1   1  701.73   37.60
   5  -1  -1  235.78   14.70
   5  -1  -1  248.48   14.50
   5  -1  -1  272.27   14.90
   5  -1  -1  271.57   15.40
  -5   1   1  238.88   14.00
  -5   1   1  252.67   14.70
   4  -1  -1 1386.66   66.59
   4  -1  -1 1346.17   67.09
   4  -1  -1 1313.07   66.89
   4  -1  -1 1353.86   66.79
  -4   1   1 1421.66   66.99
  -4   1   1 1352.26   66.49
  -4   1   1 1365.56   66.89
   3  -1  -1 1296.97   64.29
  -3   1   1 1352.46   64.59
   2  -1  -1 7199.28  362.46
   1  -1  -1 4445.56  207.98
  -1   1   1 3670.63  204.88
   0  -1  -1    0.10    0.20
   0   1   1   -0.10    0.20
   0   1   1    0.20    0.20
  -1  -1  -1  134.99    7.30
  -1  -1  -1  156.78    7.70
  -1  -1  -1  139.59    7.20
  -1  -1  -1  136.39    7.20
  -1  -1  -1  131.59    6.80
   1   1   1  124.99    7.20
   1   1   1  119.99    6.80
   1   1   1  140.19    7.60
   1   1   1  132.79    7.20
  -2  -1  -1 1537.65   97.09
   2   1   1 1656.43   96.59
  -3  -1  -1   43.60    3.70
  -3  -1  -1   39.50    4.10
  -3  -1  -1   44.70    3.90
  -3  -1  -1   48.40    4.00
   3   1   1   48.10    4.10
   3   1   1   44.10    3.70
   3   1   1   40.70    3.80
   3   1   1   37.80    3.70
  -4  -1  -1   17.50    3.10
  -4  -1  -1   23.90    3.30
  -4  -1  -1   17.10    3.10
  -4  -1  -1   32.50    4.30
   4   1   1   18.90    2.90
   4   1   1   24.90    3.40
   4   1   1   22.30    3.20
   4   1   1   21.20    3.60
  -5  -1  -1 1852.01   89.49
  -5  -1  -1 1763.42   89.19
  -5  -1  -1 1782.42   89.89
  -5  -1  -1 1756.52   88.89
   5   1   1 1774.32   89.89
   5   1   1 1844.32   89.19
   5   1   1 1913.71   88.79
   5   1   1 1817.62   89.29
  -6  -1  -1  231.58   14.50
  -6  -1  -1  224.28   14.80
  -6  -1  -1  243.18   15.10
   6   1   1  227.88   14.20
   6   1   1  251.47   15.00
   6   1   1  246.18   14.80
   6   1   1  257.07   15.80
  -7  -1  -1    6.40    2.70
  -7  -1  -1    3.70    3.30
  -7  -1  -1    6.90    3.50
   7   1   1    4.00    2.80
   7   1   1    5.80    3.40
   7   1   1    5.10    3.40
   7   1   1    5.30    3.00
  -8  -1  -1  229.38   16.50
  -8  -1  -1  252.97   16.80
  -8  -1  -1  263.67   16.20
   8   1   1  248.68   16.50
   8   1   1  227.38   15.50
   8   1   1  240.68   17.30
   8   1   1  268.87   17.80
  -9  -1  -1   53.39    5.30
  -9  -1  -1   49.99    7.90
   9   1   1   37.40    9.50
   9   1   1   48.70    7.40
 -10  -1  -1   40.90    4.90
 -10  -1  -1   33.90    7.10
  10   1   1   35.80    7.20
  10   1   1   34.00    6.30
  11  -2  -1   46.20    8.40
  11  -2  -1   55.99    8.20
 -11   2   1   55.29    8.70
 -11   2   1   61.39    8.50
  10  -2  -1  231.38   15.80
  10  -2  -1  185.78   17.50
 -10   2   1  231.98   15.70
 -10   2   1  227.38   18.10
   9  -2  -1   99.09    9.80
   9  -2  -1  106.59    9.70
   9  -2  -1   95.09   10.10
   9  -2  -1   87.89    9.30
  -9   2   1  119.69   10.70
  -9   2   1   95.29    9.00
  -9   2   1  131.89   10.00
   8  -2  -1    8.60    3.90
   8  -2  -1    3.60    3.10
   8  -2  -1    6.10    3.40
   8  -2  -1   13.10    4.10
  -8   2   1    5.70    3.40
  -8   2   1    7.90    5.80
  -8   2   1    8.90    4.10
   7  -2  -1  268.57   16.40
   7  -2  -1  264.07   16.40
   7  -2  -1  249.97   15.60
   7  -2  -1  264.17   15.90
  -7   2   1  250.47   15.90
  -7   2   1  249.97   15.30
  -7   2   1  270.67   16.30
   6  -2  -1   22.10    4.00
   6  -2  -1   23.60    3.90
   6  -2  -1   27.20    4.10
   6  -2  -1   29.60    4.40
  -6   2   1   34.80    4.30
  -6   2   1   25.30    4.00
  -6   2   1   30.40    4.40
   5  -2  -1  579.54   31.30
   5  -2  -1  623.74   31.30
   5  -2  -1  646.04   31.10
   5  -2  -1  573.54   31.30
  -5   2   1  619.74   31.50
  -5   2   1  610.54   31.30
  -5   2   1  578.14   30.70
   4  -2  -1 2619.84  122.39
  -4   2   1 2438.96  121.99
   3  -2  -1  264.77   14.90
   3  -2  -1  306.67   15.00
   3  -2  -1  279.77   14.80
  -3   2   1  266.67   14.80
  -3   2   1  290.77   14.70
  -3   2   1  281.67   14.90
   2  -2  -1 8337.67  451.85
  -2   2   1 8978.50  450.85
   1  -2  -1   49.90    3.10
   1  -2  -1   54.99    3.60
   1  -2  -1   57.49    3.70
  -1   2   1   49.80    2.90
  -1   2   1   52.49    3.60
  -1   2   1   59.09    3.60
   0  -2  -1  165.28    8.60
   0  -2  -1  171.78    8.30
   0  -2  -1  167.58    8.70
   0  -2  -1  161.28    8.70
   0   2   1  163.78    8.70
   0   2   1  159.28    8.60
   0   2   1  149.79    8.60
   1   2   1 2394.36  137.79
  -2  -2  -1   21.30    2.70
  -2  -2  -1   15.10    2.10
  -2  -2  -1   15.30    1.40
  -2  -2  -1   17.40    2.50
  -2  -2  -1   13.00    2.10
   2   2   1   17.20    2.60
   2   2   1   18.10    2.20
   2   2   1   16.40    2.30
   2   2   1   11.50    1.90
  -3  -2  -1   17.80    2.90
  -3  -2  -1   20.30    3.30
  -3  -2  -1   20.40    3.00
  -3  -2  -1   23.10    2.00
  -3  -2  -1   15.70    2.70
   3   2   1   20.00    3.30
   3   2   1   14.60    2.60
   3   2   1   16.00    2.60
  -4  -2  -1  188.78   11.20
  -4  -2  -1  190.88   11.40
  -4  -2  -1  178.18   12.10
  -4  -2  -1  180.78   11.40
  -4  -2  -1  172.58    9.80
   4   2   1  208.68   11.60
   4   2   1  175.18   11.90
   4   2   1  186.78   10.90
  -5  -2  -1 1184.58   55.19
  -5  -2  -1 1048.30   55.59
  -5  -2  -1 1039.70   54.49
  -5  -2  -1 1103.29   55.19
   5   2   1 1032.30   54.19
   5   2   1 1080.79   55.59
   5   2   1 1130.59   54.89
  -6  -2  -1   27.10    4.90
  -6  -2  -1   39.20    5.50
  -6  -2  -1   30.90    4.80
   6   2   1   35.00    5.70
   6   2   1   29.40    4.70
   6   2   1   40.30    5.00
  -7  -2  -1   13.30    3.80
  -7  -2  -1   15.40    4.20
  -7  -2  -1    8.80    3.80
  -7  -2  -1   13.30    2.50
   7   2   1   13.00    4.00
   7   2   1   13.10    3.70
  -8  -2  -1  152.88   12.50
  -8  -2  -1  159.18   12.50
  -8  -2  -1  152.08    9.70
  -8  -2  -1  141.29   11.60
   8   2   1  156.58   11.50
   8   2   1  159.78   12.20
  -9  -2  -1   77.99    6.20
  -9  -2  -1   52.99    8.50
   9   2   1   79.09    9.10
   9   2   1   70.19    8.20
 -10  -2  -1  274.97   16.00
  10   2   1  275.17   19.40
  10   2   1  269.77   18.30
  11  -3  -1  251.67   17.30
  11  -3  -1  251.37   17.50
  11  -3  -1  214.68   17.60
 -11   3   1  248.08   17.20
 -11   3   1  228.08   17.60
  10  -3  -1  475.15   27.30
  10  -3  -1  404.76   27.50
 -10   3   1  479.35   27.00
 -10   3   1  517.15   30.80
   9  -3  -1  639.04   38.40
   9  -3  -1  669.73   37.80
   9  -3  -1  755.82   39.10
   9  -3  -1  626.84   37.70
  -9   3   1  737.33   38.80
  -9   3   1  809.52   38.20
  -9   3   1  687.23   37.50
  -9   3   1  697.53   44.10
   8  -3  -1  204.28   14.60
   8  -3  -1  211.78   14.40
   8  -3  -1  192.98   13.90
   8  -3  -1  223.68   14.30
  -8   3   1  216.18   13.70
  -8   3   1  230.88   14.90
  -8   3   1  213.28   14.50
   7  -3  -1  254.47   15.50
   7  -3  -1  231.38   15.80
   7  -3  -1  251.57   15.60
   7  -3  -1  257.67   15.90
  -7   3   1  260.27   16.00
  -7   3   1  261.97   15.20
  -7   3   1  262.77   15.80
   6  -3  -1  133.29   10.10
   6  -3  -1  146.19   10.10
   6  -3  -1  149.88   10.00
   6  -3  -1  137.29    9.90
  -6   3   1  144.59    9.50
  -6   3   1  152.98   10.10
  -6   3   1  178.48   10.60
   5  -3  -1 1125.99   54.89
   5  -3  -1 1096.99   54.69
   5  -3  -1 1031.20   54.99
   5  -3  -1 1027.20   54.79
  -5   3   1 1136.89   54.99
  -5   3   1 1152.98   54.59
  -5   3   1 1139.59   55.69
   4  -3  -1 1411.26   69.29
   4  -3  -1 1452.45   69.29
   4  -3  -1 1294.27   69.39
   4  -3  -1 1531.95   68.99
  -4   3   1 1382.26   69.39
  -4   3   1 1395.16   68.99
  -4   3   1 1440.36   69.39
   3  -3  -1   57.49    4.20
   3  -3  -1   59.09    4.20
   3  -3  -1   50.49    3.80
  -3   3   1   61.19    3.60
  -3   3   1   49.99    4.10
  -3   3   1   51.19    4.00
  -3   3   1   53.99    4.30
   2  -3  -1 2737.83  160.38
  -2   3   1 2833.22  159.08
   1  -3  -1 3444.16  180.18
  -1   3   1 2979.00  176.08
   0  -3  -1   55.69    4.20
   0  -3  -1   63.99    4.20
   0  -3  -1   62.19    3.80
   0  -3  -1   63.39    4.20
   0   3   1   58.19    4.10
   0   3   1   61.79    4.30
   0   3   1   54.29    4.10
  -1  -3  -1 6115.19  303.57
   1   3   1 5267.67  300.17
  -2  -3  -1  746.13   38.30
  -2  -3  -1  872.51   40.10
  -2  -3  -1  788.32   39.50
  -2  -3  -1  754.32   39.70
   2   3   1  797.72   39.30
   2   3   1  839.12   40.20
   2   3   1  797.32   39.60
   2   3   1  761.12   39.30
  -3  -3  -1   36.10    3.90
  -3  -3  -1   54.99    4.40
  -3  -3  -1   40.30    2.70
   3   3   1   28.40    3.60
   3   3   1   28.50    3.70
  -4  -3  -1 2244.68  110.39
  -4  -3  -1 2192.28  108.79
  -4  -3  -1 2200.78  110.89
  -4  -3  -1 2168.08  110.29
   4   3   1 2362.96  110.59
   4   3   1 2266.87  110.09
   4   3   1 2610.24  111.89
   4   3   1 2075.89  109.89
  -5  -3  -1  465.25   25.60
  -5  -3  -1  489.45   25.30
  -5  -3  -1  420.26   25.70
  -5  -3  -1  454.55   24.90
  -5  -3  -1  437.86   23.10
   5   3   1  524.35   26.60
   5   3   1  467.15   25.10
   5   3   1  449.76   24.60
   5   3   1  439.66   24.50
  -6  -3  -1   19.50    4.20
  -6  -3  -1   19.40    2.60
  -6  -3  -1   22.70    4.70
  -6  -3  -1   24.10    4.70
   6   3   1   14.40    4.30
   6   3   1   15.50    3.70
   6   3   1   17.50    3.70
   6   3   1   25.50    4.40
  -7  -3  -1   93.49    9.10
  -7  -3  -1   90.59    8.50
  -7  -3  -1   94.99    9.20
  -7  -3  -1   95.19    6.40
   7   3   1   99.79    9.10
   7   3   1   90.79    8.10
   7   3   1   92.89    9.40
   7   3   1   98.99    8.40
  -8  -3  -1   14.10    2.80
  -8  -3  -1   13.10    4.70
   8   3   1    3.40    4.00
   8   3   1    4.00    3.30
   8   3   1   10.60    4.10
  -9  -3  -1   51.69    4.90
   9   3   1   42.60    7.40
 -10  -3  -1  214.98   12.90
 -10  -3  -1  218.28   17.10
  10   3   1  220.28   16.00
  10   3   1  218.08   16.80
  11  -4  -1    1.80    5.20
  11  -4  -1    1.60    4.40
 -11   4   1    4.30    4.40
 -11   4   1   -8.00    3.60
  10  -4  -1   -0.10    4.10
 -10   4   1    2.60    5.90
   9  -4  -1  323.67   19.40
   9  -4  -1  331.57   20.70
   9  -4  -1  269.87   19.40
   9  -4  -1  301.67   19.50
   9  -4  -1  282.57   18.90
  -9   4   1  318.27   19.70
  -9   4   1  284.47   19.90
  -9   4   1  320.87   18.70
  -9   4   1  305.87   18.50
   8  -4  -1  252.17   15.30
   8  -4  -1  229.18   15.30
   8  -4  -1  236.68   15.50
   8  -4  -1  208.88   15.60
   8  -4  -1  257.07   15.70
  -8   4   1  249.38   15.60
  -8   4   1  235.08   14.80
  -8   4   1  262.97   15.00
  -8   4   1  210.48   15.50
   7  -4  -1  922.31   51.09
   7  -4  -1 1128.79   51.19
   7  -4  -1  933.21   51.69
   7  -4  -1 1006.80   51.29
   7  -4  -1  962.50   51.39
  -7   4   1 1043.70   51.59
  -7   4   1 1005.30   50.79
  -7   4   1 1046.20   51.79
   6  -4  -1   31.50    4.50
   6  -4  -1   35.00    4.80
   6  -4  -1   33.00    4.60
  -6   4   1   35.40    4.40
  -6   4   1   45.50    4.90
  -6   4   1   35.10    4.60
   5  -4  -1  263.77   14.90
   5  -4  -1  260.87   14.20
   5  -4  -1  247.38   14.60
  -5   4   1  257.97   15.80
  -5   4   1  247.68   14.30
   4  -4  -1    6.30    2.30
   4  -4  -1    0.60    1.60
   4  -4  -1    4.30    1.90
  -4   4   1    2.00    1.30
  -4   4   1    1.90    1.70
  -4   4   1    6.80    2.00
  -4   4   1    3.40    1.90
   3  -4  -1  132.79    7.40
   3  -4  -1  124.39    7.80
   3  -4  -1  134.59    7.80
  -3   4   1  121.19    7.60
  -3   4   1  118.19    7.70
  -3   4   1  125.89    6.80
   2  -4  -1   35.80    3.30
   2  -4  -1   32.70    2.80
   2  -4  -1   35.90    3.20
  -2   4   1   33.50    3.20
  -2   4   1   37.20    2.20
  -2   4   1   34.20    3.10
   1  -4  -1  840.52   43.90
   1  -4  -1  892.41   44.30
   1  -4  -1  949.80   44.10
   1  -4  -1  965.80   44.40
  -1   4   1  947.21   44.50
  -1   4   1  825.32   44.00
  -1   4   1  901.01   44.30
   0  -4  -1    5.80    1.50
   0  -4  -1    4.30    1.50
   0  -4  -1    3.80    1.20
   0  -4  -1    6.10    1.70
   0   4   1    4.30    1.40
   0   4   1    4.40    1.60
   0   4   1    1.50    1.30
   0   4   1    4.00    1.50
  -1  -4  -1 4420.16  231.08
   1   4   1 3648.23  226.38
  -2  -4  -1 1431.96   73.89
  -2  -4  -1 1495.05   72.19
  -2  -4  -1 1437.96   73.49
   2   4   1 1544.05   74.19
   2   4   1 1570.24   73.59
   2   4   1 1562.84   73.89
   2   4   1 1375.56   72.09
   2   4   1 1631.24   73.59
  -3  -4  -1  133.09    9.00
  -3  -4  -1  115.59    8.20
  -3  -4  -1  112.09    8.40
  -3  -4  -1  133.29    8.30
  -3  -4  -1  126.49    6.50
   3   4   1  127.89    8.20
   3   4   1  120.09    8.80
   3   4   1  123.19    8.00
   3   4   1  113.89    8.20
  -4  -4  -1  914.01   46.80
  -4  -4  -1  823.22   45.70
  -4  -4  -1  867.31   45.70
  -4  -4  -1  980.70   43.90
  -4  -4  -1  848.92   46.20
   4   4   1  886.81   46.70
   4   4   1  962.70   46.10
   4   4   1  920.11   45.50
   4   4   1  902.21   45.50
  -5  -4  -1   85.69    8.50
  -5  -4  -1   90.89    8.20
  -5  -4  -1   90.59    7.70
  -5  -4  -1   86.19    5.50
  -5  -4  -1   92.29    7.90
   5   4   1   92.29    7.80
   5   4   1   92.89    7.40
   5   4   1  104.89    7.60
   5   4   1   99.09    8.60
  -6  -4  -1  581.94   31.70
  -6  -4  -1  604.84   31.90
  -6  -4  -1  580.34   32.50
  -6  -4  -1  565.74   29.00
   6   4   1  555.14   31.10
   6   4   1  586.34   32.90
   6   4   1  601.74   31.80
   6   4   1  582.94   31.10
  -7  -4  -1  133.69   11.40
  -7  -4  -1  136.39   10.90
  -7  -4  -1  119.09   10.90
  -7  -4  -1  137.29    8.00
   7   4   1  129.59   10.30
   7   4   1  136.79   10.90
   7   4   1  125.59   10.10
   7   4   1  130.79   11.60
  -8  -4  -1  108.39    7.00
  -8  -4  -1  108.59   10.60
   8   4   1  109.09    9.70
   8   4   1   97.59    9.20
   8   4   1  112.79   10.50
  -9  -4  -1  364.26   22.80
  -9  -4  -1  337.67   18.20
   9   4   1  335.37   21.20
   9   4   1  335.27   22.10
  11  -5  -1    7.00    5.10
  11  -5  -1    8.20    5.10
 -11   5   1    5.20    4.80
  10  -5  -1   25.80    5.90
  10  -5  -1    7.70    5.00
 -10   5   1   14.60    5.60
   9  -5  -1   51.49    7.30
   9  -5  -1   66.39   10.80
   9  -5  -1   48.40    7.00
  -9   5   1   50.39    6.30
  -9   5   1   50.19    7.70
  -9   5   1   51.79    6.70
  -9   5   1   51.39    7.60
   8  -5  -1  132.29   10.00
   8  -5  -1  126.69   10.40
   8  -5  -1  141.79   10.60
   8  -5  -1  127.39   10.10
  -8   5   1  133.69    9.80
  -8   5   1  126.49    9.40
  -8   5   1  117.69   10.50
  -8   5   1  125.89   14.30
   7  -5  -1  436.26   23.60
   7  -5  -1  418.16   23.40
   7  -5  -1  420.06   22.90
   7  -5  -1  404.86   23.10
  -7   5   1  427.86   23.50
  -7   5   1  417.26   22.40
  -7   5   1  393.56   23.50
  -7   5   1  409.06   22.80
   6  -5  -1 2010.90   97.29
   6  -5  -1 2054.99   97.89
   6  -5  -1 1940.91   97.49
   6  -5  -1 2038.00   97.89
  -6   5   1 2034.00   96.79
  -6   5   1 1935.31   97.79
  -6   5   1 2016.00   97.99
  -6   5   1 1895.91   97.19
   5  -5  -1  117.99    8.00
   5  -5  -1  111.69    8.40
   5  -5  -1  118.39    8.30
  -5   5   1  131.69    8.60
  -5   5   1  129.19    7.50
  -5   5   1  122.29    8.60
  -5   5   1  126.29    8.20
   4  -5  -1  538.35   27.90
   4  -5  -1  493.75   27.90
   4  -5  -1  537.45   27.80
  -4   5   1  518.35   27.60
  -4   5   1  607.94   26.80
  -4   5   1  521.55   27.90
  -4   5   1  543.35   27.90
   3  -5  -1  275.87   14.50
   3  -5  -1  263.97   15.00
   3  -5  -1  260.97   14.80
  -3   5   1  300.97   13.70
  -3   5   1  255.67   14.70
  -3   5   1  267.67   15.00
   2  -5  -1  117.59    7.40
   2  -5  -1  117.69    7.00
   2  -5  -1  118.89    7.50
   2  -5  -1  119.99    7.00
  -2   5   1  119.29    7.60
  -2   5   1  121.99    7.50
   1  -5  -1  584.34   28.30
   1  -5  -1  593.84   28.80
   1  -5  -1  559.94   28.70
   1  -5  -1  574.64   28.40
  -1   5   1  524.55   28.30
  -1   5   1  567.04   28.80
  -1   5   1  573.74   28.70
   0  -5  -1  307.87   14.40
   0  -5  -1  269.47   14.40
   0  -5  -1  265.07   14.00
   0  -5  -1  257.77   14.20
   0   5   1  239.18   14.20
   0   5   1  263.07   14.30
   0   5   1  244.18   14.60
   0   5   1  263.17   14.40
  -1  -5  -1 3588.04  209.28
   1   5   1 3406.46  209.68
  -2  -5  -1   14.70    3.00
  -2  -5  -1   12.80    2.40
  -2  -5  -1   13.70    2.90
  -2  -5  -1   11.70    2.70
   2   5   1   17.00    2.80
   2   5   1   17.60    3.10
   2   5   1   16.10    3.20
   2   5   1   11.50    1.30
   2   5   1   12.80    2.70
  -3  -5  -1    9.20    2.80
  -3  -5  -1   11.00    2.80
  -3  -5  -1   13.30    3.20
  -3  -5  -1   15.20    3.40
   3   5   1   10.50    2.70
   3   5   1    9.60    3.10
   3   5   1    7.70    2.30
   3   5   1   14.00    2.90
  -4  -5  -1  147.09   10.10
  -4  -5  -1  167.68   11.40
  -4  -5  -1  140.39   10.60
  -4  -5  -1  154.98    8.80
  -4  -5  -1  151.38   10.30
   4   5   1  145.19   10.20
   4   5   1  143.39    9.90
   4   5   1  145.09    9.80
   4   5   1  141.99   10.80
  -5  -5  -1   56.69    6.50
  -5  -5  -1   56.99    6.60
  -5  -5  -1   38.30    6.10
  -5  -5  -1   51.69    3.40
  -5  -5  -1   40.50    6.60
   5   5   1   52.09    6.70
   5   5   1   51.79    6.00
   5   5   1   52.29    6.30
   5   5   1   59.49    6.00
  -6  -5  -1   69.49    7.70
  -6  -5  -1   93.59    8.30
  -6  -5  -1   58.79    4.30
   6   5   1   76.79    7.80
   6   5   1   61.99    7.80
   6   5   1   76.19    7.30
   6   5   1   64.09    7.00
  -7  -5  -1  347.67   18.30
  -7  -5  -1  358.56   22.20
   7   5   1  389.16   22.40
   7   5   1  351.96   21.20
  -8  -5  -1    7.10    4.80
  -8  -5  -1    9.30    1.90
   8   5   1    1.50    3.90
   8   5   1    4.70    3.60
  -9  -5  -1  230.38   12.30
  -9  -5  -1  217.78   17.20
   9   5   1  226.38   17.10
   9   5   1  258.47   16.70
  11  -6  -1   49.20    8.20
 -11   6   1   59.89    9.00
 -11   6   1   48.80    7.20
  10  -6  -1   27.20    6.30
  10  -6  -1   35.40    6.10
  10  -6  -1   38.20    7.00
 -10   6   1   38.00    5.90
 -10   6   1   25.60    6.40
   9  -6  -1  220.98   14.90
   9  -6  -1  176.58   16.20
   9  -6  -1  215.98   15.00
   9  -6  -1  229.08   14.80
  -9   6   1  194.88   13.40
  -9   6   1  210.68   15.20
  -9   6   1  201.08   13.90
   8  -6  -1  293.77   19.30
   8  -6  -1  323.27   19.20
   8  -6  -1  341.27   19.90
  -8   6   1  325.57   19.90
  -8   6   1  322.87   19.80
  -8   6   1  312.47   18.20
  -8   6   1  330.57   18.90
   7  -6  -1   20.30    4.30
   7  -6  -1   21.70    4.40
   7  -6  -1   19.40    3.90
   7  -6  -1   24.80    4.80
  -7   6   1   24.20    4.50
  -7   6   1   23.20    4.30
  -7   6   1   15.90    3.80
  -7   6   1   26.80    3.70
   6  -6  -1  907.31   46.40
   6  -6  -1  887.91   46.80
   6  -6  -1  965.20   47.20
   6  -6  -1  848.32   46.30
  -6   6   1  928.61   45.70
  -6   6   1  946.21   46.60
  -6   6   1  913.61   47.10
  -6   6   1  966.20   47.30
   5  -6  -1  277.27   16.10
   5  -6  -1  281.37   15.90
   5  -6  -1  268.07   15.50
  -5   6   1  266.57   16.00
  -5   6   1  256.67   15.50
  -5   6   1  304.97   14.70
  -5   6   1  282.27   16.10
   4  -6  -1  110.89    8.30
   4  -6  -1  110.89    7.90
   4  -6  -1  114.39    7.30
  -4   6   1  103.19    6.10
  -4   6   1  100.89    7.30
  -4   6   1  113.89    7.90
   3  -6  -1  968.10   49.00
   3  -6  -1  985.70   49.30
   3  -6  -1 1039.10   49.60
   3  -6  -1  942.31   48.80
  -3   6   1  994.20   49.60
  -3   6   1 1020.00   47.70
  -3   6   1 1004.80   49.30
   2  -6  -1 2028.90  103.19
   2  -6  -1 2139.89  103.89
   2  -6  -1 2099.79  103.49
   2  -6  -1 2156.08  103.99
  -2   6   1 2320.77  104.29
  -2   6   1 2106.29  103.79
   1  -6  -1 1986.70   96.59
   1  -6  -1 2060.89   96.29
   1  -6  -1 1995.00   96.49
  -1   6   1 1861.11   96.09
  -1   6   1 2150.48   96.79
  -1   6   1 1868.81   96.39
   0  -6  -1  198.48   11.80
   0  -6  -1  219.78   11.80
   0  -6  -1  210.88   12.10
   0  -6  -1  232.08   11.90
   0   6   1  214.08   12.10
   0   6   1  190.48   12.30
   0   6   1  199.68   12.00
   0   6   1  192.78   11.80
  -1  -6  -1  202.48   11.70
  -1  -6  -1  170.98   11.40
  -1  -6  -1  213.98   11.40
   1   6   1  193.58   11.50
   1   6   1  200.88   14.30
   1   6   1  186.38   11.70
   1   6   1  173.18   11.70
   1   6   1  210.78   10.10
  -2  -6  -1  307.47   16.30
  -2  -6  -1  261.17   17.10
  -2  -6  -1  294.17   16.70
  -2  -6  -1  334.77   17.40
   2   6   1  297.97   17.20
   2   6   1  273.97   14.70
   2   6   1  291.97   16.50
   2   6   1  301.77   16.60
   2   6   1  312.47   17.20
  -3  -6  -1   99.99    8.10
  -3  -6  -1   84.29    7.80
  -3  -6  -1   89.59    7.40
  -3  -6  -1   91.79    7.30
   3   6   1  102.19    8.20
   3   6   1   92.69    7.60
   3   6   1   94.89    7.30
   3   6   1   98.19    7.30
  -4  -6  -1    2.20    2.50
  -4  -6  -1    2.30    2.70
  -4  -6  -1    0.60    2.80
  -4  -6  -1   -1.00    2.10
   4   6   1   -2.00    2.40
   4   6   1    3.90    2.70
   4   6   1   -2.70    2.10
   4   6   1   -2.80    2.10
  -5  -6  -1   45.80    6.60
  -5  -6  -1   56.99    7.40
  -5  -6  -1   53.59    6.60
  -5  -6  -1   50.89    6.50
   5   6   1   46.80    6.10
   5   6   1   49.10    7.10
   5   6   1   54.29    6.60
   5   6   1   49.30    6.00
  -6  -6  -1  378.46   23.90
  -6  -6  -1  412.66   23.30
  -6  -6  -1  392.36   23.10
   6   6   1  366.96   22.50
   6   6   1  364.96   24.00
   6   6   1  397.16   22.40
   6   6   1  404.46   23.20
   7   6   1   75.69    7.80
   7   6   1   59.09    8.10
   7   6   1   50.79    7.10
  -8  -6  -1    1.90    4.10
   8   6   1   -3.00    3.90
   8   6   1    0.00    3.60
  11  -7  -1  126.39   11.90
 -11   7   1   91.09   11.50
 -11   7   1  111.49   10.40
  10  -7  -1  143.29   12.20
  10  -7  -1  155.48   12.90
  10  -7  -1  145.19   11.70
 -10   7   1  147.99   11.10
 -10   7   1  134.59   12.50
   9  -7  -1  335.57   21.70
   9  -7  -1  368.46   21.20
  -9   7   1  348.27   22.00
  -9   7   1  351.26   20.10
  -9   7   1  338.37   20.60
   8  -7  -1  960.10   50.49
   8  -7  -1  957.50   51.19
   8  -7  -1  924.31   50.79
   8  -7  -1  966.20   50.49
  -8   7   1  973.10   50.29
  -8   7   1  977.50   51.39
  -8   7   1 1040.10   51.39
  -8   7   1 1049.59   49.70
   7  -7  -1    1.10    2.70
   7  -7  -1   13.30    3.80
   7  -7  -1    3.30    3.60
  -7   7   1    3.70    2.10
  -7   7   1    6.40    3.60
  -7   7   1    3.70    2.80
  -7   7   1    7.20    3.00
   6  -7  -1  229.18   14.10
   6  -7  -1  266.07   15.50
   6  -7  -1  241.88   14.60
   6  -7  -1  225.48   14.80
  -6   7   1  279.67   14.90
  -6   7   1  266.57   13.60
  -6   7   1  250.27   15.30
  -6   7   1  225.78   15.10
   5  -7  -1  961.00   47.60
   5  -7  -1  934.51   47.20
   5  -7  -1  937.21   47.00
  -5   7   1  963.50   45.60
  -5   7   1  903.11   46.90
  -5   7   1  861.61   47.30
  -5   7   1  971.70   47.60
   4  -7  -1  990.10   48.80
   4  -7  -1 1046.40   49.50
   4  -7  -1 1017.60   49.10
  -4   7   1  968.50   48.90
  -4   7   1  940.31   49.20
  -4   7   1  912.81   47.20
   3  -7  -1   30.50    4.20
   3  -7  -1   34.10    3.70
   3  -7  -1   30.60    3.20
   3  -7  -1   25.30    4.20
  -3   7   1   36.70    4.20
  -3   7   1   32.80    4.50
   2  -7  -1  457.15   23.70
   2  -7  -1  453.25   23.30
   2  -7  -1  426.26   22.70
   2  -7  -1  444.86   23.70
  -2   7   1  467.35   23.70
   1  -7  -1  111.69    6.60
   1  -7  -1   95.39    7.10
   1  -7  -1  109.59    6.90
   1  -7  -1   97.79    7.20
  -1   7   1   92.69    6.60
  -1   7   1   95.09    7.10
   0  -7  -1  683.03   30.90
   0  -7  -1  604.44   30.60
   0  -7  -1  596.74   31.70
   0  -7  -1  590.74   30.70
   0   7   1  576.44   30.90
   0   7   1  552.34   32.50
   0   7   1  653.33   31.20
   0   7   1  535.45   30.60
  -1  -7  -1  170.28   10.50
  -1  -7  -1  188.78   11.10
  -1  -7  -1  173.78   10.90
   1   7   1  191.08    9.30
   1   7   1  164.78   10.80
   1   7   1  167.18   11.00
   1   7   1  164.78   10.80
   1   7   1  162.08   11.30
  -2  -7  -1   22.00    3.90
  -2  -7  -1   15.50    3.30
  -2  -7  -1   22.00    3.40
   2   7   1   16.80    3.50
   2   7   1   16.80    1.70
   2   7   1   19.60    3.50
   2   7   1   20.50    3.70
  -3  -7  -1   22.80    4.50
  -3  -7  -1   25.00    4.20
  -3  -7  -1   27.20    4.60
  -3  -7  -1   20.50    4.30
   3   7   1   26.70    4.30
   3   7   1   27.70    4.60
   3   7   1   27.00    4.20
   3   7   1   30.20    4.80
  -4  -7  -1   76.29    8.00
  -4  -7  -1   67.99    7.90
  -4  -7  -1   80.39    8.40
  -4  -7  -1   80.79    7.60
   4   7   1   90.09    7.80
   4   7   1   81.69    7.50
   4   7   1   89.69    8.10
   4   7   1   92.49    8.50
  -5  -7  -1  458.05   29.30
  -5  -7  -1  468.75   26.40
  -5  -7  -1  447.06   26.40
   5   7   1  478.05   26.40
   5   7   1  480.75   26.00
   5   7   1  495.35   26.90
   5   7   1  429.26   28.90
   6   7   1  290.07   18.40
   6   7   1  278.17   17.80
   6   7   1  267.17   17.70
  -7  -7  -1   20.60    5.60
   7   7   1   17.90    5.50
   7   7   1   25.40    5.20
  -8  -7  -1    0.40    4.50
   8   7   1    5.90    4.40
   8   7   1   -0.40    4.00
  11  -8  -1   45.80    8.00
  11  -8  -1   47.10    9.70
 -11   8   1   44.10    8.00
 -11   8   1   46.60    6.90
  10  -8  -1  172.08   13.50
  10  -8  -1  170.78   12.60
  10  -8  -1  163.38   13.80
 -10   8   1  160.38   11.70
 -10   8   1  162.98   13.90
   9  -8  -1  745.13   39.90
   9  -8  -1  724.33   38.80
  -9   8   1  710.43   38.60
  -9   8   1  764.42   40.20
  -9   8   1  691.63   37.50
   8  -8  -1  476.65   25.80
   8  -8  -1  463.25   25.20
   8  -8  -1  464.25   26.40
   8  -8  -1  405.46   25.60
  -8   8   1  460.05   26.50
  -8   8   1  475.45   24.30
  -8   8   1  441.16   25.20
  -8   8   1  437.36   26.00
   7  -8  -1  132.39    9.90
   7  -8  -1  124.79    9.80
   7  -8  -1  124.99   10.50
  -7   8   1  134.49   10.60
  -7   8   1  120.49    8.10
  -7   8   1  133.99   10.10
  -7   8   1  127.39    9.40
   6  -8  -1   17.80    3.80
   6  -8  -1   21.20    4.40
   6  -8  -1   17.80    4.20
  -6   8   1   17.20    4.20
  -6   8   1   20.10    4.10
  -6   8   1   16.00    2.40
  -6   8   1   21.10    3.90
   5  -8  -1 1395.26   67.79
   5  -8  -1 1336.57   67.89
   5  -8  -1 1444.66   68.89
  -5   8   1 1396.26   65.99
  -5   8   1 1368.36   68.39
  -5   8   1 1247.08   68.79
   4  -8  -1  697.23   36.60
   4  -8  -1  723.33   37.20
   4  -8  -1  736.33   37.80
   4  -8  -1  766.22   37.50
  -4   8   1  721.33   37.80
  -4   8   1  736.13   37.40
   3  -8  -1    5.90    2.60
   3  -8  -1    6.20    2.40
   3  -8  -1    4.90    1.60
   3  -8  -1    6.10    2.30
  -3   8   1    6.40    2.40
  -3   8   1    2.20    2.70
   2  -8  -1  408.76   21.80
   2  -8  -1  380.06   21.20
   2  -8  -1  402.96   21.70
   2  -8  -1  425.76   20.70
  -2   8   1  399.96   21.70
  -2   8   1  382.06   21.80
   1  -8  -1    3.50    2.10
   1  -8  -1    4.90    2.20
   1  -8  -1    0.50    1.50
   1  -8  -1   -0.20    1.80
  -1   8   1    2.20    1.70
  -1   8   1    3.00    2.20
  -1   8   1    0.60    2.10
   0  -8  -1  393.96   19.10
   0  -8  -1  303.37   19.00
   0  -8  -1  372.86   19.10
   0  -8  -1  337.77   18.80
   0   8   1  331.87   19.90
   0   8   1  354.96   19.30
   0   8   1  323.97   18.90
   0   8   1  349.37   19.30
  -1  -8  -1   22.10    3.50
  -1  -8  -1   19.00    3.80
  -1  -8  -1   24.40    3.90
   1   8   1   13.70    3.30
   1   8   1   22.60    2.30
   1   8   1   14.70    3.50
   1   8   1   22.00    3.80
   1   8   1   26.70    4.50
  -2  -8  -1    2.30    2.10
  -2  -8  -1   -1.70    2.20
  -2  -8  -1    0.50    2.30
   2   8   1    1.40    2.50
   2   8   1    0.00    0.80
   2   8   1    2.20    2.80
   2   8   1   -2.10    2.10
  -3  -8  -1  340.87   20.60
  -3  -8  -1  330.67   20.70
  -3  -8  -1  393.96   21.90
   3   8   1  350.76   20.80
   3   8   1  382.86   20.80
   3   8   1  378.56   21.60
   3   8   1  365.86   21.80
  -4  -8  -1  492.05   25.70
  -4  -8  -1  438.36   26.40
  -4  -8  -1  443.36   25.70
  -4  -8  -1  420.76   26.30
   4   8   1  424.16   25.40
   4   8   1  498.25   26.40
   4   8   1  469.95   25.40
   4   8   1  439.86   26.70
  -5  -8  -1   89.99    9.40
   5   8   1  100.49    8.80
   5   8   1   89.09    9.10
   5   8   1   78.89    9.20
   5   8   1   90.69    8.50
  -6  -8  -1    7.10    4.20
   6   8   1    5.20    3.80
   6   8   1    9.10    3.80
   6   8   1    9.20    3.80
  -7  -8  -1    5.70    4.40
   7   8   1    9.40    5.10
   7   8   1    4.80    4.10
  11  -9  -1   74.29   10.50
  11  -9  -1   83.89   17.00
 -11   9   1  106.69    9.40
 -11   9   1  129.09   12.30
  10  -9  -1  131.59   11.60
  10  -9  -1  122.99   11.20
  10  -9  -1  109.29   11.60
 -10   9   1  101.39   12.40
 -10   9   1  119.99    9.40
   9  -9  -1  247.28   16.00
   9  -9  -1  253.57   16.90
   9  -9  -1  245.58   17.60
  -9   9   1  250.27   17.90
  -9   9   1  238.88   16.00
  -9   9   1  288.87   15.50
   8  -9  -1  353.86   21.90
   8  -9  -1  373.46   21.80
   8  -9  -1  418.76   23.10
   8  -9  -1  382.56   21.10
  -8   9   1  378.06   22.70
  -8   9   1  363.06   21.40
  -8   9   1  354.26   19.90
  -8   9   1  351.26   22.10
   7  -9  -1  575.24   32.70
   7  -9  -1  563.54   30.70
   7  -9  -1  567.34   29.70
   7  -9  -1  569.34   31.40
  -7   9   1  534.65   31.20
  -7   9   1  584.24   30.50
  -7   9   1  560.34   28.70
   6  -9  -1   27.40    5.10
   6  -9  -1   20.80    4.50
   6  -9  -1   16.20    4.10
  -6   9   1   19.10    3.70
  -6   9   1   19.40    2.40
  -6   9   1   19.50    4.60
  -6   9   1   16.70    4.00
   5  -9  -1 1058.79   50.89
   5  -9  -1  984.70   49.99
   5  -9  -1  990.70   50.19
   5  -9  -1  944.71   49.90
  -5   9   1  982.10   50.09
  -5   9   1  980.20   50.69
   4  -9  -1   39.80    5.30
   4  -9  -1   57.29    6.30
   4  -9  -1   45.20    4.20
   4  -9  -1   41.10    5.10
  -4   9   1   54.69    6.40
  -4   9   1   50.59    5.60
   3  -9  -1  121.39    7.60
   3  -9  -1  138.29    9.10
   3  -9  -1  141.89    9.50
   3  -9  -1  131.49    8.80
  -3   9   1  115.89    8.80
  -3   9   1  137.79    9.50
   2  -9  -1   23.50    3.70
   2  -9  -1   22.80    3.90
   2  -9  -1   22.50    2.80
   2  -9  -1   19.50    3.70
  -2   9   1   30.50    4.30
  -2   9   1   17.20    3.60
   1  -9  -1  163.48   10.50
   1  -9  -1  177.78    9.80
   1  -9  -1  149.79   10.40
   1  -9  -1  165.58   10.30
  -1   9   1  148.29    9.90
  -1   9   1  151.68   10.40
  -1   9   1  158.48   10.80
   0  -9  -1   39.70    4.80
   0  -9  -1   39.90    5.10
   0  -9  -1   36.90    4.40
   0  -9  -1   37.70    4.90
   0   9   1   44.10    5.80
   0   9   1   39.70    5.10
   0   9   1   47.10    5.40
   0   9   1   34.80    4.50
  -1  -9  -1   62.59    7.30
  -1  -9  -1   66.29    6.10
  -1  -9  -1   72.99    6.70
   1   9   1   62.39    6.50
   1   9   1   62.39    4.40
   1   9   1   63.29    6.50
   1   9   1   73.29    6.80
   1   9   1   63.49    7.20
  -2  -9  -1  246.58   14.20
  -2  -9  -1  248.98   15.20
  -2  -9  -1  211.88   14.60
   2   9   1  232.08   15.30
   2   9   1  221.08   14.50
   2   9   1  221.88   11.80
   2   9   1  243.88   14.90
   2   9   1  245.98   15.50
  -3  -9  -1   14.70    4.60
  -3  -9  -1   11.90    4.20
  -3  -9  -1   11.90    3.90
   3   9   1   14.20    4.00
   3   9   1   20.60    4.70
   3   9   1    8.90    3.80
   3   9   1   17.90    4.30
  -4  -9  -1   76.49    8.70
  -4  -9  -1   79.19    8.90
  -4  -9  -1   72.19    8.00
   4   9   1   80.19    8.60
   4   9   1   80.59    9.00
   4   9   1   84.39    8.30
   4   9   1   74.49    7.80
  -5  -9  -1  230.58   15.80
   5   9   1  238.18   15.60
   5   9   1  228.88   17.10
   5   9   1  208.28   15.50
   5   9   1  262.97   19.00
  -6  -9  -1    9.00    4.70
   6   9   1    8.90    4.60
   6   9   1   14.10    4.60
  -7  -9  -1   42.40    8.10
   7   9   1   42.70    7.10
   7   9   1   43.80    7.70
  11 -10  -1  269.47   18.90
  11 -10  -1  251.57   17.80
 -11  10   1  290.27   20.30
 -11  10   1  274.67   16.90
  10 -10  -1   26.70    5.10
  10 -10  -1   35.40    7.00
  10 -10  -1   27.30    6.40
 -10  10   1   17.60    6.10
 -10  10   1   32.40    4.70
   9 -10  -1   21.70    6.10
   9 -10  -1   19.20    4.00
   9 -10  -1   14.00    5.00
  -9  10   1    9.70    4.80
  -9  10   1   19.10    4.30
  -9  10   1   22.10    3.60
   8 -10  -1  557.54   31.50
   8 -10  -1  556.54   29.40
   8 -10  -1  518.95   30.40
  -8  10   1  556.34   30.20
  -8  10   1  542.05   31.40
  -8  10   1  563.64   28.30
   7 -10  -1  263.17   17.00
   7 -10  -1  270.67   17.80
   7 -10  -1  268.47   16.90
   7 -10  -1  284.37   15.60
  -7  10   1  251.37   17.20
  -7  10   1  299.07   14.60
  -7  10   1  263.37   17.70
  -7  10   1  260.07   16.60
   6 -10  -1    8.90    2.60
   6 -10  -1   10.60    3.90
   6 -10  -1   10.50    3.50
   6 -10  -1    8.30    3.90
  -6  10   1    5.40    3.50
  -6  10   1    5.80    2.90
  -6  10   1    8.30    1.20
   5 -10  -1  283.47   16.40
   5 -10  -1  315.77   17.90
   5 -10  -1  302.37   18.40
   5 -10  -1  299.87   17.70
  -5  10   1  297.37   18.40
  -5  10   1  326.17   17.90
   4 -10  -1  553.64   30.00
   4 -10  -1  581.44   29.60
   4 -10  -1  559.14   29.30
   4 -10  -1  522.95   27.70
  -4  10   1  554.74   29.50
  -4  10   1  543.35   30.00
   3 -10  -1   39.40    5.00
   3 -10  -1   34.70    5.20
   3 -10  -1   34.30    3.70
   3 -10  -1   31.70    4.60
  -3  10   1   32.70    4.90
  -3  10   1   27.90    5.00
   2 -10  -1   48.70    4.20
   2 -10  -1   41.60    5.40
   2 -10  -1   46.90    5.70
   2 -10  -1   51.29    5.30
  -2  10   1   49.30    6.20
  -2  10   1   49.99    5.80
   1 -10  -1  340.47   20.30
   1 -10  -1  355.06   20.10
   1 -10  -1  394.56   19.60
   1 -10  -1  376.26   20.40
   1 -10  -1  391.66   18.10
  -1  10   1  330.77   21.20
  -1  10   1  367.26   20.60
  -1  10   1  318.07   19.50
  -1  10   1  353.76   20.60
   0 -10  -1   63.59    7.20
   0 -10  -1   66.49    6.10
   0 -10  -1   47.10    5.90
   0 -10  -1   50.49    5.40
   0  10   1   45.70    5.60
   0  10   1   47.00    7.00
   0  10   1   56.39    4.40
   0  10   1   60.89    6.50
   0  10   1   51.59    7.20
  -1 -10  -1  210.38   13.10
  -1 -10  -1  209.88   13.80
  -1 -10  -1  232.78   13.80
   1  10   1  193.28   13.60
   1  10   1  226.68   14.00
   1  10   1  220.78   13.90
   1  10   1  196.28   11.20
   1  10   1  195.98   14.40
  -2 -10  -1    2.60    3.20
  -2 -10  -1    6.00    3.00
  -2 -10  -1   -0.90    2.90
   2  10   1    4.20    3.10
   2  10   1    6.10    3.80
   2  10   1    3.70    3.10
   2  10   1    7.60    3.40
   2  10   1    2.70    1.00
  -3 -10  -1   -2.10    3.40
  -3 -10  -1    4.40    3.10
  -3 -10  -1    4.20    3.40
   3  10   1    4.90    3.90
   3  10   1    8.20    3.50
   3  10   1   -1.20    2.80
   3  10   1    6.10    3.70
  -4 -10  -1  269.17   16.90
   4  10   1  255.97   16.60
   4  10   1  270.27   17.80
   4  10   1  260.17   17.20
   4  10   1  234.98   17.80
  -5 -10  -1  106.59   10.40
   5  10   1   96.69    9.90
   5  10   1  111.69   10.80
   5  10   1  113.89   15.00
  -6 -10  -1   15.30    5.10
   6  10   1    9.70    4.40
   6  10   1    9.90    5.00
  10 -11  -1  193.38   15.80
  10 -11  -1  223.08   14.80
 -10  11   1  244.08   13.80
 -10  11   1  215.18   17.00
   9 -11  -1  262.87   17.30
   9 -11  -1  253.37   15.80
   9 -11  -1  238.58   18.00
  -9  11   1  254.47   16.70
  -9  11   1  272.87   14.70
   8 -11  -1   47.00    8.00
   8 -11  -1   49.99    7.70
  -8  11   1   45.20    4.10
  -8  11   1   41.40    6.80
  -8  11   1   47.70    7.20
   7 -11  -1   36.60    4.10
   7 -11  -1   30.80    6.20
   7 -11  -1   41.70    6.40
   7 -11  -1   40.90    5.20
  -7  11   1   38.20    6.40
  -7  11   1   32.00    5.70
  -7  11   1   40.30    5.80
  -7  11   1   35.50    2.80
   6 -11  -1  123.39   10.80
   6 -11  -1  119.79    8.40
   6 -11  -1  130.79   10.20
   6 -11  -1  134.69    7.90
   6 -11  -1  120.69    9.80
  -6  11   1  140.99   11.00
  -6  11   1  124.19    9.70
   5 -11  -1   32.50    5.60
   5 -11  -1   38.70    3.70
   5 -11  -1   43.00    6.40
   5 -11  -1   47.30    9.10
  -5  11   1   43.70    6.50
  -5  11   1   34.70    5.00
   4 -11  -1   54.89    6.60
   4 -11  -1   45.10    6.00
   4 -11  -1   42.10    5.60
   4 -11  -1   41.60    3.50
  -4  11   1   33.60    5.30
  -4  11   1   38.90    5.90
   3 -11  -1  402.16   18.50
   3 -11  -1  352.36   20.70
   3 -11  -1  320.77   19.90
   3 -11  -1  332.67   20.20
  -3  11   1  355.76   20.50
  -3  11   1  337.97   20.80
   2 -11  -1  514.75   28.30
   2 -11  -1  515.95   28.60
   2 -11  -1  571.14   27.20
   2 -11  -1  528.15   28.70
  -2  11   1  520.45   28.70
  -2  11   1  503.95   29.00
   1 -11  -1  140.69    8.60
   1 -11  -1  120.29    9.40
   1 -11  -1  121.69    6.80
   1 -11  -1  129.49    9.30
   1 -11  -1  118.29    9.20
  -1  11   1  113.29   10.30
  -1  11   1  109.19    8.50
  -1  11   1  115.29    9.50
  -1  11   1  120.09    9.80
   0 -11  -1   21.30    4.30
   0 -11  -1   15.50    2.50
   0 -11  -1   24.50    4.80
   0 -11  -1   14.50    3.80
   0 -11  -1   20.30    4.30
   0  11   1   13.70    4.10
   0  11   1   15.30    4.00
   0  11   1   19.50    2.70
   0  11   1   20.50    5.20
   0  11   1   15.80    3.70
  -1 -11  -1 1246.28   62.69
  -1 -11  -1 1227.58   61.89
   1  11   1 1112.79   62.39
   1  11   1 1320.97   62.79
   1  11   1 1139.49   62.39
   1  11   1 1159.18   63.39
   1  11   1 1383.06   59.99
  -2 -11  -1   46.10    6.50
  -2 -11  -1   34.20    5.20
   2  11   1   39.30    6.00
   2  11   1   41.80    6.80
   2  11   1   40.30    2.80
   2  11   1   44.60    6.40
   2  11   1   43.00    6.70
  -3 -11  -1    2.80    3.30
   3  11   1    3.50    3.30
   3  11   1    6.30    3.70
   3  11   1    6.40    4.10
   3  11   1    2.80    3.20
  -4 -11  -1  237.48   16.50
   4  11   1  225.68   17.40
   4  11   1  289.07   22.60
   4  11   1  256.97   17.50
   4  11   1  238.08   17.10
  -5 -11  -1   26.20    6.00
   5  11   1   26.10    6.20
   5  11   1   28.00    6.00
   5  11   1   22.70    5.80
  10 -12  -1   38.20    5.40
  10 -12  -1   46.40    8.40
  10 -12  -1   42.50    8.10
 -10  12   1   35.60    4.30
 -10  12   1   54.69    8.90
   9 -12  -1  214.38   15.50
   9 -12  -1  230.98   13.70
   9 -12  -1  225.08   16.90
  -9  12   1  205.08   12.00
  -9  12   1  209.28   16.50
   8 -12  -1   33.30    6.30
   8 -12  -1   28.60    4.60
   8 -12  -1   33.00    4.30
   8 -12  -1   41.10    7.30
  -8  12   1   36.90    5.70
  -8  12   1   29.00    6.30
  -8  12   1   32.50    2.60
   7 -12  -1   37.80    3.80
   7 -12  -1   44.30    6.90
   7 -12  -1   30.00    4.10
   7 -12  -1   37.40    6.40
  -7  12   1   39.80    7.80
  -7  12   1   32.60    5.30
   6 -12  -1   15.90    4.70
   6 -12  -1   11.00    2.20
   6 -12  -1   10.50    4.00
   6 -12  -1   15.60    4.80
   6 -12  -1    8.90    1.90
  -6  12   1    8.70    4.10
  -6  12   1   16.00    3.60
   5 -12  -1   79.19    8.00
   5 -12  -1   79.99    5.20
   5 -12  -1   93.59    9.00
   5 -12  -1   89.29    8.00
  -5  12   1   95.79    9.10
  -5  12   1   79.19    7.60
   4 -12  -1  701.33   35.90
   4 -12  -1  709.63   33.10
   4 -12  -1  643.44   35.50
   4 -12  -1  666.73   36.50
  -4  12   1  668.63   36.50
  -4  12   1  621.34   35.60
   3 -12  -1  155.28   11.50
   3 -12  -1  161.98    9.40
   3 -12  -1  190.18   13.30
  -3  12   1  163.48   11.80
   2 -12  -1    9.10    2.30
   2 -12  -1    4.80    3.30
   2 -12  -1   18.60    4.30
   2 -12  -1    8.00    3.20
  -2  12   1    7.40    3.70
  -2  12   1   14.20    4.10
   1 -12  -1   50.19    6.40
   1 -12  -1   42.40    5.90
   1 -12  -1   49.30    5.00
   1 -12  -1   38.70    5.80
   1 -12  -1   43.20    3.20
  -1  12   1   39.00    5.00
  -1  12   1   49.40    6.50
  -1  12   1   48.10    6.40
  -1  12   1   39.30    6.80
   0 -12  -1  100.69    8.90
   0 -12  -1  104.49    6.60
   0 -12  -1  100.09    8.50
   0 -12  -1   90.69    8.00
   0  12   1  105.69    7.70
   0  12   1   95.79    8.90
   0  12   1   91.19    8.30
   0  12   1  100.99   10.00
   0  12   1  103.69    9.30
  -1 -12  -1  632.14   29.80
  -1 -12  -1  591.44   30.90
  -1 -12  -1  567.24   31.20
   1  12   1  572.84   31.50
   1  12   1  559.94   32.70
   1  12   1  539.55   28.40
   1  12   1  563.14   31.70
   1  12   1  536.75   31.50
  -2 -12  -1  123.29    9.40
   2  12   1  118.79   11.00
   2  12   1  148.39   12.20
   2  12   1  124.59    6.60
   2  12   1  151.08   11.10
   2  12   1  119.29   10.70
  -3 -12  -1    4.70    3.50
  -3 -12  -1    5.60    4.00
   3  12   1    5.50    3.80
   3  12   1    7.40    4.50
   3  12   1   -1.70    3.30
  -4 -12  -1   34.30    5.80
  -4 -12  -1   42.60    6.70
   4  12   1   32.00    6.50
   4  12   1   26.40    6.20
   4  12   1   26.40    5.90
  -5 -12  -1   34.50    6.90
   5  12   1   46.90    8.00
   5  12   1   33.30    6.60
   9 -13  -1   11.90    5.60
   9 -13  -1   10.30    5.20
  -9  13   1   11.10    5.40
   8 -13  -1   20.00    5.60
   8 -13  -1   19.00    3.30
   8 -13  -1   22.90    3.10
   8 -13  -1   19.50    6.00
  -8  13   1   27.90    4.90
  -8  13   1   20.10    5.50
   7 -13  -1  265.07   17.40
   7 -13  -1  313.47   19.00
   7 -13  -1  279.97   14.30
   7 -13  -1  249.38   14.40
  -7  13   1  272.77   18.50
  -7  13   1  259.57   17.10
   6 -13  -1   85.79    8.40
   6 -13  -1   76.79    4.50
   6 -13  -1   77.19    4.60
   6 -13  -1   88.99    9.30
  -6  13   1   68.29    7.50
  -6  13   1   94.29    9.40
   5 -13  -1  119.99   10.60
   5 -13  -1  110.59    9.90
  -5  13   1  126.69   10.00
  -5  13   1  126.79   11.20
   4 -13  -1   11.80    4.40
   4 -13  -1   15.40    4.40
   4 -13  -1    8.60    1.30
   4 -13  -1    3.10    4.00
  -4  13   1   12.40    3.80
  -4  13   1    9.60    4.60
   3 -13  -1  452.15   25.70
   3 -13  -1  447.26   22.70
   3 -13  -1  419.96   25.20
   3 -13  -1  455.65   25.50
  -3  13   1  484.35   26.60
  -3  13   1  436.16   25.50
   2 -13  -1   90.29    8.20
   2 -13  -1   70.59    7.30
   2 -13  -1   57.19    7.00
   2 -13  -1   52.49    5.00
  -2  13   1   48.60    7.80
  -2  13   1   63.69    7.70
  -2  13   1   55.49    7.10
   1 -13  -1   58.19    3.80
   1 -13  -1   56.19    5.60
   1 -13  -1   56.19    7.00
   1 -13  -1   56.59    7.30
  -1  13   1   48.90    5.80
  -1  13   1   65.59    7.80
  -1  13   1   56.49    8.40
  -1  13   1   59.49    7.40
   0 -13  -1  176.78   12.60
   0 -13  -1  200.88   10.60
   0 -13  -1  187.38   12.20
   0  13   1  166.68   12.50
   0  13   1  188.68   14.80
   0  13   1  167.48   13.10
   0  13   1  177.48   10.60
  -1 -13  -1  192.98   11.50
  -1 -13  -1  210.68   13.10
   1  13   1  168.78   13.50
   1  13   1  191.28   16.40
   1  13   1  183.98   10.30
   1  13   1  160.28   13.30
   1  13   1  200.38   14.00
  -2 -13  -1   71.59    6.80
   2  13   1   47.80    8.00
   2  13   1   71.79    9.50
   2  13   1   58.59    7.90
   2  13   1   58.79    8.70
  -3 -13  -1   30.50    5.10
  -3 -13  -1   37.60    6.50
   3  13   1   22.10    6.10
   3  13   1   29.90    6.30
   3  13   1   30.70    6.10
   3  13   1   41.20    7.50
  -4 -13  -1   26.30    6.10
  -4 -13  -1   30.70    5.70
   4  13   1   42.50    6.80
   4  13   1   26.70    7.00
   9 -14  -1   25.20    6.50
   9 -14  -1   22.40    3.30
   9 -14  -1   23.50    6.70
   9 -14  -1   21.70    3.50
  -9  14   1   34.00    7.20
   8 -14  -1   -0.20    1.30
   8 -14  -1   -0.70    1.20
   8 -14  -1   -2.90    4.30
   8 -14  -1   -0.10    4.40
  -8  14   1   -2.70    3.10
  -8  14   1   -2.20    4.10
   7 -14  -1  178.88   13.10
   7 -14  -1  170.18   13.80
  -7  14   1  165.08   13.90
  -7  14   1  149.39   12.10
   6 -14  -1    6.60    4.30
   6 -14  -1   10.60    4.60
  -6  14   1    8.90    3.60
   5 -14  -1   -0.20    3.50
   5 -14  -1   -1.20    3.80
  -5  14   1   -0.60    2.70
  -5  14   1    1.30    3.80
   4 -14  -1   18.60    5.10
   4 -14  -1   25.90    5.20
  -4  14   1   20.30    5.90
  -4  14   1   14.90    4.60
   3 -14  -1   86.79    9.20
   3 -14  -1  102.89    9.40
  -3  14   1  105.19    9.30
  -3  14   1  107.19   10.40
   2 -14  -1  112.09    9.60
   2 -14  -1  104.69    9.60
  -2  14   1  114.39    9.80
  -2  14   1  111.29   10.30
   1 -14  -1   48.50    3.20
   1 -14  -1   39.70    6.30
   1 -14  -1   68.39    8.20
  -1  14   1   45.90    5.00
  -1  14   1   53.99    7.60
  -1  14   1   41.90    7.60
  -1  14   1   40.90    5.60
  -1  14   1   51.89    7.10
   0 -14  -1   82.99    8.60
   0 -14  -1   96.89    6.40
   0  14   1  108.59   11.50
   0  14   1   85.49    9.20
   0  14   1   86.89   10.30
   0  14   1   99.69    6.70
   0  14   1   76.99    8.30
  -1 -14  -1    4.10    3.30
  -1 -14  -1    5.90    2.50
   1  14   1    7.60    4.40
   1  14   1    4.70    3.40
   1  14   1   10.70    4.50
   1  14   1    2.90    1.50
  -2 -14  -1  141.09    9.70
   2  14   1  106.89   11.40
   2  14   1  130.29   12.60
   2  14   1  129.19   11.40
   2  14   1  128.79   11.80
  -3 -14  -1   -2.40    3.00
  -3 -14  -1   -0.20    3.60
   3  14   1   -2.00    4.10
   3  14   1   -1.70    4.40
   8 -15  -1    6.30    4.50
   8 -15  -1    6.40    4.80
  -8  15   1    3.00    4.70
   7 -15  -1  181.68   14.10
   7 -15  -1  124.49   11.80
  -7  15   1  150.98   13.60
  -7  15   1  136.89   11.50
   6 -15  -1  155.78   13.50
   6 -15  -1  180.88   13.20
  -6  15   1  139.39   12.10
  -6  15   1  176.68   14.20
   5 -15  -1    4.70    4.50
   5 -15  -1   10.10    4.80
  -5  15   1    8.70    5.30
  -5  15   1    6.30    3.60
   4 -15  -1   31.70    6.20
   4 -15  -1   41.70    6.80
  -4  15   1   31.40    6.90
  -4  15   1   26.00    5.50
   3 -15  -1   87.49    8.90
   3 -15  -1   92.99    9.20
  -3  15   1   83.29   10.20
  -3  15   1   85.39    9.10
   2 -15  -1  115.89    9.80
   2 -15  -1   94.89    9.50
  -2  15   1   95.39    9.60
  -2  15   1  118.59   10.70
  -2  15   1   93.19   11.40
   1 -15  -1   16.80    4.40
  -1  15   1   10.00    3.10
  -1  15   1    9.90    4.50
  -1  15   1    8.50    7.80
  -1  15   1    9.50    4.70
   0 -15  -1   41.00    6.30
   0 -15  -1   43.20    4.20
   0  15   1   55.79    9.00
   0  15   1   36.00    5.90
   0  15   1   49.40    7.60
   0  15   1   41.90    4.40
  -1 -15  -1   12.30    2.80
  -1 -15  -1   17.10    4.80
   1  15   1   13.80    6.10
   1  15   1   12.30    1.80
   1  15   1   13.90    4.70
   1  15   1   22.80    5.80
   1  15   1    8.90    4.60
   7 -16  -1    3.30    4.60
   7 -16  -1    5.20    4.60
  -7  16   1   -4.50    4.10
   6 -16  -1    0.90    4.70
   6 -16  -1   11.70    5.00
  -6  16   1   -0.20    4.70
  -6  16   1   20.40    5.50
   5 -16  -1    1.60    4.20
   5 -16  -1    1.50    4.30
  -5  16   1    1.90    3.50
  -5  16   1   -3.80    4.10
   4 -16  -1   99.19   10.30
   4 -16  -1  108.59   10.20
  -4  16   1   93.09    9.70
  -4  16   1  116.69   11.30
   3 -16  -1   80.79    9.10
   3 -16  -1   71.79    9.30
  -3  16   1   83.09   10.00
  -3  16   1   62.39   10.20
   2 -16  -1   35.20    6.10
   2 -16  -1   28.90    6.60
  -2  16   1   33.90    4.90
  -2  16   1   28.80    6.70
  -2  16   1   41.20    6.70
  -2  16   1   26.60    7.50
   1 -16  -1   -1.00    3.40
  -1  16   1    0.40    4.00
  -1  16   1    2.20    2.40
  -1  16   1    0.40    4.00
  -1  16   1    7.20    5.40
   0 -16  -1  117.39    7.30
   0 -16  -1  131.49   10.90
   0  16   1  116.99   13.00
   0  16   1  110.99   11.00
   0  16   1  110.79   10.10
   0  16   1  125.19    7.80
   0  16   1  120.99   11.70
  -2  17  -2   76.49    8.90
  -2  17  -2   54.29    7.70
  -2  17  -2   56.99    9.90
   2 -17   2   74.79    7.80
   2 -17   2   69.69    9.80
  -3  17  -2   21.00    4.90
  -3  17  -2   13.90    6.80
  -3  17  -2   23.90    5.90
   3 -17   2   15.10    4.60
   3 -17   2   22.60    6.90
  -4  17  -2  151.08   13.20
  -4  17  -2  137.69   11.40
   4 -17   2  133.79   11.40
   4 -17   2  144.69   13.00
  -5  17  -2    1.30    3.40
  -5  17  -2    1.50    4.70
   5 -17   2   -1.70    5.00
   5 -17   2    2.60    3.90
   0  16  -2  143.89   10.60
   0  16  -2  173.08   13.10
   0  16  -2  139.39   14.60
   0  16  -2  163.68    9.20
   0  16  -2  130.99   12.10
   0 -16   2  189.98   11.90
   0 -16   2  163.88    9.20
  -1  16  -2   18.30    5.10
  -1  16  -2   31.60    6.10
  -1  16  -2   24.80    7.10
   1 -16   2   27.90    4.90
   1 -16   2   29.20    6.80
  -2  16  -2    2.70    4.00
  -2  16  -2    2.40    3.30
  -2  16  -2    3.20    5.00
   2 -16   2    5.50    3.60
   2 -16   2    4.20    5.30
  -3  16  -2  547.15   29.70
  -3  16  -2  483.95   31.50
  -3  16  -2  486.25   28.60
   3 -16   2  496.65   28.20
   3 -16   2  507.25   29.80
  -4  16  -2  107.29    9.60
  -4  16  -2   96.49   10.70
   4 -16   2   98.79   10.40
   4 -16   2   93.59    9.40
  -5  16  -2   70.39    8.00
  -5  16  -2   55.39    8.50
   5 -16   2   55.49    9.10
   5 -16   2   56.29    7.60
  -6  16  -2  263.87   18.00
  -6  16  -2  280.17   19.60
   6 -16   2  291.87   19.20
   6 -16   2  314.87   20.30
  -7  16  -2   50.19    7.20
  -7  16  -2   42.60    7.70
   7 -16   2   50.99    8.90
   7 -16   2   38.70    7.10
   2  15  -2    2.20    3.70
   2  15  -2   10.80    4.40
   2  15  -2   14.10    5.80
   2  15  -2   10.40    4.50
  -2 -15   2   13.50    3.50
  -2 -15   2   14.20    4.10
   1  15  -2    1.70    3.40
   1  15  -2    5.90    3.90
   1  15  -2    2.10    4.70
   1  15  -2    6.00    3.60
  -1 -15   2   10.00    2.80
   0  15  -2    7.80    3.70
   0  15  -2    6.70    3.00
   0  15  -2    3.20    4.80
   0  15  -2   10.10    2.20
   0  15  -2    8.20    4.20
   0 -15   2   11.60    3.60
   0 -15   2   10.30    2.20
   0 -15   2   13.70    5.50
  -1  15  -2  730.23   39.70
  -1  15  -2  657.53   42.10
  -1  15  -2  788.42   41.50
   1 -15   2  772.32   40.60
  -2  15  -2   -1.50    6.50
  -2  15  -2    1.50    4.00
  -2  15  -2    1.60    3.40
   2 -15   2    6.80    4.80
   2 -15   2    1.00    3.30
  -3  15  -2  102.79   10.80
  -3  15  -2  125.89   10.30
   3 -15   2  122.39   11.10
   3 -15   2  132.19   14.70
  -4  15  -2  375.76   21.90
  -4  15  -2  329.97   20.60
   4 -15   2  322.27   20.50
   4 -15   2  346.47   21.80
  -5  15  -2   -1.60    3.20
   5 -15   2    2.00    3.90
   5 -15   2   -5.60    3.90
  -6  15  -2   28.60    6.20
  -6  15  -2   21.50    4.60
   6 -15   2   20.50    5.30
   6 -15   2   32.10    6.80
  -7  15  -2  241.18   16.60
  -7  15  -2  268.17   18.40
   7 -15   2  265.97   18.70
   7 -15   2  267.17   18.10
  -8  15  -2  238.68   17.80
   8 -15   2  246.88   17.60
   8 -15   2  249.97   18.50
   3  14  -2    9.00    4.30
   3  14  -2    9.10    4.40
   3  14  -2   12.60    5.80
   3  14  -2    5.90    4.40
  -3 -14   2   16.20    4.80
  -3 -14   2   10.40    3.90
   2  14  -2  134.19   11.40
   2  14  -2  132.59   13.20
   2  14  -2  130.99   10.90
   2  14  -2  118.99   10.80
  -2 -14   2  141.09   10.60
  -2 -14   2  123.39    9.40
   1  14  -2    7.10    3.90
   1  14  -2    5.90    1.10
   1  14  -2    2.10    3.20
   1  14  -2    0.70    3.40
   1  14  -2    2.30    1.00
  -1 -14   2    4.90    2.40
   0  14  -2  189.68   13.60
   0  14  -2  162.08   11.80
   0  14  -2  174.48   15.40
   0  14  -2  219.48   14.00
   0 -14   2  187.58   12.40
   0 -14   2  199.58   10.90
   0 -14   2  195.08   14.20
  -1  14  -2 1030.70   55.69
  -1  14  -2  999.80   52.99
  -1  14  -2  936.71   50.49
   1 -14   2 1077.39   52.39
   1 -14   2 1112.19   54.09
  -2  14  -2   -1.40    3.30
  -2  14  -2   -3.30    4.40
  -2  14  -2   -3.60    3.40
   2 -14   2    7.40    4.80
   2 -14   2   -2.20    2.90
  -3  14  -2   -4.80    3.20
  -3  14  -2    3.40    3.10
   3 -14   2   -1.10    4.10
   3 -14   2   -0.30    3.00
  -4  14  -2  490.05   28.30
  -4  14  -2  580.64   36.30
   4 -14   2  505.85   28.50
   4 -14   2  514.55   29.50
  -5  14  -2  180.18   13.70
  -5  14  -2  201.58   13.10
   5 -14   2  180.58   13.40
   5 -14   2  176.98   14.00
  -6  14  -2   13.20    3.80
  -6  14  -2   12.50    4.40
   6 -14   2    3.00    4.40
   6 -14   2    8.70    4.20
  -7  14  -2  248.98   16.30
  -7  14  -2  273.47   17.90
   7 -14   2  255.17   17.20
   7 -14   2  235.38   17.50
  -8  14  -2  345.57   22.30
  -8  14  -2  324.17   20.50
   8 -14   2  359.06   22.60
   8 -14   2  347.87   22.10
  -9  14  -2   81.19    9.00
  -9  14  -2  117.09   11.70
   9 -14   2  136.79   12.20
   9 -14   2  107.59   11.50
   4  13  -2   -1.60    3.30
   4  13  -2    0.40    4.30
   4  13  -2    3.10    3.80
  -4 -13   2   -2.50    3.10
  -4 -13   2   -1.70    3.10
   3  13  -2  238.78   17.50
   3  13  -2  239.68   15.30
   3  13  -2  228.68   15.50
   3  13  -2  208.38   17.40
  -3 -13   2  206.58   14.20
  -3 -13   2  208.98   14.60
   2  13  -2  580.94   33.80
   2  13  -2  613.84   35.80
   2  13  -2  611.94   33.50
   2  13  -2  598.04   33.90
  -2 -13   2  669.63   33.50
  -2 -13   2  614.14   32.40
   1  13  -2   48.30    3.30
   1  13  -2   38.00    6.30
   1  13  -2   40.00    5.90
   1  13  -2   38.50    7.80
  -1 -13   2   43.40    4.90
   0  13  -2  273.37   16.40
   0  13  -2  280.77   17.40
   0  13  -2  278.57   19.50
   0  13  -2  304.17   17.70
   0 -13   2  283.47   16.60
   0 -13   2  287.97   17.20
   0 -13   2  259.97   15.20
   0 -13   2  310.57   18.50
  -1  13  -2   60.89    7.20
  -1  13  -2   48.80    7.80
  -1  13  -2   57.69    6.70
  -1  13  -2   49.80    4.40
   1 -13   2   51.19    3.60
   1 -13   2   50.59    5.70
   1 -13   2   52.99    6.30
   1 -13   2   59.19    7.90
  -2  13  -2    1.10    2.80
  -2  13  -2   -3.80    2.70
   2 -13   2    4.50    2.90
   2 -13   2    1.50    3.90
   2 -13   2    0.30    2.70
  -3  13  -2   30.80    5.60
  -3  13  -2   36.30    5.30
   3 -13   2   38.50    5.10
   3 -13   2   31.60    4.90
   3 -13   2   39.80    6.40
  -4  13  -2  118.69    9.30
  -4  13  -2  114.39   10.00
   4 -13   2  102.39    8.70
   4 -13   2   99.19    9.20
   4 -13   2  140.39   10.60
  -5  13  -2  151.28   10.50
  -5  13  -2  145.99   11.70
   5 -13   2  147.39   11.10
   5 -13   2  130.49   10.20
   5 -13   2  130.49   11.40
   6 -13   2   79.39    8.40
   6 -13   2   66.29    8.70
  -7  13  -2  124.59   11.20
  -7  13  -2  131.19   10.40
   7 -13   2  123.39   11.40
   7 -13   2  145.49   11.50
  -8  13  -2   -1.90    3.60
  -8  13  -2    5.50    3.30
   8 -13   2    0.20    3.60
   8 -13   2   -2.30    4.40
  -9  13  -2   -1.50    3.80
  -9  13  -2   -1.70    3.00
  -9  13  -2   -0.70    1.10
   9 -13   2   -1.10    1.50
   9 -13   2   -1.50    4.10
   9 -13   2   -3.50    1.60
   9 -13   2   -2.20    5.00
   5  12  -2  105.19   11.00
   5  12  -2  130.89   11.10
   5  12  -2  139.79   13.00
  -5 -12   2  129.49   11.30
  -5 -12   2  142.39   11.70
   4  12  -2  115.59   11.30
   4  12  -2  109.39   10.50
   4  12  -2  127.99   10.40
   4  12  -2  128.39   12.50
  -4 -12   2  122.09   10.20
  -4 -12   2  122.09   10.30
   3  12  -2 1365.76   68.99
   3  12  -2 1414.76   71.39
   3  12  -2 1311.47   70.09
   3  12  -2 1264.97   69.29
  -3 -12   2 1346.77   68.49
  -3 -12   2 1481.35   69.19
   2  12  -2  453.35   27.70
   2  12  -2  486.35   28.20
   2  12  -2  506.05   30.40
   2  12  -2  534.15   27.90
  -2 -12   2  528.35   27.70
   1  12  -2  100.59   10.20
   1  12  -2   85.89    8.00
   1  12  -2   85.99    7.90
   1  12  -2   91.89    8.30
   1  12  -2   91.89    5.40
  -1 -12   2   97.29    7.40
  -1 -12   2  106.29    9.30
  -1 -12   2   87.69    6.80
  -1 -12   2   76.09    7.80
   0  12  -2  216.48   16.20
   0  12  -2  239.68   14.70
   0  12  -2  204.98   13.50
   0  12  -2  243.98   14.80
   0 -12   2  241.18   13.90
   0 -12   2  250.37   15.40
   0 -12   2  231.08   12.80
  -1  12  -2   59.29    6.60
  -1  12  -2   59.09    4.60
  -1  12  -2   55.39    8.00
  -1  12  -2   60.79    6.70
   1 -12   2   50.19    7.10
   1 -12   2   54.79    5.60
   1 -12   2   58.09    4.00
   1 -12   2   57.09    5.90
  -2  12  -2   -4.40    2.60
  -2  12  -2    3.10    2.60
   2 -12   2   -1.40    3.30
   2 -12   2   -1.10    2.10
   2 -12   2   -2.70    2.10
  -3  12  -2   24.80    4.30
  -3  12  -2   21.50    4.50
   3 -12   2   19.80    3.80
   3 -12   2   28.50    5.30
   3 -12   2   24.70    4.30
  -4  12  -2  239.88   15.20
  -4  12  -2  241.38   14.40
   4 -12   2  240.18   14.80
   4 -12   2  219.68   15.30
   4 -12   2  219.08   14.20
  -5  12  -2   16.30    4.30
  -5  12  -2   18.60    4.30
   5 -12   2   26.50    5.00
   5 -12   2   15.90    3.80
   5 -12   2   20.30    5.30
  -6  12  -2   90.59    7.60
  -6  12  -2   83.89    8.50
   6 -12   2   89.29    9.00
   6 -12   2   81.29    7.50
   6 -12   2   79.09    8.50
  -7  12  -2  237.28   14.90
   7 -12   2  232.48   15.90
   7 -12   2  228.68   16.20
  -8  12  -2   68.69    8.80
  -8  12  -2   95.39    5.40
  -8  12  -2   80.69    7.80
   8 -12   2   63.59    8.40
   8 -12   2   87.19   10.40
   8 -12   2   74.59    5.80
  -9  12  -2  109.79   10.80
  -9  12  -2  121.69    9.20
  -9  12  -2   99.59   10.60
   9 -12   2  103.39    8.10
   9 -12   2  107.49   11.00
   9 -12   2  105.89   11.00
 -10  12  -2   -1.90    4.20
 -10  12  -2    2.50    2.30
  10 -12   2    0.20    3.10
  10 -12   2    2.50    5.70
  10 -12   2    5.60    5.10
   6  11  -2  181.68   14.50
   6  11  -2  150.68   12.30
   6  11  -2  134.39   12.50
  -6 -11   2  154.18   12.60
  -6 -11   2  144.09   12.70
   5  11  -2  433.86   28.10
   5  11  -2  519.95   30.00
   5  11  -2  523.25   28.10
  -5 -11   2  482.65   30.00
  -5 -11   2  491.55   28.20
   4  11  -2   -0.80    3.20
   4  11  -2    2.90    4.40
   4  11  -2   -2.80    3.00
   4  11  -2   -1.20    3.20
  -4 -11   2    6.10    3.50
  -4 -11   2   -1.50    3.10
   3  11  -2  491.95   28.30
   3  11  -2  464.65   27.30
   3  11  -2  461.75   26.60
   3  11  -2  473.55   26.20
  -3 -11   2  441.86   27.10
  -3 -11   2  494.45   26.10
   2  11  -2   98.59    8.30
   2  11  -2   85.59    8.20
   2  11  -2   89.69    9.60
   2  11  -2   91.79    8.30
  -2 -11   2   91.49    8.10
  -2 -11   2   87.39    7.70
  -2 -11   2  100.79    7.50
   1  11  -2   35.30    6.30
   1  11  -2   32.60    5.10
   1  11  -2   35.70    4.90
   1  11  -2   28.10    2.60
   1  11  -2   31.40    4.90
  -1 -11   2   35.20    4.70
  -1 -11   2   34.60    5.00
  -1 -11   2   28.70    4.00
   0  11  -2  199.08   12.40
   0  11  -2  196.98   13.20
   0  11  -2  211.18   15.10
   0  11  -2  213.98   13.40
   0 -11   2  212.38   13.20
   0 -11   2  218.58   14.00
   0 -11   2  224.18   11.80
   0 -11   2  213.88   12.70
   1 -11   2    3.50    2.40
  -2  11  -2  659.63   32.90
  -2  11  -2  581.44   32.20
   2 -11   2  609.44   32.10
   2 -11   2  639.34   33.20
   2 -11   2  596.04   32.10
  -3  11  -2  598.34   32.10
  -3  11  -2  627.84   31.80
   3 -11   2  603.54   31.50
   3 -11   2  594.54   31.70
   3 -11   2  588.14   32.40
  -4  11  -2   63.49    6.10
  -4  11  -2   70.59    7.10
   4 -11   2   53.79    6.30
   4 -11   2   64.29    7.80
   4 -11   2   60.19    5.90
  -5  11  -2   14.70    4.00
  -5  11  -2   15.00    3.50
   5 -11   2    9.50    4.40
   5 -11   2   12.20    3.00
   5 -11   2   17.60    4.20
  -6  11  -2  102.09    9.00
  -6  11  -2   94.79    7.80
   6 -11   2   95.89    9.10
   6 -11   2   93.79    8.10
  -7  11  -2    1.30    1.20
  -7  11  -2   -2.50    3.40
  -7  11  -2   -1.70    2.50
   7 -11   2   -1.70    4.10
   7 -11   2    1.10    2.90
   7 -11   2    1.30    1.60
   7 -11   2    0.70    3.70
  -8  11  -2  197.38   12.90
  -8  11  -2  177.98   13.80
  -8  11  -2  197.78   10.90
   8 -11   2  173.18   11.50
   8 -11   2  198.18   14.20
   8 -11   2  184.88   14.20
  -9  11  -2  102.39    7.50
  -9  11  -2  113.09   10.80
  -9  11  -2   98.49    9.70
   9 -11   2   98.59    8.40
   9 -11   2  112.69   11.10
   9 -11   2   97.59   10.20
 -10  11  -2    3.90    2.50
 -10  11  -2   -2.00    3.80
  10 -11   2    4.00    4.50
  10 -11   2   -2.90    3.00
  10 -11   2    1.60    5.10
   7  10  -2   93.79   10.70
   7  10  -2   65.29    9.00
  -7 -10   2   70.49    9.40
  -7 -10   2   71.59    9.40
   6  10  -2  364.86   22.80
   6  10  -2  373.36   23.90
   6  10  -2  384.86   22.40
  -6 -10   2  356.46   22.60
  -6 -10   2  369.86   23.20
   5  10  -2  403.36   25.70
   5  10  -2  420.46   25.80
   5  10  -2  425.16   24.00
   5  10  -2  381.96   24.30
  -5 -10   2  445.86   24.60
  -5 -10   2  415.56   24.40
   4  10  -2   50.99    6.30
   4  10  -2   43.00    6.30
   4  10  -2   45.80    7.30
   4  10  -2   47.00    7.20
  -4 -10   2   53.89    6.60
  -4 -10   2   51.59    6.40
   3  10  -2  126.09   11.00
   3  10  -2  134.29    9.60
   3  10  -2  130.19   10.50
  -3 -10   2  137.59    9.50
  -3 -10   2  117.09    9.40
  -3 -10   2  110.89    9.60
   2  10  -2  161.68   11.30
   2  10  -2  163.88   11.60
   2  10  -2  179.28   11.30
   2  10  -2  162.28   12.80
  -2 -10   2  170.08   10.70
  -2 -10   2  163.28   11.30
   1  10  -2  140.19    9.30
   1  10  -2  135.89    9.50
   1  10  -2  115.49    9.20
   1  10  -2  143.79   11.30
  -1 -10   2  141.19   10.00
  -1 -10   2  137.89    8.90
  -1 -10   2  128.39    9.40
  -1 -10   2  118.49    8.30
   0  10  -2   -1.60    2.10
   0  10  -2    1.40    1.60
   0  10  -2    2.90    3.30
   0  10  -2    1.20    2.50
   0 -10   2   -2.50    1.20
   0 -10   2   -1.00    1.90
   0 -10   2    2.50    3.10
  -1  10  -2  295.77   16.20
  -1  10  -2  265.57   15.70
  -1  10  -2  261.57   14.40
   1 -10   2  274.97   15.70
   1 -10   2  259.67   16.20
   1 -10   2  292.37   15.60
  -3  10  -2  652.63   33.70
  -3  10  -2  625.74   33.20
   3 -10   2  633.74   34.10
   3 -10   2  627.64   33.10
   3 -10   2  678.63   33.60
  -4  10  -2  160.58   10.30
  -4  10  -2  170.08   11.10
   4 -10   2  149.19   11.10
   4 -10   2  161.58   10.70
   4 -10   2  155.28   10.30
  -5  10  -2   -0.10    2.60
  -5  10  -2   -1.20    2.00
   5 -10   2   -2.60    2.80
   5 -10   2    0.70    2.30
  -6  10  -2   53.89    3.90
  -6  10  -2   64.99    7.70
  -6  10  -2   52.69    6.50
   6 -10   2   60.99    4.30
   6 -10   2   54.59    7.50
   6 -10   2   52.39    6.50
   6 -10   2   58.79    6.20
  -7  10  -2   35.20    5.70
  -7  10  -2   40.00    5.30
  -7  10  -2   23.10    4.90
  -7  10  -2   29.40    3.40
   7 -10   2   29.90    4.90
   7 -10   2   23.60    5.10
   7 -10   2   30.40    4.00
   7 -10   2   30.80    6.10
  -8  10  -2  349.07   17.90
  -8  10  -2  324.97   20.70
  -8  10  -2  330.57   19.40
   8 -10   2  310.97   18.70
   8 -10   2  340.47   20.50
   8 -10   2  317.47   20.70
  -9  10  -2  215.98   12.30
  -9  10  -2  221.58   15.00
  -9  10  -2  176.98   13.00
   9 -10   2  196.98   15.00
   9 -10   2  184.18   14.40
   9 -10   2  172.88   12.80
 -10  10  -2   -1.90    2.70
 -10  10  -2   -1.60    2.90
 -10  10  -2   -0.30    4.00
  10 -10   2    2.10    4.50
  10 -10   2   -3.50    2.60
  10 -10   2   -0.10    4.80
   7   9  -2   84.19    9.90
   7   9  -2   99.59   11.00
   7   9  -2   94.09    9.40
  -7  -9   2  102.39   10.70
  -7  -9   2  102.89   10.20
   6   9  -2  404.26   24.90
  -6  -9   2  439.36   25.50
  -6  -9   2  437.26   25.30
   5   9  -2  139.49   16.90
   5   9  -2  135.79   10.60
   5   9  -2  141.49   12.20
   5   9  -2  128.39   11.50
  -5  -9   2  134.89   10.90
  -5  -9   2  132.59   10.80
   4   9  -2    4.10    3.20
   4   9  -2   -4.00    2.40
   4   9  -2    4.70    3.50
   4   9  -2    5.60    3.20
  -4  -9   2    3.60    2.90
  -4  -9   2    1.20    3.10
  -4  -9   2   -0.10    2.70
   3   9  -2    7.60    3.80
   3   9  -2    9.20    3.20
   3   9  -2   11.30    3.30
   3   9  -2   10.70    3.70
  -3  -9   2    6.20    3.00
  -3  -9   2    9.50    3.00
  -3  -9   2    8.10    3.10
   2   9  -2   11.00    3.30
   2   9  -2   21.00    4.10
   2   9  -2   13.80    3.30
   2   9  -2   17.80    4.50
  -2  -9   2   17.10    3.10
  -2  -9   2   18.30    3.80
   1   9  -2   27.60    4.10
   1   9  -2   29.90    4.10
   1   9  -2   23.50    3.90
   1   9  -2   26.30    5.00
  -1  -9   2   34.20    5.30
  -1  -9   2   29.70    4.20
  -1  -9   2   28.40    3.50
  -1  -9   2   33.90    3.70
   0   9  -2  999.80   54.99
   0   9  -2 1072.39   53.69
   0   9  -2 1070.09   53.09
   0   9  -2 1076.69   53.69
   0  -9   2 1057.59   53.19
   0  -9   2 1138.79   54.39
   0  -9   2 1135.39   52.59
   0  -9   2 1043.40   53.59
  -1   9  -2   11.30    2.80
  -1   9  -2   12.80    2.90
  -1   9  -2   10.80    1.80
   1  -9   2   11.80    1.60
   1  -9   2   16.70    3.50
   1  -9   2   11.30    2.60
   1  -9   2   15.10    2.80
  -2   9  -2   56.19    5.20
  -2   9  -2   63.99    5.80
   2  -9   2   62.89    5.40
   2  -9   2   59.59    5.90
   2  -9   2   59.69    5.20
  -3   9  -2  939.31   48.40
  -3   9  -2  917.11   48.00
   3  -9   2  967.30   48.00
   3  -9   2 1001.10   49.10
   3  -9   2  987.70   48.40
  -4   9  -2  308.57   16.80
  -4   9  -2  292.07   16.20
   4  -9   2  297.97   16.70
   4  -9   2  276.17   16.10
   4  -9   2  269.37   16.90
  -5   9  -2   14.50    3.00
  -5   9  -2   18.50    3.80
   5  -9   2   12.10    3.10
   5  -9   2   17.50    3.80
   5  -9   2   13.20    1.70
   5  -9   2   16.00    4.20
  -6   9  -2   17.20    4.00
  -6   9  -2   10.40    3.20
  -6   9  -2   10.60    3.50
   6  -9   2   15.20    2.60
   6  -9   2   14.20    4.50
   6  -9   2   19.70    3.80
   6  -9   2   11.10    3.60
  -7   9  -2   23.20    4.20
  -7   9  -2   21.40    4.50
  -7   9  -2   14.80    4.30
   7  -9   2   20.70    3.60
   7  -9   2   17.90    6.00
   7  -9   2   18.70    4.10
   7  -9   2   20.40    5.60
  -8   9  -2  798.42   41.20
  -8   9  -2  788.62   42.70
  -8   9  -2  838.72   42.40
   8  -9   2  814.52   42.20
   8  -9   2  806.02   41.10
   8  -9   2  694.23   41.90
   8  -9   2  784.82   42.00
  -9   9  -2  212.68   15.00
  -9   9  -2  208.48   13.80
   9  -9   2  196.28   13.70
   9  -9   2  201.18   15.20
   9  -9   2  192.48   14.50
 -10   9  -2   17.50    4.10
 -10   9  -2   15.80    5.20
 -10   9  -2   11.20    4.10
  10  -9   2   12.50    4.30
  10  -9   2   14.60    5.20
  10  -9   2   13.10    5.90
 -11   9  -2  133.89   10.70
 -11   9  -2  132.59   13.00
  11  -9   2  137.19   13.30
  11  -9   2  142.59   12.80
  11  -9   2   92.29   12.30
   8   8  -2    9.20    4.30
   8   8  -2   18.00    6.10
  -8  -8   2   17.90    6.10
  -8  -8   2   22.30    6.10
   7   8  -2  108.99   10.50
   7   8  -2  122.29   11.60
   7   8  -2  112.19   10.20
  -7  -8   2  123.09   12.70
  -7  -8   2  118.49   11.10
   6   8  -2  455.25   24.50
   6   8  -2  402.66   24.50
   6   8  -2  433.96   25.90
  -6  -8   2  394.46   24.60
  -6  -8   2  448.66   25.40
   5   8  -2   23.20    5.40
   5   8  -2   25.70    4.60
   5   8  -2   32.90    5.20
   5   8  -2   34.30    7.00
  -5  -8   2   29.50    5.30
  -5  -8   2   32.30    5.20
  -5  -8   2   26.60    5.90
  -5  -8   2   25.90    5.00
   4   8  -2  184.38   12.90
   4   8  -2  184.98   11.80
   4   8  -2  186.28   13.10
   4   8  -2  156.38   11.80
  -4  -8   2  178.58   12.00
  -4  -8   2  189.38   12.10
  -4  -8   2  163.28   13.10
  -4  -8   2  185.88   12.20
   3   8  -2  548.35   30.10
   3   8  -2  592.24   30.80
   3   8  -2  536.85   29.20
   3   8  -2  580.74   29.20
  -3  -8   2  586.44   29.30
  -3  -8   2  535.25   29.30
  -3  -8   2  477.65   30.40
  -3  -8   2  563.54   29.20
   2   8  -2 1188.08   63.29
   2   8  -2 1313.67   63.29
   2   8  -2 1273.47   64.79
   2   8  -2 1356.06   64.09
  -2  -8   2 1224.98   63.09
  -2  -8   2 1240.48   63.39
  -2  -8   2 1339.67   63.19
   1   8  -2    2.50    2.20
   1   8  -2    0.90    2.20
   1   8  -2    9.90    2.50
   1   8  -2    8.60    3.10
  -1  -8   2   12.10    3.20
  -1  -8   2    4.70    1.90
  -1  -8   2    7.60    2.00
  -1  -8   2    4.60    2.20
   0   8  -2  221.88   12.70
   0   8  -2  226.28   12.20
   0   8  -2  202.48   13.90
   0   8  -2  219.38   12.70
   0  -8   2  216.38   11.80
   0  -8   2  228.38   12.70
   0  -8   2  221.88   12.30
   0  -8   2  222.48   13.20
  -1   8  -2  371.16   19.00
  -1   8  -2  338.37   17.60
  -1   8  -2  369.86   18.90
   1  -8   2  324.77   17.50
   1  -8   2  363.46   18.60
   1  -8   2  354.16   19.40
  -2   8  -2   37.40    4.10
  -2   8  -2   36.20    3.90
   2  -8   2   47.20    5.40
   2  -8   2   36.50    4.10
   2  -8   2   35.30    4.40
  -3   8  -2    3.50    2.20
  -3   8  -2    1.60    1.70
   3  -8   2   -0.90    1.80
   3  -8   2    1.10    2.40
   3  -8   2    0.40    1.50
  -4   8  -2  168.68   10.50
  -4   8  -2  161.78   10.00
   4  -8   2  164.68   11.00
   4  -8   2  163.28   10.10
   4  -8   2  159.68   10.40
  -5   8  -2  190.78   11.50
  -5   8  -2  188.08   12.00
   5  -8   2  179.88   12.30
   5  -8   2  199.08   12.10
   5  -8   2  192.98   11.80
  -6   8  -2   25.30    4.50
  -6   8  -2   24.30    4.50
  -6   8  -2   30.40    4.10
   6  -8   2   24.50    4.10
   6  -8   2   27.80    4.60
   6  -8   2   19.70    4.70
   6  -8   2   23.10    3.30
  -7   8  -2   29.10    5.00
  -7   8  -2   31.30    4.50
  -7   8  -2   25.20    4.90
   7  -8   2   26.80    5.50
   7  -8   2   24.70    4.00
   7  -8   2   23.80    4.30
   7  -8   2   23.50    4.80
  -8   8  -2  806.22   41.50
  -8   8  -2  771.02   41.10
  -8   8  -2  782.22   40.20
   8  -8   2  736.13   42.60
   8  -8   2  753.02   40.30
   8  -8   2  759.92   40.70
  -9   8  -2   58.19    6.80
  -9   8  -2   48.50    7.30
   9  -8   2   49.30    6.40
   9  -8   2   64.09    8.00
   9  -8   2   51.59    7.90
 -10   8  -2   19.80    4.90
 -10   8  -2   19.10    5.70
  10  -8   2   27.50    6.10
  10  -8   2   18.20    6.10
 -11   8  -2   25.60    6.80
 -11   8  -2   19.20    5.20
  11  -8   2   19.10    6.00
  11  -8   2   26.80    7.20
   8   7  -2   -7.80    3.50
   8   7  -2   11.40    4.40
   8   7  -2    3.30    4.50
  -8  -7   2   -7.10    3.90
  -8  -7   2    1.10    4.20
   7   7  -2   87.19    9.50
   7   7  -2  115.89    9.70
   7   7  -2  128.49   11.30
  -7  -7   2  119.79   10.60
  -7  -7   2  103.49   10.30
   6   7  -2  577.04   31.20
   6   7  -2  598.94   32.70
   6   7  -2  551.64   31.30
   6   7  -2  586.24   33.20
  -6  -7   2  511.05   31.40
  -6  -7   2  636.54   32.40
   5   7  -2   65.09    6.60
   5   7  -2   70.59    7.90
   5   7  -2   68.99    6.80
   5   7  -2   73.79    7.80
  -5  -7   2   62.89    8.00
  -5  -7   2   70.89    7.30
  -5  -7   2   61.59    9.50
  -5  -7   2   69.59    7.30
   4   7  -2    2.20    2.90
   4   7  -2    8.10    3.50
   4   7  -2    2.00    2.60
   4   7  -2    2.10    2.50
  -4  -7   2    0.60    2.70
  -4  -7   2    2.70    3.00
  -4  -7   2   -0.80    2.50
  -4  -7   2   -6.80    2.20
   3   7  -2  241.98   15.30
   3   7  -2  258.47   16.20
   3   7  -2  258.57   15.30
   3   7  -2  255.87   16.50
  -3  -7   2  278.87   15.50
  -3  -7   2  317.67   15.90
  -3  -7   2  282.87   15.80
   2   7  -2  387.66   21.40
   2   7  -2  404.86   21.30
   2   7  -2  418.76   22.00
   2   7  -2  410.96   22.80
  -2  -7   2  400.16   21.30
  -2  -7   2  388.76   21.40
  -2  -7   2  401.76   21.20
   1   7  -2  350.66   18.10
   1   7  -2  319.57   17.80
   1   7  -2  338.57   17.90
   1   7  -2  288.87   18.80
  -1  -7   2  344.67   18.40
  -1  -7   2  336.77   17.40
  -1  -7   2  348.77   17.50
   0   7  -2  700.03   33.70
   0   7  -2  659.33   33.50
   0   7  -2  605.14   34.90
   0   7  -2  692.33   33.20
   0  -7   2  636.14   33.50
   0  -7   2  670.13   34.10
   0  -7   2  674.53   32.90
   0  -7   2  686.93   33.30
  -1   7  -2   41.40    3.80
  -1   7  -2   35.70    2.50
  -1   7  -2   40.90    4.00
   1  -7   2   31.20    2.60
   1  -7   2   38.80    3.60
   1  -7   2   41.80    3.70
   1  -7   2   43.50    4.30
  -2   7  -2  809.52   39.60
  -2   7  -2  791.32   39.80
   2  -7   2  799.52   39.50
   2  -7   2  790.42   40.30
   2  -7   2  786.42   39.60
  -3   7  -2  213.58   11.80
  -3   7  -2  198.88   10.50
   3  -7   2  201.68   11.70
   3  -7   2  220.28   12.70
   3  -7   2  217.58   12.00
  -4   7  -2 1267.07   60.29
  -4   7  -2 1239.48   59.89
   4  -7   2 1230.78   58.89
   4  -7   2 1197.88   60.09
   4  -7   2 1202.48   59.99
   4  -7   2 1150.18   60.49
  -5   7  -2  390.06   20.20
  -5   7  -2  347.07   20.80
  -5   7  -2  395.46   20.70
   5  -7   2  387.26   20.50
   5  -7   2  367.66   19.60
   5  -7   2  358.96   20.90
   5  -7   2  382.16   20.60
  -6   7  -2  361.36   21.20
  -6   7  -2  375.66   21.00
  -6   7  -2  386.76   20.40
   6  -7   2  377.96   20.50
   6  -7   2  361.76   21.20
   6  -7   2  359.46   20.80
   6  -7   2  383.66   20.80
  -7   7  -2  202.98   13.50
  -7   7  -2  192.48   13.30
  -7   7  -2  198.78   12.60
   7  -7   2  195.28   13.50
   7  -7   2  220.78   13.50
   7  -7   2  191.18   12.90
  -8   7  -2    0.30    3.30
  -8   7  -2   -0.60    2.60
  -8   7  -2    2.60    2.90
   8  -7   2    2.20    2.70
   8  -7   2   -0.90    2.80
   8  -7   2    8.30    4.10
   8  -7   2    4.00    4.20
  -9   7  -2  101.29    8.90
  -9   7  -2  133.49   16.00
   9  -7   2  108.99   10.20
   9  -7   2  102.99   10.30
   9  -7   2  106.99    9.60
 -10   7  -2   34.50    6.00
  10  -7   2   43.10    7.00
  10  -7   2   46.30    7.90
  10  -7   2   32.80    6.60
 -11   7  -2   41.50    7.60
  11  -7   2   29.30    7.10
  11  -7   2   36.50    8.10
   9   6  -2  213.38   16.70
   9   6  -2  211.18   15.30
  -9  -6   2  230.98   17.10
  -9  -6   2  215.38   16.40
   8   6  -2   33.70    5.60
   8   6  -2   47.30    7.70
   8   6  -2   43.10    6.40
  -8  -6   2   45.10    7.60
  -8  -6   2   48.40    7.20
   7   6  -2   49.00    6.50
   7   6  -2   59.29    8.60
   7   6  -2   41.10    6.00
  -7  -6   2   40.50    6.50
  -7  -6   2   34.70    7.00
   6   6  -2  805.22   43.10
   6   6  -2  801.52   41.20
   6   6  -2  698.93   41.00
   6   6  -2  863.71   42.80
  -6  -6   2  780.52   41.80
  -6  -6   2  731.23   43.10
  -6  -6   2  868.91   42.40
  -6  -6   2  788.92   41.70
   5   6  -2  237.88   15.40
   5   6  -2  273.07   15.60
   5   6  -2  279.67   16.70
   5   6  -2  275.07   17.00
  -5  -6   2  245.78   17.10
  -5  -6   2  255.47   15.80
  -5  -6   2  236.38   16.90
  -5  -6   2  270.47   16.20
   4   6  -2  131.59    9.00
   4   6  -2  136.59   10.10
   4   6  -2  128.89    8.80
   4   6  -2  134.69   10.00
  -4  -6   2  125.69    9.10
  -4  -6   2  128.09   10.30
  -4  -6   2  126.59    9.30
  -4  -6   2  129.09    9.30
   3   6  -2 1693.43   86.09
   3   6  -2 1641.14   84.89
   3   6  -2 1986.70   87.79
   3   6  -2 1693.33   84.89
  -3  -6   2 1740.93   85.19
  -3  -6   2 1574.04   86.19
  -3  -6   2 1751.62   85.09
  -3  -6   2 1833.72   85.29
   2   6  -2    2.30    2.30
   2   6  -2    4.90    2.20
   2   6  -2   -0.70    1.50
   2   6  -2    0.90    1.50
  -2  -6   2    0.50    1.60
  -2  -6   2    4.20    3.20
  -2  -6   2    1.80    1.60
  -2  -6   2    5.60    2.50
   1   6  -2   10.50    3.00
   1   6  -2    7.20    1.90
   1   6  -2   10.50    2.20
   1   6  -2   10.50    2.00
  -1  -6   2    8.80    2.50
  -1  -6   2    8.80    1.70
  -1  -6   2    9.60    2.20
  -1  -6   2    9.90    1.80
   0   6  -2 1518.45   79.19
   0   6  -2 1610.34   78.09
   0   6  -2 1567.54   78.09
   0   6  -2 1751.12   77.89
   0  -6   2 1601.54   78.09
   0  -6   2 1608.24   77.79
   0  -6   2 1689.93   78.69
   0  -6   2 1518.35   77.59
  -1   6  -2   67.69    3.70
  -1   6  -2   69.59    4.90
  -1   6  -2   66.59    4.70
   1  -6   2   67.29    4.70
   1  -6   2   65.89    5.30
   1  -6   2   64.59    4.70
   1  -6   2   65.79    4.00
  -2   6  -2   41.90    2.60
  -2   6  -2   44.70    3.80
  -2   6  -2   44.80    3.70
   2  -6   2   46.30    3.70
   2  -6   2   45.30    4.40
   2  -6   2   40.60    3.70
  -3   6  -2  472.15   24.30
  -3   6  -2  476.95   24.10
   3  -6   2  452.35   24.10
   3  -6   2  469.95   23.10
   3  -6   2  479.55   24.30
   3  -6   2  487.25   24.90
  -4   6  -2  328.97   17.40
  -4   6  -2  328.07   17.70
   4  -6   2  347.97   17.80
   4  -6   2  309.87   18.00
   4  -6   2  326.07   16.90
   4  -6   2  316.37   18.30
  -5   6  -2    6.40    2.30
  -5   6  -2    5.70    2.50
  -5   6  -2    8.60    2.30
   5  -6   2    3.80    2.10
   5  -6   2    4.60    2.20
   5  -6   2    5.40    1.80
   5  -6   2    2.90    2.60
  -6   6  -2   49.99    5.60
  -6   6  -2   50.79    5.60
  -6   6  -2   49.50    5.00
   6  -6   2   50.49    5.30
   6  -6   2   46.90    4.90
   6  -6   2   53.89    5.60
   6  -6   2   55.29    5.90
  -7   6  -2  182.38   12.40
  -7   6  -2  181.28   12.50
  -7   6  -2  186.08   11.90
   7  -6   2  187.18   12.40
   7  -6   2  169.68   12.50
   7  -6   2  187.38   12.20
   7  -6   2  188.48   12.30
  -8   6  -2  187.28   12.30
  -8   6  -2  181.88   12.70
  -8   6  -2  184.98   13.30
   8  -6   2  181.98   12.60
   8  -6   2  146.89   12.70
   8  -6   2  188.48   12.80
   8  -6   2  169.48   12.70
  -9   6  -2   80.69    8.00
  -9   6  -2   94.09    9.80
   9  -6   2   99.69    9.60
   9  -6   2   75.99    9.00
   9  -6   2   86.89    8.80
 -10   6  -2    5.10    4.70
 -10   6  -2    2.90    3.20
  10  -6   2   -4.00    3.00
  10  -6   2    5.70    4.70
  10  -6   2    2.40    4.90
 -11   6  -2   12.00    5.00
  11  -6   2   17.60    6.40
  11  -6   2   13.30    5.10
   9   5  -2  163.88   13.60
   9   5  -2  146.49   12.20
  -9  -5   2  166.28   13.60
  -9  -5   2  140.59   13.30
   8   5  -2    5.80    4.00
   8   5  -2   11.50    4.00
  -8  -5   2    5.80    4.20
  -8  -5   2   14.50    5.00
   7   5  -2   14.50    4.00
   7   5  -2    5.50    3.70
   7   5  -2   11.20    4.30
   7   5  -2    7.10    3.00
  -7  -5   2   12.30    4.10
  -7  -5   2    7.60    6.00
  -7  -5   2   10.20    4.40
   6   5  -2 1282.37   66.49
   6   5  -2 1313.37   65.89
   6   5  -2 1210.98   64.49
   6   5  -2 1237.68   64.79
  -6  -5   2 1375.56   65.79
  -6  -5   2 1335.67   65.59
   5   5  -2  368.56   21.10
   5   5  -2  369.86   21.60
   5   5  -2  357.56   20.10
   5   5  -2  379.36   20.20
  -5  -5   2  371.56   20.50
  -5  -5   2  330.97   21.40
  -5  -5   2  355.96   20.70
  -5  -5   2  366.86   20.70
   4   5  -2    4.10    2.10
   4   5  -2    5.20    2.30
   4   5  -2    5.10    3.00
   4   5  -2    6.40    2.70
  -4  -5   2    4.80    2.60
  -4  -5   2   -2.20    1.90
  -4  -5   2    2.60    2.40
  -4  -5   2    4.80    2.90
   3   5  -2  286.37   15.90
   3   5  -2  299.37   16.90
   3   5  -2  288.67   15.90
   3   5  -2  304.17   17.00
  -3  -5   2  296.07   16.20
  -3  -5   2  302.37   16.20
  -3  -5   2  267.67   17.00
  -3  -5   2  307.87   16.30
   2   5  -2    3.20    1.40
   2   5  -2    0.90    1.30
   2   5  -2    0.80    1.60
   2   5  -2   -1.00    1.70
  -2  -5   2   -0.90    1.40
  -2  -5   2    0.40    1.40
  -2  -5   2    0.80    1.40
  -2  -5   2    1.70    1.50
   1   5  -2   74.99    6.20
   1   5  -2   81.59    5.50
   1   5  -2   84.19    5.30
   1   5  -2   82.89    5.30
  -1  -5   2   81.29    5.00
  -1  -5   2   82.49    5.40
  -1  -5   2   78.09    5.20
  -1  -5   2   81.79    5.70
   0   5  -2  165.58    8.70
   0   5  -2  167.58    9.00
   0   5  -2  171.78    8.90
   0  -5   2  155.08    8.70
   0  -5   2  157.28    8.60
   0  -5   2  151.28    8.80
  -1   5  -2  271.37   14.40
  -1   5  -2  290.97   13.60
  -1   5  -2  285.67   14.50
  -1   5  -2  281.97   13.90
   1  -5   2  284.17   14.40
   1  -5   2  271.67   14.30
   1  -5   2  272.77   13.90
   1  -5   2  274.87   15.00
  -2   5  -2    5.30    1.40
  -2   5  -2    6.60    1.40
  -2   5  -2    5.00    0.90
   2  -5   2    6.20    1.40
   2  -5   2    9.20    2.60
   2  -5   2    7.50    1.60
  -3   5  -2  452.55   22.60
  -3   5  -2  453.35   22.40
   3  -5   2  421.86   22.50
   3  -5   2  452.55   21.90
   3  -5   2  444.16   22.50
   3  -5   2  412.96   22.90
  -4   5  -2   93.79    7.10
  -4   5  -2  113.29    7.00
  -4   5  -2   99.19    6.50
   4  -5   2   95.29    6.70
   4  -5   2  104.29    6.90
   4  -5   2  102.69    6.50
   4  -5   2   99.99    7.20
  -5   5  -2  172.38   10.50
  -5   5  -2  171.98   10.00
  -5   5  -2  172.08   10.70
   5  -5   2  169.08   10.30
   5  -5   2  156.98   10.10
   5  -5   2  158.48   10.50
   5  -5   2  154.78   10.20
  -6   5  -2  134.09    9.00
  -6   5  -2  140.99    9.70
  -6   5  -2  147.29    9.80
   6  -5   2  114.19    9.30
   6  -5   2  152.28    9.70
   6  -5   2  141.19    9.50
   6  -5   2  131.49    9.30
  -7   5  -2  336.47   19.50
  -7   5  -2  314.67   18.70
  -7   5  -2  318.17   19.50
   7  -5   2  328.47   19.20
   7  -5   2  358.46   19.80
   7  -5   2  318.37   19.30
   7  -5   2  344.07   19.30
  -8   5  -2  106.19   13.20
  -8   5  -2   90.89    9.60
  -8   5  -2   95.79    8.70
   8  -5   2  105.79    9.40
   8  -5   2  118.19    9.80
   8  -5   2  110.29    9.40
   8  -5   2  100.29    9.10
  -9   5  -2   38.20    6.60
  -9   5  -2   22.20    5.00
   9  -5   2   38.40    6.90
   9  -5   2   26.30    5.50
   9  -5   2   28.20    5.80
 -10   5  -2  118.89   11.30
  10  -5   2   99.39   10.80
 -11   5  -2   31.90    7.20
  11  -5   2   30.00    6.90
  11  -5   2   31.40    7.50
  10   4  -2  327.27   22.20
 -10  -4   2  360.86   22.80
 -10  -4   2  294.77   21.60
   9   4  -2  165.68   13.10
   9   4  -2  190.88   13.60
   9   4  -2  175.18   14.30
  -9  -4   2  169.88   14.20
  -9  -4   2  170.68    9.90
  -9  -4   2  211.28   14.90
   8   4  -2  634.04   34.60
   8   4  -2  620.04   33.40
   8   4  -2  621.74   33.50
  -8  -4   2  582.34   30.50
  -8  -4   2  652.33   34.70
  -8  -4   2  588.94   34.20
   7   4  -2  134.99   11.50
   7   4  -2  132.89   10.10
   7   4  -2  134.09   11.00
  -7  -4   2  136.19    7.60
  -7  -4   2  110.29   11.00
  -7  -4   2  155.88   11.40
  -7  -4   2  130.89   10.20
  -7  -4   2  150.98   11.10
   6   4  -2  698.83   36.10
   6   4  -2  670.13   35.20
   6   4  -2  638.84   34.10
  -6  -4   2  610.04   34.40
  -6  -4   2  636.94   35.90
  -6  -4   2  694.73   35.20
  -6  -4   2  623.54   34.80
   5   4  -2  113.49    8.80
   5   4  -2   93.19    8.20
   5   4  -2  100.29    7.50
  -5  -4   2   83.59    8.30
  -5  -4   2  104.49    7.80
  -5  -4   2  114.39    8.40
   4   4  -2   52.19    5.30
   4   4  -2   45.30    4.40
   4   4  -2   53.09    5.40
  -4  -4   2   45.00    4.60
  -4  -4   2   44.30    2.50
  -4  -4   2   42.80    4.80
  -4  -4   2   42.70    5.50
   3   4  -2   64.69    4.60
   3   4  -2   55.39    6.00
   3   4  -2   55.19    4.60
   3   4  -2   60.39    5.40
  -3  -4   2   57.29    5.50
  -3  -4   2   62.69    5.00
  -3  -4   2   57.19    4.70
  -3  -4   2   70.79    5.20
   2   4  -2 1082.19   54.69
   2   4  -2 1103.59   53.99
   2   4  -2 1084.79   53.99
   2   4  -2 1118.79   54.99
  -2  -4   2 1229.38   54.49
  -2  -4   2 1052.99   54.09
  -2  -4   2 1064.29   55.09
  -2  -4   2 1126.69   54.19
   1   4  -2  250.57   13.50
   1   4  -2  253.87   14.10
   1   4  -2  264.37   13.10
   1   4  -2  247.88   13.10
   1   4  -2  248.78   12.40
  -1  -4   2  274.57   13.70
  -1  -4   2  236.68   13.90
  -1  -4   2  266.67   13.20
  -1  -4   2  240.88   13.10
   0   4  -2  551.14   27.00
   0   4  -2  531.45   26.90
   0   4  -2  530.95   27.30
   0   4  -2  577.14   26.90
   0  -4   2  528.65   27.50
   0  -4   2  589.64   27.00
   0  -4   2  550.94   27.00
   0  -4   2  532.55   26.80
  -1   4  -2  125.69    7.00
  -1   4  -2  129.29    7.00
  -1   4  -2  124.39    6.60
  -1   4  -2  120.79    6.30
   1  -4   2  147.99    7.70
   1  -4   2  122.69    6.80
   1  -4   2  131.59    6.90
  -2   4  -2   12.10    1.70
  -2   4  -2   14.50    1.20
  -2   4  -2   19.10    2.10
   2  -4   2   14.20    1.80
   2  -4   2   16.10    2.60
   2  -4   2   16.10    1.80
   2  -4   2   13.00    1.30
  -3   4  -2  559.24   27.40
  -3   4  -2  535.25   27.10
   3  -4   2  552.34   27.10
   3  -4   2  534.25   27.20
   3  -4   2  532.75   27.30
  -4   4  -2 1166.68   61.99
  -4   4  -2 1310.77   61.59
  -4   4  -2 1314.67   61.99
   4  -4   2 1305.07   61.89
   4  -4   2 1238.28   61.99
   4  -4   2 1244.88   61.69
   4  -4   2 1228.78   61.79
  -5   4  -2   41.90    5.10
  -5   4  -2   51.69    4.50
  -5   4  -2   45.50    4.70
   5  -4   2   51.99    4.90
   5  -4   2   40.40    4.60
   5  -4   2   41.20    4.50
   5  -4   2   46.90    4.70
  -6   4  -2  411.16   22.40
  -6   4  -2  412.06   22.90
  -6   4  -2  409.46   23.00
   6  -4   2  412.06   22.80
   6  -4   2  401.76   22.60
   6  -4   2  458.65   23.20
  -7   4  -2  342.87   19.70
  -7   4  -2  366.66   20.20
  -7   4  -2  327.87   19.00
   7  -4   2  351.76   19.70
   7  -4   2  306.97   19.20
   7  -4   2  328.17   19.70
   7  -4   2  321.97   19.20
  -8   4  -2    3.90    3.00
  -8   4  -2    6.50    4.40
   8  -4   2   12.20    4.90
   8  -4   2    9.30    3.90
   8  -4   2    6.30    4.30
   8  -4   2    8.20    3.70
  -9   4  -2   52.29    7.90
  -9   4  -2   94.49    9.40
   9  -4   2   55.99    7.40
   9  -4   2   49.90    7.80
 -10   4  -2  316.37   20.60
  10  -4   2  303.27   20.20
  10  -4   2  293.47   19.60
 -11   4  -2  118.89   12.20
  11  -4   2  121.09   11.80
  11  -4   2   91.29   15.10
  10   3  -2   95.09   11.10
  10   3  -2  100.79   10.10
 -10  -3   2  110.09   12.00
 -10  -3   2  115.99   11.50
   9   3  -2  383.46   26.20
  -9  -3   2  413.06   24.30
  -9  -3   2  368.16   23.90
   8   3  -2  239.48   16.60
   8   3  -2  255.77   16.00
   7   3  -2  194.68   14.00
   7   3  -2  190.98   13.00
   7   3  -2  177.08   13.10
   7   3  -2  194.08   12.60
  -7  -3   2  174.58   13.70
  -7  -3   2  205.98   13.50
  -7  -3   2  193.38   13.40
  -7  -3   2  174.48   12.60
   6   3  -2   56.99    6.40
   6   3  -2   49.10    5.80
   6   3  -2   48.80    6.70
   6   3  -2   48.70    6.20
  -6  -3   2   46.10    6.70
  -6  -3   2   47.80    6.20
  -6  -3   2   46.90    5.80
   5   3  -2   62.69    6.10
   5   3  -2   65.19    5.60
   5   3  -2   53.69    5.90
   5   3  -2   57.99    5.70
  -5  -3   2   68.19    5.80
  -5  -3   2   59.39    6.30
  -5  -3   2   56.99    6.00
   4   3  -2  137.49    9.80
   4   3  -2  170.18    9.90
   4   3  -2  171.38   10.60
   4   3  -2  174.48   11.80
  -4  -3   2  172.18   10.00
  -4  -3   2  165.58   10.90
  -4  -3   2  155.98   10.10
   3   3  -2  698.33   38.40
   3   3  -2  764.92   38.40
   3   3  -2  744.73   37.70
   3   3  -2  782.42   38.00
  -3  -3   2  769.92   36.60
  -3  -3   2  789.52   37.90
  -3  -3   2  787.02   38.10
  -3  -3   2  729.73   38.60
  -3  -3   2  768.12   38.00
   2   3  -2  284.77   14.70
   2   3  -2  281.77   15.40
   2   3  -2  286.37   15.40
  -2  -3   2  301.47   15.00
  -2  -3   2  269.57   15.40
  -2  -3   2  274.17   13.70
  -2  -3   2  290.17   14.80
  -2  -3   2  289.77   14.80
   1   3  -2    5.80    1.10
   1   3  -2    8.20    1.20
   1   3  -2    7.90    1.70
  -1  -3   2   12.00    1.50
  -1  -3   2    9.50    1.60
  -1  -3   2   11.00    1.80
  -1  -3   2    9.50    1.30
  -1  -3   2    5.80    1.60
   0   3  -2   39.90    2.60
   0   3  -2   39.40    2.60
   0   3  -2   39.60    2.70
   0  -3   2   41.20    3.30
   0  -3   2   42.30    2.90
   0  -3   2   38.20    2.60
  -1   3  -2    0.90    0.60
  -1   3  -2    0.80    0.70
  -1   3  -2    0.40    0.70
  -1   3  -2    1.20    0.80
   1  -3   2    2.10    0.90
   1  -3   2   -1.30    1.40
   1  -3   2    1.20    0.80
  -2   3  -2 1051.09   51.29
   2  -3   2 1053.39   51.39
   2  -3   2 1101.29   51.89
   2  -3   2 1036.00   51.39
  -3   3  -2 1620.74   81.19
   3  -3   2 1625.74   80.99
   3  -3   2 1757.72   81.19
   3  -3   2 1681.83   80.89
  -4   3  -2  450.05   21.90
  -4   3  -2  419.46   21.80
  -4   3  -2  406.96   21.60
   4  -3   2  375.56   21.20
   4  -3   2  407.36   21.70
   4  -3   2  391.86   21.50
   4  -3   2  435.36   21.80
  -5   3  -2  345.77   18.30
  -5   3  -2  311.57   18.60
   5  -3   2  347.77   18.40
   5  -3   2  314.27   18.50
   5  -3   2  357.16   19.00
   5  -3   2  332.37   18.90
   5  -3   2  361.46   18.80
  -6   3  -2 1027.20   51.59
  -6   3  -2  986.40   50.99
  -6   3  -2 1061.29   50.99
   6  -3   2  998.30   50.69
   6  -3   2  989.10   51.09
   6  -3   2 1041.40   50.79
   6  -3   2  970.40   50.49
   6  -3   2  943.31   50.99
  -7   3  -2   25.30    4.30
  -7   3  -2   19.90    4.60
  -7   3  -2   19.90    4.10
   7  -3   2   22.40    4.30
   7  -3   2   23.80    4.50
   7  -3   2   21.90    4.20
   7  -3   2   12.20    3.90
  -8   3  -2  132.09   11.20
  -8   3  -2  111.39    9.70
   8  -3   2  120.79   10.90
   8  -3   2  155.78   11.40
   8  -3   2  135.99   10.50
  -9   3  -2   10.60    3.90
  -9   3  -2   11.20    5.00
   9  -3   2    8.90    4.30
   9  -3   2    4.20    4.40
   9  -3   2    8.20    4.30
   9  -3   2   18.10    4.90
 -10   3  -2  167.38   13.70
  10  -3   2  168.58   13.30
  10  -3   2  143.09   15.10
  10  -3   2  157.48   12.90
 -11   3  -2   55.39    8.90
  11  -3   2   56.99    9.10
  11  -3   2   42.80    8.10
  11  -3   2   64.79    9.40
  10   2  -2  127.09   12.40
  10   2  -2  141.09   11.90
 -10  -2   2  146.39   12.80
   9   2  -2  358.46   22.80
   9   2  -2  336.37   21.80
   9   2  -2  368.56   21.90
  -9  -2   2  412.06   23.20
  -9  -2   2  343.97   22.60
   8   2  -2  112.09    9.80
   8   2  -2  108.19    9.40
   8   2  -2  134.69   11.10
   8   2  -2  108.19   10.20
  -8  -2   2  120.69   10.60
  -8  -2   2  114.79   10.50
  -8  -2   2  113.19    9.50
  -8  -2   2  133.69   10.70
   7   2  -2   43.80    6.30
   7   2  -2   43.10    5.50
   7   2  -2   47.90    6.20
   7   2  -2   34.20    5.40
  -7  -2   2   28.20    5.50
  -7  -2   2   37.80    6.20
  -7  -2   2   34.00    5.20
  -7  -2   2   37.20    5.70
   6   2  -2   15.10    3.40
   6   2  -2   18.60    4.10
   6   2  -2   19.40    3.60
   6   2  -2   21.20    4.40
  -6  -2   2   23.20    3.90
  -6  -2   2   15.10    4.00
  -6  -2   2   15.00    3.90
   5   2  -2  425.66   23.40
   5   2  -2  419.16   24.20
   5   2  -2  468.15   24.00
   5   2  -2  422.56   23.10
  -5  -2   2  435.16   23.30
  -5  -2   2  453.05   23.80
  -5  -2   2  439.36   24.20
   4   2  -2  446.76   24.60
   4   2  -2  472.35   24.00
   4   2  -2  412.36   24.30
   4   2  -2  474.55   24.60
  -4  -2   2  460.25   23.80
  -4  -2   2  462.95   24.10
  -4  -2   2  479.65   24.70
   3   2  -2  424.36   21.10
   3   2  -2  397.36   20.50
   3   2  -2  392.96   20.70
   3   2  -2  370.66   21.10
  -3  -2   2  400.56   21.20
  -3  -2   2  378.76   20.40
  -3  -2   2  433.36   20.90
  -3  -2   2  408.06   20.80
   2   2  -2   82.79    5.10
   2   2  -2   84.99    5.50
   2   2  -2   83.89    5.00
  -2  -2   2   82.69    4.90
  -2  -2   2   85.59    5.30
  -2  -2   2   79.69    4.30
  -2  -2   2   78.09    5.10
  -2  -2   2   83.29    5.60
  -1  -2   2 1147.89   55.89
   0   2  -2 1253.07   64.49
   0  -2   2 1231.98   63.99
  -1   2  -2   75.19    4.30
  -1   2  -2   68.49    4.00
  -1   2  -2   71.29    4.00
   1  -2   2   71.49    4.60
   1  -2   2   65.29    4.30
   1  -2   2   77.29    4.10
   1  -2   2   84.29    4.50
  -2   2  -2  298.07   15.90
  -2   2  -2  291.57   15.70
  -2   2  -2  324.17   15.80
  -2   2  -2  315.17   15.60
   2  -2   2  307.87   15.60
   2  -2   2  327.37   16.00
   2  -2   2  286.97   15.70
   2  -2   2  326.57   16.00
  -3   2  -2 4979.10  260.97
   3  -2   2 4910.61  261.27
   4  -2   2 2410.46  116.59
   4  -2   2 2405.16  116.39
  -5   2  -2  168.38   11.10
  -5   2  -2  179.28   10.50
  -5   2  -2  173.58   11.00
   5  -2   2  161.88   11.00
   5  -2   2  174.18   11.00
   5  -2   2  166.98   10.70
   5  -2   2  184.28   10.60
  -6   2  -2  275.17   16.20
  -6   2  -2  287.77   16.90
  -6   2  -2  291.17   16.70
   6  -2   2  290.57   16.60
   6  -2   2  298.97   17.30
   6  -2   2  276.87   16.20
   6  -2   2  263.87   16.80
  -7   2  -2  340.07   20.10
  -7   2  -2  335.97   19.40
  -7   2  -2  362.66   20.00
   7  -2   2  321.47   19.90
   7  -2   2  333.27   20.30
   7  -2   2  319.47   19.40
   7  -2   2  339.27   19.30
  -8   2  -2  644.94   42.00
  -8   2  -2  691.93   37.10
  -8   2  -2  687.43   36.20
   8  -2   2  694.13   37.20
   8  -2   2  705.23   36.30
   8  -2   2  590.44   40.40
   8  -2   2  696.93   37.60
  -9   2  -2  121.49   11.10
  -9   2  -2  116.19    9.80
   9  -2   2  105.59   10.70
   9  -2   2  100.29   10.60
   9  -2   2  117.39   10.00
 -10   2  -2  218.88   16.60
  10  -2   2  206.98   18.60
  10  -2   2  236.98   16.00
 -11   2  -2    1.30    4.90
  11  -2   2   -7.00    3.80
  11  -2   2    2.50    4.60
  10   1  -2   80.99    9.70
  10   1  -2   77.09    9.10
 -10  -1   2   74.99    9.80
 -10  -1   2   92.69   10.40
   9   1  -2   38.30    6.60
   9   1  -2   41.10    6.40
   9   1  -2   47.00    7.20
  -9  -1   2   42.90    6.80
  -9  -1   2   39.10    7.10
   8   1  -2   17.50    4.70
   8   1  -2   21.30    5.00
   8   1  -2   20.00    4.70
   8   1  -2   10.00    3.90
  -8  -1   2   19.00    4.90
  -8  -1   2    8.90    3.80
  -8  -1   2   15.80    4.60
  -8  -1   2   16.60    5.20
   7   1  -2   97.89    8.80
   7   1  -2  108.99    8.30
   7   1  -2   93.79    8.20
   7   1  -2  105.59    8.90
  -7  -1   2   85.19    8.50
  -7  -1   2   95.19    8.50
  -7  -1   2   83.39    8.40
  -7  -1   2   88.69    7.70
   6   1  -2   70.69    6.80
   6   1  -2   73.39    6.60
   6   1  -2   76.19    6.40
   6   1  -2   72.59    6.80
  -6  -1   2   69.69    6.80
  -6  -1   2   65.19    6.80
  -6  -1   2   71.39    6.30
   5   1  -2    8.80    2.80
   5   1  -2   11.60    2.80
   5   1  -2    9.50    2.70
   5   1  -2   11.40    3.00
  -5  -1   2   12.90    2.70
  -5  -1   2    9.90    2.90
  -5  -1   2   10.10    2.70
   4   1  -2  154.78    9.50
   4   1  -2  150.68    9.20
   4   1  -2  153.58   10.00
   4   1  -2  170.88    9.90
  -4  -1   2  155.88    9.70
  -4  -1   2  147.99    9.20
  -4  -1   2  158.48    9.90
   3   1  -2  509.25   26.00
   3   1  -2  530.55   26.50
   3   1  -2  521.15   26.30
  -3  -1   2  543.35   26.30
  -3  -1   2  509.95   26.30
  -3  -1   2  502.65   26.00
  -3  -1   2  518.35   26.60
   2   1  -2    5.80    1.40
   2   1  -2    3.80    1.30
   2   1  -2    6.50    1.20
  -2  -1   2    6.00    1.30
  -2  -1   2    9.80    1.70
  -2  -1   2    6.10    1.50
  -2  -1   2    8.10    1.50
   1   1  -2 3479.55  177.38
  -1  -1   2 3609.84  177.48
   1  -1   2  510.55   26.90
   1  -1   2  565.14   26.50
   1  -1   2  561.84   26.70
  -2   1  -2 1299.77   75.69
   2  -1   2 1131.89   73.29
  -3   1  -2 1842.22   87.69
   3  -1   2 1771.12   87.29
  -4   1  -2 2400.56  116.19
  -5   1  -2  946.31   47.80
  -5   1  -2  945.71   46.70
  -5   1  -2  901.61   46.90
  -5   1  -2  908.01   46.10
   5  -1   2  906.41   46.50
   5  -1   2  940.11   46.10
   5  -1   2  888.71   46.20
  -6   1  -2   22.00    4.00
  -6   1  -2   25.20    4.70
  -6   1  -2   19.30    3.70
   6  -1   2   22.60    4.20
   6  -1   2   20.30    3.70
   6  -1   2   21.20    4.30
   6  -1   2   20.00    3.90
  -7   1  -2  672.93   35.30
  -7   1  -2  669.63   35.90
  -7   1  -2  669.93   35.70
   7  -1   2  664.63   35.80
   7  -1   2  669.73   35.10
   7  -1   2  657.03   36.40
   7  -1   2  673.23   35.50
  -8   1  -2   96.39    8.90
  -8   1  -2  111.19    9.90
  -8   1  -2   95.39    9.00
   8  -1   2  106.59   10.00
   8  -1   2   99.59    8.80
   8  -1   2  111.79    9.30
   8  -1   2   92.39    9.50
  -9   1  -2   72.19    8.00
  -9   1  -2   70.49    9.00
   9  -1   2   74.39    8.20
 -10   1  -2   -1.20    3.90
  10  -1   2    8.20    4.10
  10  -1   2    4.60    4.50
 -11   1  -2   79.49   10.40
  11  -1   2  101.89   10.40
  11  -1   2   73.79   10.30
  11   0  -2  104.79   12.00
  11   0  -2  127.39   11.80
 -11   0   2  147.29   12.40
 -11   0   2  108.29   17.10
  10   0  -2   32.30    6.50
  10   0  -2   36.40    7.50
 -10   0   2   44.70    7.90
 -10   0   2   39.70    6.90
   9   0  -2    2.20    3.70
   9   0  -2   11.40    4.40
  -9   0   2    7.50    4.40
  -9   0   2    7.30    4.90
   8   0  -2  243.98   16.10
   8   0  -2  241.88   15.40
   8   0  -2  237.28   15.50
   8   0  -2  247.78   16.60
  -8   0   2  232.98   15.10
  -8   0   2  250.77   15.80
  -8   0   2  225.98   15.90
  -8   0   2  247.18   16.20
   7   0  -2   73.19    7.00
   7   0  -2   72.99    7.40
   7   0  -2   84.79    7.10
   7   0  -2   73.09    7.50
  -7   0   2   73.29    7.60
  -7   0   2   63.49    7.10
  -7   0   2   65.39    6.90
  -7   0   2   61.39    6.30
   6   0  -2   50.99    5.60
   6   0  -2   43.70    5.20
   6   0  -2   42.90    5.50
   6   0  -2   56.49    5.30
  -6   0   2   46.30    5.50
  -6   0   2   45.10    4.90
  -6   0   2   53.09    5.60
  -6   0   2   54.39    6.10
   5   0  -2  144.59   10.50
   5   0  -2  160.08   10.30
   5   0  -2  176.78   10.20
   5   0  -2  177.08   10.70
  -5   0   2  163.48   10.00
  -5   0   2  174.28   10.70
  -5   0   2  154.78   10.40
   4   0  -2  315.97   17.30
   4   0  -2  306.57   17.40
   4   0  -2  324.67   17.10
  -4   0   2  315.67   17.00
  -4   0   2  339.37   17.40
  -4   0   2  328.97   17.50
  -4   0   2  323.87   17.60
   3   0  -2  184.08   10.50
   3   0  -2  181.78   10.60
   3   0  -2  194.28   10.40
  -3   0   2  184.68   10.50
  -3   0   2  190.08   10.30
  -3   0   2  184.58   10.60
  -3   0   2  209.08   10.60
   2   0  -2  534.85   24.40
   2   0  -2  490.55   24.20
  -2   0   2  486.35   24.40
  -2   0   2  488.45   24.30
  -2   0   2  447.76   24.10
  -2   0   2  493.75   24.50
   1   0  -2 4013.60  202.98
   0   0  -2 5154.48  264.97
   0   0   2 5589.44  266.97
  -1   0  -2 1160.48   68.39
   1   0   2 1167.98   67.69
  -2   0  -2 1006.00   46.90
  -2   0  -2  965.40   46.90
  -2   0  -2  865.51   46.50
   2   0   2  910.61   46.70
   2   0   2 1037.10   47.60
   2   0   2  983.30   46.90
  -3   0  -2   20.70    2.90
  -3   0  -2   12.00    2.20
  -3   0  -2   20.20    2.50
  -3   0  -2   18.10    2.50
   3   0   2   16.60    2.40
   3   0   2   19.90    2.60
   3   0   2   17.80    2.50
   3   0   2   20.30    3.00
  -4   0  -2 3622.24  209.98
   4   0   2 3554.14  205.98
  -5   0  -2  109.19    8.20
  -5   0  -2  133.59    9.30
  -5   0  -2  123.69    8.60
  -5   0  -2  110.29    8.50
   5   0   2  119.09    8.50
   5   0   2  122.09    8.40
   5   0   2  110.49    8.90
  -6   0  -2    1.90    2.80
  -6   0  -2    5.60    3.20
  -6   0  -2   -0.40    2.10
  -6   0  -2    3.30    2.60
   6   0   2    6.30    2.60
   6   0   2    3.60    2.20
   6   0   2    4.10    2.40
   6   0   2    5.30    3.00
  -7   0  -2  325.57   19.40
  -7   0  -2  315.87   19.10
  -7   0  -2  318.47   18.70
   7   0   2  317.27   19.10
   7   0   2  334.17   20.10
   7   0   2  291.87   18.50
   7   0   2  310.37   18.40
  -8   0  -2  156.08   12.10
  -8   0  -2  137.69   11.30
  -8   0  -2  136.59   15.00
   8   0   2  145.39   10.90
   8   0   2  159.28   12.50
   8   0   2  135.59   11.50
   8   0   2  145.79   11.10
  -9   0  -2  109.69   10.50
   9   0   2   97.59    9.90
   9   0   2   92.69    9.10
 -10   0  -2   15.30    3.50
  10   0   2    6.90    4.80
  10   0   2   17.10    6.70
  11  -1  -2  142.99   12.60
  11  -1  -2  142.99   13.50
 -11   1   2  137.29   12.70
  10  -1  -2  162.98   15.90
  10  -1  -2  206.38   14.70
 -10   1   2  215.58   15.60
   9  -1  -2   12.30    4.60
   9  -1  -2   14.40    4.60
   9  -1  -2    7.20    4.20
  -9   1   2   14.40    5.00
  -9   1   2   17.70    4.60
   8  -1  -2   47.00    7.70
   8  -1  -2   37.70    5.80
   8  -1  -2   44.50    6.10
   8  -1  -2   41.40    6.40
  -8   1   2   41.00    5.90
  -8   1   2   38.70    7.00
  -8   1   2   39.30    6.10
   7  -1  -2   37.80    5.80
   7  -1  -2   39.50    5.80
   7  -1  -2   41.40    5.60
   7  -1  -2   40.30    5.30
  -7   1   2   41.60    5.20
  -7   1   2   39.00    5.80
  -7   1   2   45.90    5.70
  -7   1   2   46.10    5.80
   6  -1  -2   61.79    5.70
   6  -1  -2   54.49    6.00
   6  -1  -2   48.00    5.50
   6  -1  -2   66.99    6.20
  -6   1   2   58.79    5.90
  -6   1   2   59.39    5.70
  -6   1   2   56.19    5.30
  -6   1   2   58.89    6.00
   5  -1  -2  538.35   29.60
   5  -1  -2  570.34   29.30
   5  -1  -2  565.44   29.10
   5  -1  -2  558.34   29.40
  -5   1   2  541.85   29.30
  -5   1   2  535.15   32.70
  -5   1   2  556.04   29.70
  -5   1   2  633.74   29.30
   4  -1  -2   96.99    6.70
   4  -1  -2   91.09    6.40
   4  -1  -2   94.79    6.60
  -4   1   2  105.69    6.50
  -4   1   2   95.69    6.30
  -4   1   2   88.89    6.50
  -4   1   2  100.59    6.70
   3  -1  -2  536.25   26.80
   3  -1  -2  510.05   27.00
   3  -1  -2  538.75   27.00
  -3   1   2  517.55   26.90
  -3   1   2  517.95   26.70
  -3   1   2  566.04   26.80
  -3   1   2  562.04   27.10
   2  -1  -2  815.82   40.10
   2  -1  -2  837.72   39.90
  -2   1   2  802.52   39.90
  -2   1   2  824.02   40.10
  -2   1   2  841.52   40.10
  -2   1   2  798.62   39.90
   1   1   2 1051.99   49.30
   1   1   2  979.50   49.00
  -2  -1  -2   81.49    5.30
  -2  -1  -2   84.49    5.80
  -2  -1  -2   90.69    5.30
  -2  -1  -2   81.69    4.80
  -2  -1  -2   81.69    5.30
   2   1   2   82.79    5.20
   2   1   2   75.89    5.70
   2   1   2   83.69    5.20
   2   1   2   79.99    5.10
  -3  -1  -2  440.16   21.40
  -3  -1  -2  378.96   20.40
  -3  -1  -2  393.76   20.60
  -3  -1  -2  376.96   20.50
  -3  -1  -2  381.06   19.80
   3   1   2  382.26   21.20
   3   1   2  429.76   20.60
   3   1   2  366.76   20.20
  -4  -1  -2  543.55   26.90
  -4  -1  -2  581.84   29.00
  -4  -1  -2  536.05   28.00
  -4  -1  -2  527.75   28.00
  -4  -1  -2  519.15   27.70
   4   1   2  522.55   27.80
   4   1   2  555.14   28.80
   4   1   2  504.35   27.40
  -5  -1  -2    9.70    2.80
  -5  -1  -2   10.20    3.00
  -5  -1  -2   10.40    3.40
  -5  -1  -2   15.40    3.50
   5   1   2   13.30    3.00
   5   1   2   10.60    2.70
   5   1   2   14.10    3.20
   5   1   2   14.60    3.70
  -6  -1  -2  205.58   12.80
  -6  -1  -2  210.38   13.20
  -6  -1  -2  183.58   12.90
  -6  -1  -2  187.88   13.60
   6   1   2  211.78   13.00
   6   1   2  184.78   13.60
   6   1   2  195.78   12.40
  -7  -1  -2   82.59    8.00
  -7  -1  -2   80.69    8.70
  -7  -1  -2  105.29    7.00
  -7  -1  -2   89.79    8.40
   7   1   2   98.09    9.20
   7   1   2   83.99    8.30
   7   1   2   84.49    7.80
  -8  -1  -2  397.66   24.10
  -8  -1  -2  403.46   24.20
  -8  -1  -2  374.16   23.30
  -8  -1  -2  429.66   21.80
   8   1   2  394.26   23.80
   8   1   2  372.26   22.90
   8   1   2  429.66   25.40
  -9  -1  -2   83.29    7.10
  -9  -1  -2  100.89   12.60
   9   1   2   87.19   13.20
   9   1   2   91.99    9.70
 -10  -1  -2  176.88   15.50
 -10  -1  -2  200.58   12.40
  10   1   2  195.98   15.50
  10   1   2  199.48   14.60
  11  -2  -2   60.79    9.00
  11  -2  -2   52.79    8.30
 -11   2   2   64.39    8.60
  10  -2  -2   70.99   10.70
  10  -2  -2   90.19    9.30
 -10   2   2   67.59    8.60
 -10   2   2   79.19    9.60
   9  -2  -2   80.59    9.10
   9  -2  -2   67.09    8.10
   9  -2  -2   74.89    8.40
   9  -2  -2   86.39    8.60
  -9   2   2   67.09    7.30
  -9   2   2   73.39    8.00
  -9   2   2   80.59    9.30
   8  -2  -2   46.30    6.50
   8  -2  -2   65.69    7.00
   8  -2  -2   49.40    7.00
   8  -2  -2   59.39    7.00
  -8   2   2   51.69   10.20
  -8   2   2   54.69    6.60
  -8   2   2   58.29    6.50
  -8   2   2   61.99    7.50
   7  -2  -2   30.60    5.10
   7  -2  -2   22.70    4.50
   7  -2  -2   23.50    4.80
   7  -2  -2   33.20    4.80
  -7   2   2   31.30    5.30
  -7   2   2   30.50    4.60
  -7   2   2   26.40    4.60
  -7   2   2   30.20    4.50
   6  -2  -2    4.40    2.60
   6  -2  -2    1.00    2.20
   6  -2  -2   -0.70    1.90
   6  -2  -2    3.00    2.50
  -6   2   2    1.70    2.00
  -6   2   2    0.00    1.90
  -6   2   2   -0.20    1.70
  -6   2   2    0.10    2.10
   5  -2  -2  266.17   14.60
   5  -2  -2  269.37   17.60
   5  -2  -2  248.48   14.80
  -5   2   2  248.08   14.00
  -5   2   2  241.88   14.30
  -5   2   2  247.28   14.50
  -5   2   2  246.38   14.00
   4  -2  -2  196.18   11.70
   4  -2  -2  200.78   11.60
   4  -2  -2  202.38   11.60
  -4   2   2  208.38   11.30
  -4   2   2  204.98   11.60
  -4   2   2  198.18   11.20
  -4   2   2  202.48   11.70
   3  -2  -2 2619.04  160.58
  -3   2   2 2846.12  158.58
   2  -2  -2    9.50    1.20
   2  -2  -2    7.10    1.20
   2  -2  -2   10.00    1.80
   2  -2  -2    7.80    1.60
  -2   2   2    9.00    1.70
  -2   2   2   11.10    1.90
  -2   2   2   11.00    1.50
  -2   2   2    8.20    1.60
   1  -2  -2  200.68   10.50
   1  -2  -2  213.28   11.30
   1  -2  -2  205.98   11.60
   1  -2  -2  206.48   11.30
   1  -2  -2  221.38   10.90
  -1   2   2  245.38   11.00
  -1   2   2  210.68   11.30
  -1   2   2  208.38   11.30
   0  -2  -2 8679.43  429.26
   0   2   2 8313.37  429.06
  -1  -2  -2 1844.32  105.29
   1   2   2 1381.96   99.39
  -2  -2  -2  971.70   48.40
  -2  -2  -2  955.80   48.40
  -2  -2  -2  898.21   47.60
   2   2   2 1008.90   48.30
   2   2   2 1025.40   48.30
   2   2   2  971.70   49.00
   2   2   2 1020.10   48.30
   2   2   2 1021.10   47.60
  -3  -2  -2  519.65   25.20
  -3  -2  -2  438.06   23.30
  -3  -2  -2  465.55   24.30
  -3  -2  -2  462.45   24.30
  -3  -2  -2  451.15   24.40
   3   2   2  446.76   24.00
   3   2   2  478.35   25.20
   3   2   2  492.25   24.30
   3   2   2  463.05   24.10
  -4  -2  -2  847.12   43.40
  -4  -2  -2  888.11   44.70
  -4  -2  -2  924.71   45.60
  -4  -2  -2  857.21   44.80
  -4  -2  -2  881.71   44.70
   4   2   2  917.51   44.50
   4   2   2  849.91   44.40
   4   2   2  897.71   44.80
   4   2   2  906.71   45.70
  -5  -2  -2  169.08   12.10
  -5  -2  -2  182.18    9.90
  -5  -2  -2  171.38   11.50
  -5  -2  -2  170.18   11.50
  -5  -2  -2  177.68   11.40
   5   2   2  169.08   10.90
   5   2   2  166.58   12.10
   5   2   2  188.88   11.50
   5   2   2  168.48   10.90
  -6  -2  -2  194.88   13.30
  -6  -2  -2  185.08   12.80
  -6  -2  -2  183.48   13.80
  -6  -2  -2  186.78   13.10
   6   2   2  213.98   12.80
   6   2   2  203.38   14.10
   6   2   2  206.08   13.00
   6   2   2  197.38   12.50
  -7  -2  -2   66.59    5.30
  -7  -2  -2   53.09    7.00
  -7  -2  -2   52.69    7.20
  -7  -2  -2   50.99    7.10
   7   2   2   57.99    7.10
   7   2   2   63.69    8.00
   7   2   2   62.49    6.70
   7   2   2   81.09    7.00
  -8  -2  -2   79.79    8.80
  -8  -2  -2   72.89    6.00
  -8  -2  -2   70.39    8.90
  -8  -2  -2   73.29    8.40
   8   2   2   68.09    7.30
   8   2   2   72.09    8.00
   8   2   2   72.09    8.50
  -9  -2  -2    5.80    2.50
  -9  -2  -2    6.50    4.80
   9   2   2    0.20    3.50
   9   2   2   -0.40    3.70
 -10  -2  -2  117.79    8.70
 -10  -2  -2   95.79   11.90
  10   2   2  132.39   11.60
  10   2   2  126.89   12.00
  11  -3  -2   21.10    6.30
  11  -3  -2   27.00    6.40
  11  -3  -2   20.90    6.10
 -11   3   2   32.00    6.40
  10  -3  -2    3.80    4.50
  10  -3  -2    6.70    4.20
 -10   3   2    3.60    3.90
 -10   3   2   12.20    5.20
   9  -3  -2   51.59    7.00
   9  -3  -2   56.29    7.20
   9  -3  -2   37.80    6.50
   9  -3  -2   43.20    7.00
  -9   3   2   49.30    7.20
  -9   3   2   57.29    8.10
  -9   3   2   56.29    7.00
  -9   3   2   45.60    6.30
   8  -3  -2   23.90    4.80
   8  -3  -2   28.00    5.20
   8  -3  -2   31.30    5.70
   8  -3  -2   26.90    4.90
  -8   3   2   32.60    5.60
  -8   3   2   22.70    4.50
  -8   3   2   33.30    5.40
  -8   3   2   28.50    4.60
   7  -3  -2    9.00    3.40
   7  -3  -2    7.60    3.10
   7  -3  -2    6.80    3.50
   7  -3  -2   13.00    3.50
  -7   3   2   13.30    3.20
  -7   3   2    8.90    3.10
  -7   3   2    4.20    3.00
  -7   3   2    8.70    3.00
   6  -3  -2    6.50    2.90
   6  -3  -2    2.90    2.40
   6  -3  -2    5.30    2.60
   6  -3  -2    8.20    2.60
  -6   3   2    6.50    2.40
  -6   3   2    7.60    2.70
  -6   3   2    9.10    2.60
  -6   3   2    7.20    2.50
   5  -3  -2  138.49    8.50
   5  -3  -2  112.59    8.20
   5  -3  -2  105.09    8.20
  -5   3   2  124.79    8.40
  -5   3   2  144.69    8.10
  -5   3   2  104.09    7.50
  -5   3   2  121.49    8.30
   4  -3  -2  570.44   30.60
   4  -3  -2  628.64   30.80
   4  -3  -2  545.15   30.60
   4  -3  -2  671.83   30.20
  -4   3   2  603.04   30.70
  -4   3   2  622.84   30.50
  -4   3   2  593.44   30.10
  -4   3   2  578.94   30.70
   3  -3  -2    0.80    1.40
   3  -3  -2    5.50    1.30
   3  -3  -2    6.40    1.60
  -3   3   2    3.80    1.40
  -3   3   2    4.70    1.90
  -3   3   2    5.10    1.50
  -3   3   2    5.10    1.30
   2  -3  -2   99.59    5.60
   2  -3  -2  111.19    6.40
   2  -3  -2  100.99    6.40
   2  -3  -2   94.79    5.60
  -2   3   2  102.69    6.40
  -2   3   2  113.59    5.80
  -2   3   2  111.39    6.40
   1  -3  -2  523.25   26.20
   1  -3  -2  518.65   26.90
   1  -3  -2  538.45   26.10
   1  -3  -2  551.54   26.80
   1  -3  -2  550.14   26.80
  -1   3   2  563.74   26.90
  -1   3   2  503.25   26.90
  -1   3   2  540.25   26.80
   0  -3  -2  218.08   11.80
   0  -3  -2  216.78   11.50
   0  -3  -2  228.98   11.70
   0   3   2  210.38   11.00
   0   3   2  189.48   11.60
   0   3   2  219.88   11.50
   0   3   2  216.58   11.50
  -1  -3  -2   63.49    4.40
  -1  -3  -2   72.49    5.00
  -1  -3  -2   66.29    3.80
  -1  -3  -2   61.29    4.60
  -1  -3  -2   60.69    4.50
   1   3   2   62.99    4.90
   1   3   2   63.99    3.80
   1   3   2   53.29    4.30
   1   3   2   58.89    4.50
   1   3   2   71.99    4.70
  -2  -3  -2   17.70    3.00
  -2  -3  -2   10.30    1.50
  -2  -3  -2    7.20    2.00
  -2  -3  -2   12.90    2.50
   2   3   2   15.30    2.90
   2   3   2   17.80    2.50
   2   3   2    9.60    2.20
   2   3   2    6.00    2.00
   3   3   2 2732.43  172.88
   3   3   2 3067.69  189.88
  -4  -3  -2  239.48   14.70
  -4  -3  -2  241.88   14.50
  -4  -3  -2  245.08   13.00
  -4  -3  -2  229.78   14.70
  -4  -3  -2  272.57   15.60
   4   3   2  278.37   15.80
   4   3   2  237.98   14.20
   4   3   2  239.98   14.40
  -5  -3  -2  250.87   16.60
  -5  -3  -2  250.47   13.90
  -5  -3  -2  270.67   16.00
  -5  -3  -2  269.07   15.90
  -5  -3  -2  248.68   16.00
   5   3   2  272.37   15.50
   5   3   2  270.37   17.00
   5   3   2  268.87   15.40
   5   3   2  270.57   15.80
  -6  -3  -2  308.77   18.30
  -6  -3  -2  276.67   18.90
  -6  -3  -2  323.07   16.10
  -6  -3  -2  287.67   18.30
  -6  -3  -2  287.67   18.10
   6   3   2  298.37   17.60
   6   3   2  296.77   19.30
   6   3   2  296.47   18.00
   6   3   2  309.47   17.80
  -7  -3  -2   43.90    4.10
  -7  -3  -2   30.50    5.70
  -7  -3  -2   24.90    5.10
  -7  -3  -2   27.20    5.40
   7   3   2   35.80    5.50
   7   3   2   28.10    5.70
   7   3   2   31.10    5.40
   7   3   2   39.90    5.30
  -8  -3  -2   23.60    4.70
  -8  -3  -2   12.00    5.40
   8   3   2   15.10    4.90
   8   3   2   21.80    5.10
   8   3   2   18.20    4.40
  -9  -3  -2   16.30    3.10
  -9  -3  -2   17.30    5.70
   9   3   2   12.20    5.10
   9   3   2   19.80    5.90
  10   3   2   70.19    9.60
  11  -4  -2   -0.80    4.20
  11  -4  -2   -3.60    4.10
 -11   4   2   -6.40    3.40
  10  -4  -2   22.90    6.20
  10  -4  -2   38.20    6.50
  10  -4  -2   41.50    6.90
 -10   4   2   35.90    9.10
 -10   4   2   44.30    7.40
   9  -4  -2  101.79   10.40
   9  -4  -2  120.79    9.70
   9  -4  -2  121.49   10.10
   9  -4  -2  120.19   10.00
   9  -4  -2   91.79    9.60
  -9   4   2   93.29    8.80
  -9   4   2  122.69   10.70
  -9   4   2   91.29    9.40
  -9   4   2  126.09    9.80
   8  -4  -2   43.70    6.40
   8  -4  -2   33.10    5.50
   8  -4  -2   26.00    5.30
   8  -4  -2   35.80    5.80
   8  -4  -2   40.00    5.70
  -8   4   2   39.50    5.80
  -8   4   2   27.60    4.70
  -8   4   2   41.60    5.50
  -8   4   2   42.80    6.40
   7  -4  -2  234.28   16.60
   7  -4  -2  289.47   16.80
   7  -4  -2  267.37   16.60
   7  -4  -2  290.17   16.10
   7  -4  -2  278.57   16.80
  -7   4   2  287.87   16.70
  -7   4   2  277.37   16.00
  -7   4   2  255.37   15.70
  -7   4   2  289.27   17.00
   6  -4  -2    5.70    2.50
   6  -4  -2    8.70    3.10
   6  -4  -2    5.70    2.60
  -6   4   2    5.60    2.40
  -6   4   2    6.40    2.70
  -6   4   2   10.50    3.00
  -6   4   2   10.40    2.60
   5  -4  -2  120.69    7.20
   5  -4  -2  101.39    7.60
   5  -4  -2  107.09    8.00
  -5   4   2  106.49    7.00
  -5   4   2  107.69    8.80
  -5   4   2  108.09    7.40
   4  -4  -2 2333.87  116.39
   4  -4  -2 2418.56  115.79
  -4   4   2 2306.17  115.59
  -4   4   2 2485.05  116.59
  -4   4   2 2428.26  116.29
  -4   4   2 2438.16  116.59
   3  -4  -2   -0.70    1.40
   3  -4  -2    1.00    1.50
   3  -4  -2    0.80    1.20
  -3   4   2    3.30    1.60
  -3   4   2    3.10    1.70
  -3   4   2    1.40    0.80
   2  -4  -2   66.49    5.10
   2  -4  -2   71.79    4.30
   2  -4  -2   81.59    5.50
   2  -4  -2   75.99    4.60
   2  -4  -2   74.69    5.40
  -2   4   2   80.49    5.30
  -2   4   2   82.99    4.50
  -2   4   2   86.49    5.60
   1  -4  -2   43.70    3.00
   1  -4  -2   39.50    3.60
   1  -4  -2   40.30    3.60
   1  -4  -2   41.10    3.50
  -1   4   2   45.20    3.80
  -1   4   2   34.30    3.50
  -1   4   2   42.80    3.60
   0  -4  -2 1585.84   75.39
   0  -4  -2 1525.55   75.49
   0   4   2 1606.64   75.49
   0   4   2 1559.14   75.49
   0   4   2 1472.35   75.59
  -1  -4  -2  619.64   35.90
  -1  -4  -2  674.93   36.00
  -1  -4  -2  760.82   36.50
  -1  -4  -2  768.92   36.00
   1   4   2  732.43   36.10
   1   4   2  681.63   36.00
   1   4   2  720.93   36.50
   1   4   2  803.62   35.20
   1   4   2  707.13   36.00
  -2  -4  -2  656.23   33.30
  -2  -4  -2  610.64   34.60
  -2  -4  -2  715.03   34.40
  -2  -4  -2  641.24   34.50
  -2  -4  -2  769.72   35.40
   2   4   2  679.03   35.30
   2   4   2  662.93   34.40
   2   4   2  703.53   33.30
   2   4   2  703.73   34.60
   2   4   2  674.63   34.50
   3   4   2 4049.29  258.67
   3   4   2 4498.45  248.78
  -4  -4  -2   14.80    3.40
  -4  -4  -2   15.10    3.20
   4   4   2   11.60    2.80
   4   4   2   31.10    3.80
   4   4   2    9.10    2.90
  -5  -4  -2   26.00    4.40
  -5  -4  -2   29.50    4.80
  -5  -4  -2   26.90    4.80
  -5  -4  -2   29.20    2.80
  -5  -4  -2   23.20    5.20
   5   4   2   26.00    4.30
   5   4   2   22.90    5.10
   5   4   2   18.20    3.80
   5   4   2   20.70    4.10
  -6  -4  -2  215.28   12.00
  -6  -4  -2  213.08   14.90
  -6  -4  -2  225.48   14.70
  -6  -4  -2  206.48   15.50
  -6  -4  -2  237.48   15.00
   6   4   2  239.48   14.60
   6   4   2  206.38   13.90
   6   4   2  202.28   15.60
   6   4   2  232.88   14.30
  -7  -4  -2   89.59    9.40
  -7  -4  -2  100.19    9.60
  -7  -4  -2  103.09    6.60
  -7  -4  -2   84.69    8.80
   7   4   2  114.09   10.30
   7   4   2   77.69   10.10
   7   4   2   91.89    9.00
   7   4   2  106.99    8.90
  -8  -4  -2  113.59    7.60
  -8  -4  -2  119.19   11.30
   8   4   2  116.59   10.70
   8   4   2  119.09   10.20
  -9  -4  -2   13.90    9.00
   9   4   2   10.00    4.70
   9   4   2   12.00    4.60
  11  -5  -2   11.50    5.50
  11  -5  -2    2.20    4.60
 -11   5   2   -0.70    5.00
  10  -5  -2   78.39    8.90
 -10   5   2   98.79    9.20
   9  -5  -2   -1.40    3.00
   9  -5  -2   -3.30    3.40
   9  -5  -2   -1.60    3.40
  -9   5   2   -2.20    2.60
  -9   5   2   -0.30    2.80
  -9   5   2    0.40    2.80
  -9   5   2   -2.10    3.70
   8  -5  -2    2.70    3.30
   8  -5  -2    1.70    2.90
   8  -5  -2   -0.40    3.70
   8  -5  -2    0.60    3.00
  -8   5   2   -0.40    2.80
  -8   5   2    2.80    2.60
  -8   5   2    1.90    2.60
  -8   5   2   -0.90    3.30
   7  -5  -2   95.09    8.20
   7  -5  -2   91.69    7.50
   7  -5  -2   92.69    8.30
   7  -5  -2  101.69    8.30
  -7   5   2   94.69    7.80
  -7   5   2   97.89    8.60
  -7   5   2  104.89    7.50
  -7   5   2   93.09    8.10
   6  -5  -2  236.08   13.80
   6  -5  -2  261.27   14.80
   6  -5  -2  206.28   14.20
  -6   5   2  236.68   14.50
  -6   5   2  256.27   13.70
  -6   5   2  238.48   14.10
  -6   5   2  246.38   14.80
   5  -5  -2  386.26   20.80
   5  -5  -2  395.86   21.50
  -5   5   2  402.96   21.80
  -5   5   2  429.56   20.70
  -5   5   2  384.66   21.20
  -5   5   2  385.96   21.60
   4  -5  -2  946.71   41.30
   4  -5  -2  813.32   41.60
   4  -5  -2  843.62   41.90
  -4   5   2  742.23   40.50
  -4   5   2  864.31   42.00
  -4   5   2  806.12   41.50
  -4   5   2  790.72   41.60
   3  -5  -2   89.99    5.90
   3  -5  -2   94.99    6.60
   3  -5  -2   91.09    6.80
  -3   5   2   99.09    6.90
  -3   5   2  100.39    5.50
  -3   5   2   94.79    6.50
   2  -5  -2  457.25   22.00
   2  -5  -2  463.75   22.90
   2  -5  -2  426.86   22.60
   2  -5  -2  394.96   22.40
   2  -5  -2  465.85   21.40
  -2   5   2  434.66   22.70
  -2   5   2  409.26   22.70
   1  -5  -2 2459.65  117.49
  -1   5   2 2395.86  117.39
   0  -5  -2 9227.68  501.35
   0   5   2 9999.00  507.95
  -1  -5  -2 1932.91   82.69
  -1  -5  -2 1701.43   81.89
  -1  -5  -2 1579.44   82.09
   1   5   2 1656.03   82.19
   1   5   2 1634.74   81.99
   1   5   2 1662.33   80.89
   1   5   2 1620.54   82.49
   1   5   2 1643.04   81.99
  -2  -5  -2    2.10    1.80
  -2  -5  -2    4.30    2.20
  -2  -5  -2    3.60    2.30
  -2  -5  -2    4.10    2.40
   2   5   2    1.50    2.10
   2   5   2    0.00    2.00
   2   5   2    0.00    1.90
   2   5   2    0.70    2.30
   2   5   2    2.10    1.00
  -3  -5  -2  246.48   14.30
  -3  -5  -2  273.47   16.60
  -3  -5  -2  281.67   16.40
  -3  -5  -2  331.37   17.50
  -3  -5  -2  287.47   16.40
   3   5   2  292.77   17.30
   3   5   2  325.47   16.60
   3   5   2  263.67   15.90
   3   5   2  279.17   16.30
  -4  -5  -2  138.99   10.70
  -4  -5  -2  129.89   10.00
  -4  -5  -2  143.99   10.00
  -4  -5  -2  143.29   10.40
   4   5   2  137.79   10.00
   4   5   2  159.58   10.00
   4   5   2  147.69   11.10
   4   5   2  138.89    9.80
  -5  -5  -2  930.61   45.70
  -5  -5  -2  922.11   49.10
  -5  -5  -2  922.91   48.30
  -5  -5  -2  967.40   49.70
  -5  -5  -2  897.91   48.30
   5   5   2  963.40   49.90
   5   5   2  969.50   47.90
   5   5   2  884.01   47.90
   5   5   2  953.20   48.30
  -6  -5  -2   27.80    5.30
  -6  -5  -2   26.00    5.40
  -6  -5  -2   28.90    6.20
  -6  -5  -2   21.20    2.60
   6   5   2   31.30    5.10
   6   5   2   28.10    5.00
   6   5   2   19.30    4.80
   6   5   2   26.50    5.80
  -7  -5  -2   15.40    2.30
  -7  -5  -2   16.80    5.00
   7   5   2   21.30    4.90
   7   5   2   13.50    4.30
   7   5   2   26.20    5.20
  -8  -5  -2  226.58   17.20
  -8  -5  -2  243.28   12.80
   8   5   2  220.98   16.70
  -9  -5  -2    8.20    1.90
   9   5   2    8.80    5.10
   9   5   2    5.90    4.10
  11  -6  -2    3.30    4.60
  11  -6  -2    8.90    5.10
 -11   6   2   -1.30    4.10
 -11   6   2    6.90    5.00
  10  -6  -2   -0.80    3.20
  10  -6  -2   -0.20    4.20
 -10   6   2    6.30    3.70
 -10   6   2   -3.60    3.50
   9  -6  -2   21.00    5.10
   9  -6  -2   25.10    5.00
   9  -6  -2   33.50    6.00
   9  -6  -2   31.80    6.00
  -9   6   2   27.10    4.90
  -9   6   2   32.20    6.20
  -9   6   2   29.70    5.00
   8  -6  -2  196.18   15.80
   8  -6  -2  202.18   14.30
   8  -6  -2  203.98   13.50
   8  -6  -2  204.08   14.10
  -8   6   2  199.48   12.90
  -8   6   2  211.78   14.50
  -8   6   2  235.18   16.40
  -8   6   2  213.58   13.40
   7  -6  -2   47.40    6.10
   7  -6  -2   37.00    5.20
   7  -6  -2   42.50    5.70
   7  -6  -2   49.50    5.40
  -7   6   2   40.30    4.60
  -7   6   2   31.60    5.40
  -7   6   2   39.60    5.10
  -7   6   2   44.60    5.80
   6  -6  -2  346.47   19.20
   6  -6  -2  333.47   19.80
   6  -6  -2  371.36   20.30
  -6   6   2  337.77   20.00
  -6   6   2  359.26   19.50
  -6   6   2  338.67   19.80
  -6   6   2  365.76   18.70
   5  -6  -2  166.78   11.10
   5  -6  -2  158.78   10.60
   5  -6  -2  163.58   10.10
  -5   6   2  164.78   11.00
  -5   6   2  166.38   10.80
  -5   6   2  176.68    9.50
   4  -6  -2 1876.91   90.09
   4  -6  -2 1835.72   89.29
  -4   6   2 1667.63   88.29
  -4   6   2 1851.71   89.69
  -4   6   2 1957.50   90.19
   3  -6  -2  922.21   43.60
   3  -6  -2  903.31   44.20
   3  -6  -2  874.81   44.40
   3  -6  -2  842.02   44.00
  -3   6   2  911.31   44.50
  -3   6   2  837.92   44.00
   2  -6  -2 1313.97   63.79
   2  -6  -2 1368.46   63.09
   2  -6  -2 1319.27   63.69
   2  -6  -2 1198.88   61.99
   2  -6  -2 1227.98   63.29
  -2   6   2 1345.67   63.69
  -2   6   2 1275.57   63.79
   1  -6  -2 4924.51  310.67
  -1   6   2 6282.87  323.07
   0  -6  -2  352.96   19.50
   0  -6  -2  378.86   19.40
   0  -6  -2  385.86   19.40
   0  -6  -2  370.76   18.90
   0   6   2  348.17   19.50
   0   6   2  343.17   19.60
   0   6   2  342.07   18.30
   0   6   2  350.06   19.50
   0   6   2  374.46   19.60
  -1  -6  -2  912.11   40.80
  -1  -6  -2  772.22   39.90
   1   6   2  841.82   38.90
   1   6   2  771.92   40.40
   1   6   2  739.13   40.10
   1   6   2  769.72   40.20
   1   6   2  738.73   40.50
  -2  -6  -2   98.59    8.90
  -2  -6  -2   83.89    8.30
  -2  -6  -2  111.79    7.30
  -2  -6  -2   92.99    7.50
   2   6   2  101.29    7.70
   2   6   2   96.59    7.50
   2   6   2  107.09    5.80
   2   6   2  105.79    7.60
   2   6   2  105.39    8.30
  -3  -6  -2  114.69    9.20
  -3  -6  -2  144.69   10.00
  -3  -6  -2  118.19    9.00
   3   6   2  132.29    9.00
   3   6   2  118.89    8.80
   3   6   2  126.99    9.80
   3   6   2  119.49    9.00
  -4  -6  -2   -1.90    2.20
  -4  -6  -2    4.60    3.00
  -4  -6  -2    1.20    3.10
  -4  -6  -2    1.10    2.70
   4   6   2   -3.70    2.40
   4   6   2    2.30    2.50
   4   6   2    1.50    2.70
   4   6   2    3.70    2.70
  -5  -6  -2   99.89    5.60
  -5  -6  -2   94.19    8.60
  -5  -6  -2  102.99    9.90
  -5  -6  -2  101.19    8.90
  -5  -6  -2   91.79    8.90
   5   6   2   91.49    9.40
   5   6   2   81.39    8.10
   5   6   2  101.79    8.70
   5   6   2   92.09    8.20
  -6  -6  -2   39.10    3.00
  -6  -6  -2   31.40    5.80
  -6  -6  -2   38.10    6.10
  -6  -6  -2   31.90    6.20
  -6  -6  -2   27.50    6.40
   6   6   2   37.50    5.70
   6   6   2   39.20    5.80
   6   6   2   44.10    6.50
   6   6   2   25.20    6.00
  -7  -6  -2  125.19   11.70
  -7  -6  -2  132.69    7.50
   7   6   2  132.99   11.10
   7   6   2  135.39   11.50
   7   6   2  153.58   11.50
  -8  -6  -2    2.30    4.70
  -8  -6  -2    1.30    1.10
   8   6   2    0.00    3.90
   8   6   2    2.00    3.70
  11  -7  -2   85.09   10.70
  11  -7  -2   70.49    9.70
 -11   7   2   67.19    9.90
 -11   7   2   79.59    8.90
  10  -7  -2    7.00    4.50
  10  -7  -2   -8.00    5.80
  10  -7  -2   -0.10    3.20
 -10   7   2    3.00    4.70
 -10   7   2    4.50    3.20
   9  -7  -2   84.89    8.30
   9  -7  -2   85.89    8.30
   9  -7  -2  103.09    9.80
  -9   7   2   68.59    8.80
  -9   7   2   73.39    7.80
  -9   7   2   84.19    7.70
   8  -7  -2  704.63   39.50
   8  -7  -2  694.63   38.70
   8  -7  -2  738.13   38.70
   8  -7  -2  716.23   39.50
  -8   7   2  799.32   38.10
  -8   7   2  749.92   39.80
  -8   7   2  746.53   39.50
  -8   7   2  733.93   38.60
   7  -7  -2  314.77   18.80
   7  -7  -2  318.97   19.20
   7  -7  -2  312.47   18.20
  -7   7   2  327.87   19.30
  -7   7   2  317.37   17.40
  -7   7   2  315.07   18.30
  -7   7   2  310.77   18.90
   6  -7  -2   75.19    7.40
   6  -7  -2   69.39    6.80
   6  -7  -2   64.49    6.10
  -6   7   2   81.59    5.60
  -6   7   2   71.99    6.40
  -6   7   2   81.09    7.00
  -6   7   2   67.59    7.00
   5  -7  -2  155.48   11.00
   5  -7  -2  146.69   10.00
   5  -7  -2  160.38   10.70
  -5   7   2  185.68   10.80
  -5   7   2  175.38    9.20
  -5   7   2  162.98   11.10
  -5   7   2  153.38   10.70
   4  -7  -2 1662.73   75.19
   4  -7  -2 1494.35   75.89
   4  -7  -2 1565.94   75.69
  -4   7   2 1531.55   75.99
  -4   7   2 1463.15   73.89
  -4   7   2 1488.75   75.49
   3  -7  -2 3298.77  168.08
   3  -7  -2 3627.34  168.78
   3  -7  -2 3549.15  168.78
  -3   7   2 3291.17  168.38
  -3   7   2 3679.43  168.98
   2  -7  -2   94.89    7.30
   2  -7  -2   99.99    5.10
   2  -7  -2   84.09    6.40
   2  -7  -2   99.99    6.50
  -2   7   2  106.89    7.50
  -2   7   2   81.99    6.90
   1  -7  -2  571.64   27.30
   1  -7  -2  436.26   30.50
   1  -7  -2  564.84   27.60
   1  -7  -2  546.55   27.90
  -1   7   2  529.15   27.90
  -1   7   2  570.44   28.20
  -1   7   2  486.75   27.50
   0  -7  -2 1264.87   54.99
   0  -7  -2 1142.49   54.79
   0  -7  -2 1035.40   54.79
   0  -7  -2 1173.68   54.39
   0   7   2 1102.69   53.59
   0   7   2 1053.29   54.79
   0   7   2  998.50   54.79
   0   7   2 1006.10   55.29
  -1  -7  -2  526.75   27.70
  -1  -7  -2  533.15   28.20
   1   7   2  518.45   28.00
   1   7   2  511.95   28.30
   1   7   2  520.45   26.40
   1   7   2  563.94   28.20
   1   7   2  543.85   28.50
  -2  -7  -2   37.20    5.30
  -2  -7  -2   49.20    5.60
  -2  -7  -2   45.30    5.40
   2   7   2   44.30    5.20
   2   7   2   43.00    6.70
   2   7   2   38.50    3.10
   2   7   2   40.20    5.00
   2   7   2   33.50    5.30
  -3  -7  -2   11.80    3.70
  -3  -7  -2   15.20    3.70
  -3  -7  -2    8.30    3.60
   3   7   2   23.60    4.30
   3   7   2   15.40    3.60
   3   7   2   16.70    3.60
   3   7   2   18.00    4.30
  -4  -7  -2   39.90    6.20
  -4  -7  -2   34.30    5.90
  -4  -7  -2   28.50    5.10
  -4  -7  -2   45.70    5.90
   4   7   2   32.40    6.00
   4   7   2   31.90    5.10
   4   7   2   40.00    5.70
   4   7   2   33.10    5.40
  -5  -7  -2  453.15   27.60
  -5  -7  -2  518.95   29.20
  -5  -7  -2  443.66   29.60
  -5  -7  -2  522.45   27.90
   5   7   2  526.05   28.00
   5   7   2  514.35   27.40
   5   7   2  474.95   29.00
   5   7   2  459.35   27.40
  -6  -7  -2   16.30    5.00
   6   7   2   13.50    4.60
   6   7   2   14.00    4.80
  -7  -7  -2   33.50    6.50
   7   7   2   23.50    5.50
   7   7   2   24.10    5.70
  -8  -7  -2   50.59    8.20
   8   7   2   45.20    7.00
   8   7   2   46.30    7.60
  11  -8  -2   45.50    8.20
  11  -8  -2   43.10   12.60
 -11   8   2   67.29    9.50
 -11   8   2   49.60    7.20
  10  -8  -2    4.60    3.50
  10  -8  -2   -0.20    4.00
  10  -8  -2    2.90    8.10
 -10   8   2    8.10    4.80
 -10   8   2    7.70    3.70
   9  -8  -2    0.50    2.80
   9  -8  -2    6.90    4.10
   9  -8  -2    0.70    4.00
  -9   8   2    1.00    2.50
  -9   8   2    1.80    2.90
  -9   8   2    0.00    3.60
   8  -8  -2  961.50   51.19
   8  -8  -2  968.10   50.59
   8  -8  -2  942.51   50.49
   8  -8  -2 1036.40   51.99
  -8   8   2  984.70   50.59
  -8   8   2  957.60   49.50
  -8   8   2 1045.70   51.79
  -8   8   2  999.20   51.79
   7  -8  -2  248.18   15.00
   7  -8  -2  263.47   16.20
   7  -8  -2  245.78   15.40
  -7   8   2  243.58   15.60
  -7   8   2  217.08   13.50
  -7   8   2  241.28   14.90
  -7   8   2  247.58   16.00
   6  -8  -2  568.44   29.30
   6  -8  -2  505.55   28.50
   6  -8  -2  546.65   29.70
  -6   8   2  533.75   28.80
  -6   8   2  514.25   29.50
  -6   8   2  552.24   29.50
  -6   8   2  560.44   27.40
   5  -8  -2  104.59    7.80
   5  -8  -2  111.99    8.50
   5  -8  -2  125.19    9.20
  -5   8   2  109.29    8.20
  -5   8   2  103.59    8.70
  -5   8   2  111.19    6.50
   4  -8  -2  740.43   39.20
   4  -8  -2  751.32   39.40
   4  -8  -2  787.32   39.90
  -4   8   2  775.62   40.30
  -4   8   2  848.72   41.30
   3  -8  -2 3385.56  167.78
   3  -8  -2 3553.24  168.18
   3  -8  -2 3282.17  167.08
   3  -8  -2 3643.54  167.28
  -3   8   2 3445.36  168.18
  -3   8   2 3495.55  167.88
   2  -8  -2   42.80    4.30
   2  -8  -2   35.30    2.50
   2  -8  -2   31.90    4.00
   2  -8  -2   41.90    4.90
   2  -8  -2   41.40    4.90
  -2   8   2   51.19    5.30
  -2   8   2   43.60    5.10
   1  -8  -2   17.40    3.20
   1  -8  -2   17.40    3.10
   1  -8  -2   17.40    3.30
  -1   8   2   13.70    2.90
  -1   8   2   15.80    3.40
  -1   8   2   12.50    3.10
   0  -8  -2    5.50    2.40
   0  -8  -2    2.40    2.30
   0  -8  -2    2.90    2.30
   0   8   2    5.80    2.60
   0   8   2    6.30    1.60
   0   8   2    8.10    2.70
   0   8   2    6.50    2.40
   0   8   2    5.60    2.80
  -1  -8  -2  406.86   22.10
   1   8   2  416.96   22.00
   1   8   2  379.66   19.90
   1   8   2  392.46   22.20
   1   8   2  375.56   22.10
  -2  -8  -2  159.38   10.30
  -2  -8  -2  138.49    9.10
  -2  -8  -2  128.49    9.60
   2   8   2  120.09    9.40
   2   8   2  117.39    9.80
   2   8   2  116.99    7.10
   2   8   2  127.29    9.40
   2   8   2  115.69    9.60
  -3  -8  -2  208.58   14.30
  -3  -8  -2  235.98   15.20
   3   8   2  210.18   14.30
   3   8   2  226.18   15.40
   3   8   2  208.98   14.00
   3   8   2  231.48   14.80
  -4  -8  -2   27.80    5.60
  -4  -8  -2   22.80    5.00
  -4  -8  -2   33.10    5.60
  -4  -8  -2   38.00    6.30
   4   8   2   37.20    5.80
   4   8   2   29.10    5.50
   4   8   2   38.30    6.60
   4   8   2   30.10    5.30
  -5  -8  -2   29.30    6.50
  -5  -8  -2   45.40    6.70
  -5  -8  -2   31.10    6.30
   5   8   2   32.10    6.50
   5   8   2   49.90    6.80
   5   8   2   37.00    5.90
   5   8   2   38.20    6.10
  -6  -8  -2   38.70    6.50
   6   8   2   37.20    6.60
   6   8   2   37.90    6.30
   6   8   2   38.90    6.40
  -7  -8  -2   12.90    5.80
   7   8   2    7.00    4.40
   7   8   2   12.10    4.80
  11  -9  -2   90.09   11.50
  11  -9  -2  109.69   10.70
 -11   9   2   90.99   11.50
 -11   9   2  107.89    9.50
  10  -9  -2  119.19   10.30
  10  -9  -2  103.69    9.60
 -10   9   2  107.09    8.90
 -10   9   2   81.29   12.90
   9  -9  -2   19.20    5.50
   9  -9  -2   18.60    4.10
   9  -9  -2   12.40    4.80
  -9   9   2   13.40    3.60
  -9   9   2   16.00    4.30
  -9   9   2   15.60    5.40
   8  -9  -2  162.48   12.50
   8  -9  -2  151.58   11.30
   8  -9  -2  148.49   10.50
   8  -9  -2  140.29   11.30
  -8   9   2  156.88   11.70
  -8   9   2  147.99    9.60
  -8   9   2  139.49   10.70
  -8   9   2  136.19   12.00
   7  -9  -2  315.07   20.60
   7  -9  -2  318.67   19.80
   7  -9  -2  323.27   18.60
  -7   9   2  301.27   16.80
  -7   9   2  290.37   19.40
  -7   9   2  345.87   24.80
  -7   9   2  322.07   18.70
   6  -9  -2  804.22   41.70
   6  -9  -2  814.52   42.20
   6  -9  -2  824.02   42.80
  -6   9   2  801.62   42.50
  -6   9   2  818.92   42.80
  -6   9   2  791.02   41.90
  -6   9   2  818.92   39.90
   5  -9  -2   -0.20    3.00
   5  -9  -2   -0.20    2.50
   5  -9  -2    4.80    2.60
   5  -9  -2    1.40    2.20
  -5   9   2    1.70    2.90
  -5   9   2    2.90    2.40
   4  -9  -2  634.84   32.70
   4  -9  -2  609.34   32.40
   4  -9  -2  638.54   33.30
   4  -9  -2  672.23   33.90
  -4   9   2  601.04   33.10
  -4   9   2  651.83   33.90
   3  -9  -2  438.16   23.60
   3  -9  -2  442.96   23.30
   3  -9  -2  437.56   24.20
  -3   9   2  462.35   24.80
   2  -9  -2  143.09    9.50
   2  -9  -2  156.48   10.30
   2  -9  -2  140.69   10.20
   2  -9  -2  152.18    9.30
   2  -9  -2  138.39    7.80
  -2   9   2  146.79   10.20
  -2   9   2  176.78   10.90
   1  -9  -2   91.19    7.70
   1  -9  -2   99.29    7.80
   1  -9  -2  100.79    7.20
   1  -9  -2  110.69    7.30
  -1   9   2   93.69    7.60
  -1   9   2   83.39    7.10
  -1   9   2   88.29    7.90
   0  -9  -2   15.20    3.50
   0  -9  -2   18.40    3.60
   0  -9  -2   18.70    3.90
   0   9   2   14.60    3.50
   0   9   2   17.50    3.80
   0   9   2   21.40    4.10
   0   9   2   16.50    4.00
   0   9   2   18.50    2.60
  -1  -9  -2   61.09    6.00
  -1  -9  -2   51.69    6.00
  -1  -9  -2   51.39    6.40
   1   9   2   60.19    6.60
   1   9   2   48.70    5.90
   1   9   2   51.49    4.10
   1   9   2   51.79    6.60
   1   9   2   49.30    5.90
  -2  -9  -2  233.58   14.40
  -2  -9  -2  207.58   13.90
  -2  -9  -2  206.18   13.20
   2   9   2  203.68   11.10
   2   9   2  229.48   14.00
   2   9   2  198.78   14.30
   2   9   2  198.98   13.70
   2   9   2  212.98   14.30
  -3  -9  -2   15.60    4.10
  -3  -9  -2   14.00    4.60
   3   9   2   15.00    4.30
   3   9   2   16.30    4.40
   3   9   2   13.50    4.50
   3   9   2   20.10    4.90
  -4  -9  -2    5.50    4.00
  -4  -9  -2    9.60    4.90
   4   9   2   15.20    5.60
   4   9   2   13.60    4.40
   4   9   2   13.50    4.30
   4   9   2   11.90    4.10
  -5  -9  -2   96.99   10.40
  -5  -9  -2   88.19    9.20
   5   9   2   82.19    8.90
   5   9   2   90.59    9.00
  -6  -9  -2   28.20    6.20
   6   9   2   33.30    6.10
  -7  -9  -2   38.70    7.20
   7   9   2   28.70    6.20
   7   9   2   30.00    6.70
  11 -10  -2    7.70    5.60
  11 -10  -2   13.60    5.70
 -11  10   2    5.70    5.50
 -11  10   2    7.20    3.60
  10 -10  -2   31.70    5.50
  10 -10  -2   43.50    7.20
  10 -10  -2   45.40    7.90
 -10  10   2   29.60    7.00
 -10  10   2   34.40    4.90
   9 -10  -2   25.50    6.70
   9 -10  -2   28.80    7.00
   9 -10  -2   37.50    5.40
  -9  10   2   35.00    4.50
  -9  10   2   37.20    5.90
  -9  10   2   40.60    7.10
   8 -10  -2   27.50    6.10
   8 -10  -2   20.20    3.90
   8 -10  -2   27.80    5.50
  -8  10   2   25.20    3.50
  -8  10   2   19.00    5.60
   7 -10  -2  810.72   41.40
   7 -10  -2  755.22   41.70
   7 -10  -2  771.02   42.40
  -7  10   2  764.12   42.00
  -7  10   2  792.62   39.10
  -7  10   2  822.52   41.60
  -7  10   2  811.32   42.60
   6 -10  -2   95.79    8.30
   6 -10  -2  102.79    8.00
   6 -10  -2   89.09    9.30
  -6  10   2  101.59    8.70
  -6  10   2   83.79    9.00
  -6  10   2  104.99    8.50
   5 -10  -2  679.63   34.80
   5 -10  -2  631.64   33.10
   5 -10  -2  631.74   34.00
   5 -10  -2  613.84   33.40
  -5  10   2  691.33   35.00
  -5  10   2  601.94   33.70
   4 -10  -2  226.88   13.10
   4 -10  -2  216.38   13.50
   4 -10  -2  204.58   13.90
   4 -10  -2  202.48   12.20
  -4  10   2  198.08   13.30
  -4  10   2  217.88   14.20
   3 -10  -2  447.06   25.20
   3 -10  -2  464.25   25.00
   3 -10  -2  423.16   24.20
  -3  10   2  452.55   25.00
  -3  10   2  480.65   25.60
   2 -10  -2  364.36   20.10
   2 -10  -2  341.77   19.80
   2 -10  -2  313.87   19.00
   2 -10  -2  372.06   18.90
  -2  10   2  344.17   20.20
  -2  10   2  329.57   19.80
   1 -10  -2   82.49    7.70
   1 -10  -2   95.89    7.10
   1 -10  -2  103.09    7.40
   1 -10  -2   78.19    7.40
  -1  10   2   92.59    8.50
  -1  10   2   91.79    8.10
  -1  10   2   81.89    7.20
  -1  10   2   95.49    8.10
   0 -10  -2   15.60    3.80
   0 -10  -2   16.60    4.00
   0  10   2   20.80    4.10
   0  10   2   25.20    3.20
   0  10   2   22.60    4.60
   0  10   2   18.50    4.30
   0  10   2   23.90    4.80
  -1 -10  -2    8.30    3.40
  -1 -10  -2   12.00    3.40
  -1 -10  -2    6.40    3.00
   1  10   2    7.40    1.90
   1  10   2    6.00    3.30
   1  10   2    2.90    3.00
   1  10   2    9.80    3.60
   1  10   2   10.00    3.80
  -2 -10  -2  172.68   12.50
  -2 -10  -2  185.28   12.70
  -2 -10  -2  181.08   11.80
   2  10   2  202.48   12.80
   2  10   2  183.08   13.10
   2  10   2  165.08    9.30
   2  10   2  141.19   12.50
   2  10   2  162.08   12.30
  -3 -10  -2  226.38   15.50
  -3 -10  -2  216.88   15.20
   3  10   2  213.38   15.70
   3  10   2  199.48   14.60
   3  10   2  216.98   14.70
   3  10   2  227.78   15.30
  -4 -10  -2  229.38   16.00
  -4 -10  -2  211.08   14.80
   4  10   2  188.18   15.00
   4  10   2  222.58   14.90
   4  10   2  223.28   15.40
   4  10   2  198.28   15.90
  -5 -10  -2   54.49    7.50
   5  10   2   55.29    8.10
   5  10   2   54.29    7.90
   5  10   2   61.59    7.90
  -6 -10  -2  113.89   11.50
   6  10   2  128.69   11.40
   6  10   2  115.29   11.50
  10 -11  -2   13.10    5.90
  10 -11  -2   17.80    5.60
  10 -11  -2   12.80    3.90
 -10  11   2    9.70    3.10
 -10  11   2    9.40    5.30
   9 -11  -2  219.78   16.70
   9 -11  -2  212.98   15.40
   9 -11  -2  222.18   14.20
  -9  11   2  222.98   12.90
   8 -11  -2  140.39   12.00
   8 -11  -2  176.38   11.20
  -8  11   2  175.48    9.80
  -8  11   2  155.98   11.90
  -8  11   2  167.78   13.50
   7 -11  -2 1280.07   63.69
   7 -11  -2 1165.68   61.69
  -7  11   2 1274.57   62.49
  -7  11   2 1213.28   63.09
  -7  11   2 1201.48   63.39
   6 -11  -2    5.30    4.20
   6 -11  -2    5.30    3.40
   6 -11  -2    3.60    3.10
   6 -11  -2   -1.30    2.20
  -6  11   2    6.10    3.50
   5 -11  -2   -5.70    2.50
   5 -11  -2    0.40    3.30
   5 -11  -2    0.70    2.80
   5 -11  -2    0.30    2.00
  -5  11   2   -3.50    2.50
  -5  11   2   -0.10    2.50
   4 -11  -2  124.19    9.70
   4 -11  -2  141.29    8.90
   4 -11  -2  156.18   11.40
   4 -11  -2  141.19   10.40
  -4  11   2  160.28   10.80
  -4  11   2  142.69   11.30
   3 -11  -2    1.30    1.70
   3 -11  -2    4.90    2.50
   3 -11  -2    2.80    3.10
   3 -11  -2    5.60    3.10
  -3  11   2    4.10    3.30
  -3  11   2    0.70    2.90
   2 -11  -2   11.00    3.40
   2 -11  -2   16.10    4.20
   2 -11  -2   17.10    3.10
   2 -11  -2   17.00    3.90
  -2  11   2   15.20    4.10
  -2  11   2   11.10    3.90
   1 -11  -2   23.80    4.50
   1 -11  -2   29.90    4.20
   1 -11  -2   28.90    4.90
   1 -11  -2   22.60    4.40
  -1  11   2   18.10    3.90
  -1  11   2   28.00    4.90
  -1  11   2   21.10    5.10
  -1  11   2   24.00    4.70
   0 -11  -2   30.90    5.30
   0 -11  -2   35.80    5.20
   0 -11  -2   32.50    5.60
   0  11   2   33.20    5.60
   0  11   2   33.00    5.90
   0  11   2   31.20    5.10
   0  11   2   32.30    5.50
  -1 -11  -2   -1.60    3.00
  -1 -11  -2    2.70    2.80
   1  11   2   -2.90    2.80
   1  11   2    0.10    1.40
   1  11   2    2.80    3.00
   1  11   2   -2.30    3.20
   1  11   2   -1.90    3.10
  -2 -11  -2   41.60    6.60
  -2 -11  -2   62.49    6.50
   2  11   2   42.60    3.40
   2  11   2   33.40    6.20
   2  11   2   47.00    7.00
   2  11   2   52.19    6.50
   2  11   2   41.10    6.20
  -3 -11  -2  149.19   12.50
   3  11   2  132.89   11.60
   3  11   2  162.78   12.00
   3  11   2  126.39   13.60
   3  11   2  158.98   12.40
  -4 -11  -2    1.70    3.80
   4  11   2    7.40    4.70
   4  11   2    8.50    4.60
   4  11   2    2.70    3.90
  -5 -11  -2    3.80    3.80
   5  11   2   10.40    4.90
   5  11   2    4.10    4.30
  10 -12  -2   32.60    7.50
  10 -12  -2   40.80    7.40
  10 -12  -2   25.90    5.00
 -10  12   2   26.10    3.50
 -10  12   2   22.10    6.70
   9 -12  -2   -1.60    2.50
   9 -12  -2    3.10    4.80
   9 -12  -2    6.30    4.70
  -9  12   2    3.50    4.60
  -9  12   2    2.10    1.60
   8 -12  -2  178.48   14.20
   8 -12  -2  161.18   11.80
  -8  12   2  189.58   14.40
  -8  12   2  151.68   12.10
   7 -12  -2  191.48   13.30
   7 -12  -2  172.18   11.10
   7 -12  -2  211.68   15.00
   7 -12  -2  175.08   11.90
  -7  12   2  194.78   13.30
  -7  12   2  223.48   15.00
   6 -12  -2  134.89    9.30
  -6  12   2  155.68   11.00
   5 -12  -2  320.57   17.80
   5 -12  -2  337.27   19.90
   5 -12  -2  364.46   22.40
   5 -12  -2  334.97   19.60
  -5  12   2  317.97   19.70
  -5  12   2  337.17   20.90
   4 -12  -2    6.20    2.00
   4 -12  -2    3.80    3.70
   4 -12  -2   10.50    3.60
   4 -12  -2    9.30    3.20
  -4  12   2    5.10    3.00
  -4  12   2   13.20    4.70
   3 -12  -2   34.10    3.90
   3 -12  -2   28.00    5.10
   3 -12  -2   21.40    4.60
   3 -12  -2   28.30    5.40
  -3  12   2   24.30    5.30
  -3  12   2   23.40    4.90
   2 -12  -2    3.80    3.10
   2 -12  -2    3.80    3.80
   2 -12  -2    4.50    2.30
   2 -12  -2    6.10    3.60
  -2  12   2   -1.60    3.60
  -2  12   2    7.50    3.30
   1 -12  -2  169.28   11.50
   1 -12  -2  172.28   12.00
   1 -12  -2  169.28    9.00
   1 -12  -2  157.28   14.00
  -1  12   2  162.38   13.00
  -1  12   2  151.78   11.20
  -1  12   2  159.38   12.30
  -1  12   2  167.18   10.40
  -1  12   2  155.78   12.00
   0 -12  -2   96.69    8.90
   0 -12  -2  102.79    8.80
   0 -12  -2   97.49    8.40
   0  12   2   95.49    6.80
   0  12   2  102.29    9.90
   0  12   2   94.39    8.70
   0  12   2   88.39    8.70
   0  12   2  107.59    9.50
  -1 -12  -2   -1.20    2.40
  -1 -12  -2   -0.60    3.00
   1  12   2    1.20    1.60
   1  12   2    0.20    3.30
   1  12   2   -2.40    3.00
   1  12   2   -3.60    3.00
   1  12   2   -1.40    2.80
  -2 -12  -2   -4.90    3.00
  -2 -12  -2   -1.70    2.50
   2  12   2    4.80    3.50
   2  12   2   -0.80    3.00
   2  12   2    2.10    3.70
   2  12   2   -0.80    1.00
   2  12   2   -3.70    2.70
  -3 -12  -2   15.40    4.70
  -3 -12  -2   14.40    5.10
   3  12   2   13.30    4.80
   3  12   2    9.50    4.30
   3  12   2   10.70    4.40
   3  12   2    8.60    4.50
  -4 -12  -2   -2.00    3.80
   4  12   2   -0.70    3.90
   4  12   2   -2.30    3.70
   9 -13  -2   24.30    6.10
   9 -13  -2   22.60    4.00
   9 -13  -2   32.20    7.20
   9 -13  -2   21.10    4.50
  -9  13   2   30.50    7.10
   8 -13  -2  452.65   26.70
   8 -13  -2  416.56   24.80
   8 -13  -2  444.76   22.70
   8 -13  -2  391.86   23.20
  -8  13   2  461.55   26.80
  -8  13   2  374.56   25.70
   7 -13  -2  273.67   15.80
   7 -13  -2  299.07   19.70
   7 -13  -2  336.47   20.30
   7 -13  -2  289.97   16.50
  -7  13   2  288.87   18.30
  -7  13   2  296.87   19.80
   6 -13  -2   49.90    7.00
   6 -13  -2   66.29    8.30
   6 -13  -2   56.69    4.90
  -6  13   2   52.49    6.90
  -6  13   2   59.39    7.90
   5 -13  -2    8.80    3.80
   5 -13  -2    5.30    3.90
   5 -13  -2    9.40    2.00
  -5  13   2    9.50    5.70
  -5  13   2    7.40    3.40
   4 -13  -2  170.18   12.60
   4 -13  -2  158.28    9.10
   4 -13  -2  151.38   11.00
  -4  13   2  129.79   12.10
  -4  13   2  134.69   11.10
   3 -13  -2   95.49    9.50
   3 -13  -2  105.29    7.10
   3 -13  -2   88.69    8.40
  -3  13   2  114.19    9.40
  -3  13   2   94.89    9.90
   2 -13  -2  354.06   20.90
   2 -13  -2  375.56   19.30
   2 -13  -2  337.87   20.30
  -2  13   2  327.77   20.90
  -2  13   2  371.56   21.70
  -2  13   2  304.77   21.70
   1 -13  -2  105.39    8.00
   1 -13  -2  101.99    8.90
   1 -13  -2   99.79    5.80
  -1  13   2   79.29    8.80
  -1  13   2   83.39    7.10
  -1  13   2  102.69   10.60
  -1  13   2   93.19   10.00
  -1  13   2   96.59    9.10
   0 -13  -2   18.10    3.00
   0 -13  -2   27.30    5.00
   0 -13  -2   28.10    4.80
   0  13   2   30.80    5.60
   0  13   2   25.10    5.00
   0  13   2   18.90    5.30
   0  13   2   27.40    3.60
   0  13   2   28.30    5.90
  -1 -13  -2   -2.50    2.20
  -1 -13  -2    2.50    3.60
  -1 -13  -2    7.40    3.50
   1  13   2   -1.00    3.40
   1  13   2    1.00    1.60
   1  13   2   -0.50    3.50
   1  13   2    1.20    3.10
   1  13   2    4.80    4.80
  -2 -13  -2   -2.20    3.00
   2  13   2   -0.70    0.90
   2  13   2   -0.60    3.50
   2  13   2    0.40    3.90
   2  13   2   -0.70    3.50
  -3 -13  -2   90.49    9.40
   3  13   2   75.49    9.40
   3  13   2   93.29   10.40
   3  13   2   78.89   10.00
   4  13   2    6.40    5.10
   9 -14  -2   17.50    5.30
   9 -14  -2   26.80    6.20
   9 -14  -2   18.80    6.30
   9 -14  -2   17.40    3.40
  -9  14   2   18.50    6.30
   8 -14  -2  408.46   24.90
   8 -14  -2  407.06   23.40
   8 -14  -2  346.17   20.30
   8 -14  -2  391.26   20.10
  -8  14   2  374.86   24.80
   7 -14  -2  146.09   11.50
   7 -14  -2  153.18   13.00
   7 -14  -2  116.79    7.80
   7 -14  -2  136.09    8.20
  -7  14   2  171.48   13.50
  -7  14   2  160.28   11.60
   6 -14  -2   48.90    3.70
   6 -14  -2   37.00    6.90
   6 -14  -2   45.50    6.90
  -6  14   2   38.50    6.40
   5 -14  -2  130.09    7.40
   5 -14  -2  145.09   12.20
   5 -14  -2  131.89   11.90
  -5  14   2  113.09   10.30
  -5  14   2  138.59   12.20
   4 -14  -2    8.50    4.60
   4 -14  -2    3.40    4.20
   4 -14  -2    6.60    1.70
  -4  14   2    3.70    3.50
  -4  14   2    7.80    4.70
   3 -14  -2  177.38   13.50
   3 -14  -2  187.08   10.90
   3 -14  -2  183.18   13.00
  -3  14   2  189.48   14.30
  -3  14   2  178.98   13.50
   2 -14  -2   40.40    6.20
   2 -14  -2   29.00    4.10
   2 -14  -2   42.90    6.30
  -2  14   2   33.30    6.00
  -2  14   2   32.40    6.50
   1 -14  -2   -0.50    2.30
   1 -14  -2    3.90    1.20
   1 -14  -2    1.50    3.30
  -1  14   2    3.30    4.30
  -1  14   2   -1.30    2.20
  -1  14   2    2.20    3.10
  -1  14   2    3.00    4.00
  -1  14   2    0.40    3.40
   0 -14  -2   84.39    6.20
   0 -14  -2   92.49    8.70
   0 -14  -2   94.59    8.30
   0  14   2   83.59   11.00
   0  14   2   78.49    8.50
   0  14   2   94.89   10.60
   0  14   2   77.09    6.40
   0  14   2   93.79    9.40
  -1 -14  -2   18.30    3.50
  -1 -14  -2   20.10    5.00
  -1 -14  -2   28.20    5.20
   1  14   2   21.80    5.40
   1  14   2   22.80    5.60
   1  14   2   26.50    5.90
   1  14   2   22.10    2.80
  -2 -14  -2   -6.00    2.10
   2  14   2   -1.80    4.00
   2  14   2   -0.20    4.20
   2  14   2   -4.40    4.00
   8 -15  -2  346.07   23.20
   8 -15  -2  322.37   20.90
  -8  15   2  318.67   22.50
   6 -15  -2  226.18   16.80
   6 -15  -2  232.08   15.40
  -6  15   2  203.88   15.30
  -6  15   2  220.78   17.00
   5 -15  -2   -3.90    4.30
   5 -15  -2    4.40    4.00
  -5  15   2   -4.60    3.00
  -5  15   2   -5.20    3.90
   4 -15  -2    3.30    3.80
   4 -15  -2   -1.30    3.40
   4 -15  -2    1.30    1.10
  -4  15   2   -7.20    3.30
  -4  15   2   -9.00    2.80
   3 -15  -2   30.90    6.10
   3 -15  -2   41.90    6.50
   3 -15  -2   25.30    3.40
  -3  15   2   33.80    7.30
  -3  15   2   30.70    6.20
   2 -15  -2   13.80    4.70
   2 -15  -2    3.80    2.50
   2 -15  -2   11.40    4.90
  -2  15   2    3.60    4.70
  -2  15   2    3.90    2.90
  -2  15   2   -1.10    3.70
   1 -15  -2  171.58   12.70
   1 -15  -2  167.78   11.30
   1 -15  -2  157.78    8.90
   1 -15  -2  158.48    8.30
  -1  15   2  161.08   10.60
  -1  15   2  177.08   13.60
  -1  15   2  171.78   13.30
  -1  15   2  154.28   11.60
   0 -15  -2   78.29    8.60
   0 -15  -2   69.79    6.10
   0  15   2   85.19    9.90
   0  15   2   76.09    9.50
   0  15   2   66.19    7.90
   0  15   2   84.89   10.30
   0  15   2   75.29    6.00
  -1 -15  -2   -2.80    2.00
  -1 -15  -2    1.40    3.60
   1  15   2   -7.70    3.90
   1  15   2   -5.50    3.60
   1  15   2    0.50    1.50
   6 -16  -2  144.29   13.00
   6 -16  -2  136.19   11.80
  -6  16   2  128.09   13.30
   5 -16  -2   -0.70    4.20
   5 -16  -2   -0.50    4.10
  -5  16   2   -1.00    3.30
  -5  16   2   -4.00    4.00
   4 -16  -2   57.19    8.20
   4 -16  -2   38.00    6.90
  -4  16   2   46.60    8.20
  -4  16   2   41.80    7.10
   3 -16  -2   51.99    7.70
   3 -16  -2   41.60    6.90
  -3  16   2   61.19    8.60
  -3  16   2   43.00    7.40
  -3  16   2   43.20    8.60
   2 -16  -2   21.70    5.50
  -2  16   2   27.00    5.80
  -2  16   2   38.30    5.20
  -2  16   2   30.30    7.30
  -2  16   2   40.90    7.20
   1 -16  -2  223.08   15.10
  -1  16   2  175.08   16.20
  -1  16   2  215.08   15.90
  -1  16   2  199.88   12.60
  -1  16   2  200.98   16.90
  -2  17  -3    8.20    4.30
  -2  17  -3   12.90    6.40
  -2  17  -3   -0.80    3.60
   2 -17   3    6.10    5.80
   2 -17   3    7.30    3.90
  -3  17  -3  152.48   15.10
  -3  17  -3  152.48   12.60
  -3  17  -3  148.69   12.00
   3 -17   3  170.48   13.80
   3 -17   3  131.99   11.90
  -4  17  -3   12.90    5.00
  -4  17  -3    4.50    3.50
   4 -17   3   14.20    6.10
  -5  17  -3  631.04   35.10
  -5  17  -3  564.44   33.60
   5 -17   3  641.24   35.90
   5 -17   3  618.84   34.00
   0  16  -3    2.30    2.30
   0  16  -3    9.00    3.90
   0  16  -3    6.80    1.80
   0  16  -3    8.90    5.50
   0  16  -3    4.00    1.70
   0  16  -3    6.10    4.10
   0 -16   3   17.60    6.10
   0 -16   3    9.30    2.10
  -1  16  -3    0.90    3.10
  -1  16  -3   -0.20    3.10
  -1  16  -3   -1.50    4.20
   1 -16   3   -1.30    2.50
   1 -16   3    5.50    5.10
  -2  16  -3   97.79    9.80
  -2  16  -3  105.59   12.40
  -2  16  -3   98.99    9.30
   2 -16   3  121.09   11.30
   2 -16   3  101.59    8.80
  -3  16  -3  309.67   19.70
  -3  16  -3  315.27   20.30
  -3  16  -3  315.07   23.00
   3 -16   3  353.76   21.80
   3 -16   3  332.87   19.50
  -4  16  -3   44.00    6.40
  -4  16  -3   57.49    7.90
   4 -16   3   54.09    8.80
   4 -16   3   55.49    6.90
  -5  16  -3  251.27   17.80
  -5  16  -3  249.78   16.50
   5 -16   3  262.37   18.40
   5 -16   3  265.97   18.60
  -6  16  -3  166.18   13.00
  -6  16  -3  201.68   15.30
   6 -16   3  176.28   14.90
   6 -16   3  199.28   14.10
  -7  16  -3  151.28   12.40
  -7  16  -3  167.28   14.40
   7 -16   3  179.48   15.00
   7 -16   3  184.78   14.00
   2  15  -3   10.80    4.40
   2  15  -3   25.00    6.90
   2  15  -3   22.10    5.10
   2  15  -3   20.00    5.60
  -2 -15   3   24.60    5.20
  -2 -15   3   22.90    4.30
   1  15  -3    7.70    3.90
   1  15  -3   11.40    5.90
   1  15  -3    6.40    3.50
   1  15  -3   13.20    4.40
  -1 -15   3   13.10    3.00
   0  15  -3   19.70    5.40
   0  15  -3   25.00    6.50
   0  15  -3   24.60    4.90
   0  15  -3   14.00    3.20
   0 -15   3   23.90    4.20
   0 -15   3   27.30    6.60
   0 -15   3   19.90    2.80
  -1  15  -3  548.55   30.90
  -1  15  -3  566.44   34.00
  -1  15  -3  566.64   32.70
   1 -15   3  557.34   30.00
   1 -15   3  554.64   32.00
  -2  15  -3  688.23   36.50
  -2  15  -3  686.73   38.00
   2 -15   3  661.13   37.30
   2 -15   3  651.33   35.40
  -3  15  -3  485.65   27.40
   3 -15   3  474.65   26.30
   3 -15   3  460.75   27.90
  -4  15  -3   -4.60    3.60
  -4  15  -3   -2.30    3.00
   4 -15   3   -3.60    3.30
   4 -15   3    5.10    4.80
  -5  15  -3   10.70    3.80
  -5  15  -3    4.00    4.80
   5 -15   3    5.30    5.10
   5 -15   3    5.30    3.90
  -6  15  -3  354.16   21.60
  -6  15  -3  363.36   23.00
   6 -15   3  383.36   22.60
   6 -15   3  379.46   23.80
  -7  15  -3  390.86   23.00
  -7  15  -3  406.46   24.50
   7 -15   3  396.26   23.90
   7 -15   3  367.16   24.60
  -8  15  -3    0.60    3.50
  -8  15  -3   -3.80    3.90
   8 -15   3    7.30    5.90
   8 -15   3    6.90    4.60
   3  14  -3   67.49    8.80
   3  14  -3   51.99    7.80
   3  14  -3   68.39    7.90
   3  14  -3   69.89   10.10
  -3 -14   3   68.19    7.80
  -3 -14   3   71.39    7.50
   2  14  -3   50.69    7.20
   2  14  -3   50.99    6.70
   2  14  -3   47.40    6.50
   2  14  -3   29.60    7.20
  -2 -14   3   57.39    6.10
  -2 -14   3   53.79    6.60
   1  14  -3  461.55   23.90
   1  14  -3  377.86   23.60
   1  14  -3  420.76   29.10
   1  14  -3  382.46   19.70
   1  14  -3  386.66   23.00
   1  14  -3  419.36   20.40
  -1 -14   3  401.86   21.90
   0  14  -3   86.29    8.00
   0  14  -3   72.99    6.70
   0  14  -3   89.09    8.40
   0  14  -3   82.29   10.40
   0 -14   3   86.89    9.20
   0 -14   3   80.89    5.90
   0 -14   3   77.79    7.10
  -1  14  -3  460.75   26.20
  -1  14  -3  426.76   23.20
  -1  14  -3  508.15   27.40
  -1  14  -3  482.05   29.20
   1 -14   3  482.95   25.50
   1 -14   3  473.65   27.30
  -2  14  -3  641.64   33.10
  -2  14  -3  574.04   32.40
  -2  14  -3  587.74   35.30
   2 -14   3  629.74   33.90
   2 -14   3  584.24   31.90
   2 -14   3  605.64   32.20
  -3  14  -3  704.53   37.20
  -3  14  -3  676.83   36.40
   3 -14   3  690.73   36.30
   3 -14   3  720.93   38.10
   3 -14   3  650.43   36.10
  -4  14  -3  106.89   10.40
  -4  14  -3   96.89    8.80
   4 -14   3  117.79   10.70
   4 -14   3  114.89    9.50
  -5  14  -3    3.10    2.90
  -5  14  -3    7.90    4.30
   5 -14   3    6.40    3.70
   5 -14   3    0.50    4.70
  -6  14  -3  700.03   37.30
  -6  14  -3  732.33   38.60
   6 -14   3  701.63   39.10
   6 -14   3  665.53   39.80
  -7  14  -3   85.79    9.90
  -7  14  -3   84.79    8.40
   7 -14   3   96.79   10.10
   7 -14   3   80.19    9.40
  -8  14  -3   -0.90    2.90
  -8  14  -3    1.50    4.30
   8 -14   3    4.10    4.40
   8 -14   3    4.80    5.00
  -9  14  -3    1.70    4.50
  -9  14  -3   -3.40    2.80
   9 -14   3    2.20    4.60
   9 -14   3   -3.30    5.20
   4  13  -3   45.20    6.30
   4  13  -3   37.10    6.40
   4  13  -3   38.70    7.60
  -4 -13   3   31.20    5.90
  -4 -13   3   34.60    6.00
   3  13  -3   -3.50    2.60
   3  13  -3    4.00    3.40
   3  13  -3   -3.10    3.30
   3  13  -3   -0.30    4.20
  -3 -13   3   -3.30    2.70
  -3 -13   3    2.90    3.20
   2  13  -3   31.00    6.90
   2  13  -3   28.20    5.40
   2  13  -3   19.00    4.80
   2  13  -3   23.60    4.80
  -2 -13   3   20.40    3.90
  -2 -13   3   21.90    4.20
   1  13  -3 1051.99   53.29
   1  13  -3  994.30   52.79
   1  13  -3 1026.30   50.09
   1  13  -3 1021.40   49.99
   1  13  -3 1068.49   55.89
   1  13  -3  976.00   53.19
  -1 -13   3 1152.78   54.69
  -1 -13   3 1018.00   51.79
   0  13  -3  241.98   15.00
   0  13  -3  236.68   14.90
   0  13  -3  226.48   17.00
   0  13  -3  213.48   13.60
   0 -13   3  245.48   14.00
   0 -13   3  230.88   14.50
   0 -13   3  229.78   13.00
   0 -13   3  243.08   15.90
  -1  13  -3   40.20    5.80
  -1  13  -3   52.59    6.40
  -1  13  -3   43.10    3.60
  -1  13  -3   49.40    8.20
   1 -13   3   50.29    5.50
   1 -13   3   43.10    7.00
   1 -13   3   40.40    5.20
  -2  13  -3  193.08   13.60
  -2  13  -3  197.58   13.30
   2 -13   3  191.88   12.80
   2 -13   3  264.27   15.30
   2 -13   3  201.98   12.90
  -3  13  -3  552.74   29.20
  -3  13  -3  519.15   28.30
   3 -13   3  519.55   29.60
   3 -13   3  516.05   28.00
   3 -13   3  516.95   28.20
  -4  13  -3  154.48   10.90
  -4  13  -3  171.78   12.10
   4 -13   3  148.59   10.60
   4 -13   3  156.78   12.30
   4 -13   3  154.38   11.10
  -5  13  -3    6.70    3.80
  -5  13  -3    1.00    2.70
   5 -13   3   -4.10    3.90
   5 -13   3   -0.60    3.00
   5 -13   3   -1.20    2.40
  -6  13  -3  317.37   25.00
  -6  13  -3  312.97   19.00
   6 -13   3  345.57   21.10
   6 -13   3  322.77   20.00
  -7  13  -3   23.50    5.50
  -7  13  -3   32.70    5.30
   7 -13   3   31.30    7.00
   7 -13   3   31.50    6.10
  -8  13  -3    2.10    3.10
  -8  13  -3    0.10    3.70
   8 -13   3   -0.60    4.50
   8 -13   3    4.40    3.90
  -9  13  -3    9.50    4.60
  -9  13  -3   -0.70    1.40
   9 -13   3   -2.00    4.90
   9 -13   3   -1.30    4.20
   9 -13   3   -0.40    1.50
   5  12  -3    8.00    4.00
   5  12  -3    6.80    4.80
   5  12  -3   -4.30    3.20
  -5 -12   3    0.30    3.70
  -5 -12   3   -0.50    3.30
   4  12  -3   48.50    8.10
   4  12  -3   50.59    6.60
   4  12  -3   48.10    7.00
   4  12  -3   37.60    6.80
  -4 -12   3   35.20    5.80
  -4 -12   3   42.60    6.20
   3  12  -3   11.00    5.00
   3  12  -3   12.00    3.90
   3  12  -3   10.00    4.10
   3  12  -3   10.80    3.90
  -3 -12   3    8.40    3.50
  -3 -12   3    3.70    3.20
   2  12  -3   37.50    5.40
   2  12  -3   33.30    5.50
   2  12  -3   35.70    5.60
   2  12  -3   32.20    7.80
  -2 -12   3   37.70    5.50
  -2 -12   3   39.40    4.90
  -2 -12   3   31.40    4.90
   1  12  -3  344.17   21.30
   1  12  -3  393.46   21.50
   1  12  -3  359.56   23.50
   1  12  -3  379.16   18.70
   1  12  -3  372.86   23.20
  -1 -12   3  349.96   21.10
  -1 -12   3  416.06   22.60
  -1 -12   3  383.16   20.40
   0  12  -3   35.60    6.60
   0  12  -3   36.30    5.20
   0  12  -3   33.60    5.00
   0  12  -3   22.80    3.60
   0 -12   3   32.40    3.70
   0 -12   3   46.00    5.40
   0 -12   3   42.00    6.30
   0 -12   3   41.00    4.50
  -1  12  -3    0.60    1.30
  -1  12  -3   -2.20    3.20
  -1  12  -3   -1.80    2.40
  -1  12  -3   -1.20    2.30
   1 -12   3   -2.90    1.90
   1 -12   3    1.70    1.30
   1 -12   3    1.10    2.10
  -2  12  -3  218.38   13.40
  -2  12  -3  202.68   12.70
   2 -12   3  182.78   12.20
   2 -12   3  196.18   13.80
   2 -12   3  204.08   12.40
  -3  12  -3  168.48   11.50
  -3  12  -3  149.99   10.50
   3 -12   3  161.48   12.00
   3 -12   3  156.88   10.30
   3 -12   3  154.98   10.60
  -4  12  -3   24.50    4.70
  -4  12  -3   32.80    4.60
   4 -12   3   33.70    6.30
   4 -12   3   36.80    5.00
   4 -12   3   27.40    4.10
  -5  12  -3  363.46   22.00
  -5  12  -3  400.56   21.40
   5 -12   3  369.56   21.30
   5 -12   3  398.86   22.00
   5 -12   3  369.46   22.90
  -6  12  -3   35.40    5.10
  -6  12  -3   27.00    5.20
   6 -12   3   40.20    5.80
   6 -12   3   36.80    5.00
   6 -12   3   39.40    6.80
  -7  12  -3  382.66   21.20
  -7  12  -3  364.76   18.00
  -7  12  -3  347.77   18.10
  -7  12  -3  338.67   27.10
   7 -12   3  350.16   22.70
   7 -12   3  405.36   22.30
  -8  12  -3   12.80    4.60
  -8  12  -3   15.30    4.00
  -8  12  -3   13.90    2.30
   8 -12   3    5.40    5.00
   8 -12   3    6.20    4.40
   8 -12   3   12.60    2.30
  -9  12  -3   34.40    4.00
  -9  12  -3   30.50    5.50
  -9  12  -3   29.90    6.10
   9 -12   3   26.90    4.20
   9 -12   3   37.50    7.80
   9 -12   3   20.90    5.90
 -10  12  -3   36.90    7.50
 -10  12  -3   29.20    5.60
 -10  12  -3   33.50    4.50
  10 -12   3   41.80    8.60
  10 -12   3   28.10    5.00
  10 -12   3   39.50    7.10
   6  11  -3   71.19    9.90
   6  11  -3   83.89    8.80
   6  11  -3   64.49    7.90
  -6 -11   3   52.99    8.10
  -6 -11   3   83.19    8.80
   5  11  -3   39.70    6.70
   5  11  -3   34.60    7.00
   5  11  -3   37.30    6.00
  -5 -11   3   40.50    6.20
  -5 -11   3   29.00    6.80
   4  11  -3  209.88   13.70
   4  11  -3  211.08   15.70
   4  11  -3  178.88   13.70
   4  11  -3  191.58   17.90
  -4 -11   3  211.78   14.40
  -4 -11   3  196.88   13.80
   3  11  -3    8.80    3.70
   3  11  -3    6.30    4.20
   3  11  -3   11.80    3.90
   3  11  -3    7.10    3.40
  -3 -11   3    8.00    3.20
  -3 -11   3   12.70    3.60
  -3 -11   3   13.30    3.60
   2  11  -3  185.88   13.00
   2  11  -3  194.68   12.70
   2  11  -3  199.28   13.30
   2  11  -3  203.78   14.90
  -2 -11   3  199.08   12.60
  -2 -11   3  205.38   12.50
  -2 -11   3  200.78   13.00
   1  11  -3  648.74   32.00
   1  11  -3  584.04   29.50
   1  11  -3  621.74   32.10
   1  11  -3  619.04   31.90
   1  11  -3  590.04   33.90
  -1 -11   3  589.14   31.80
  -1 -11   3  549.15   33.70
  -1 -11   3  613.44   31.10
   0  11  -3    8.20    4.00
   0  11  -3    9.30    2.90
   0  11  -3    6.80    2.10
   0  11  -3    9.90    2.90
   0 -11   3    8.40    2.50
   0 -11   3    3.80    1.90
   0 -11   3    5.60    3.60
   0 -11   3   11.30    2.80
  -1  11  -3  161.28    9.30
  -1  11  -3  158.38   12.80
  -1  11  -3  182.58   11.20
  -1  11  -3  197.28   11.50
   1 -11   3  161.98   10.50
  -2  11  -3 1637.44   83.29
  -2  11  -3 1791.32   83.89
   2 -11   3 1668.03   83.09
   2 -11   3 1615.54   83.09
   2 -11   3 1765.22   84.69
  -3  11  -3  506.55   26.90
  -3  11  -3  501.85   27.40
   3 -11   3  478.45   26.60
   3 -11   3  528.95   28.30
   3 -11   3  522.55   27.10
  -4  11  -3   47.00    5.90
  -4  11  -3   36.30    4.70
   4 -11   3   41.70    5.00
   4 -11   3   44.80    6.80
   4 -11   3   38.00    5.10
  -5  11  -3  780.42   41.00
  -5  11  -3  780.62   40.20
   5 -11   3  758.02   40.30
   5 -11   3  746.13   40.60
   5 -11   3  863.71   42.30
  -6  11  -3   71.79    4.60
  -6  11  -3   67.69    6.60
  -6  11  -3   74.89    4.40
  -6  11  -3   90.49    8.00
   6 -11   3   79.19    7.10
   6 -11   3   81.59    7.90
  -7  11  -3   31.70    4.70
  -7  11  -3   26.20    5.20
   7 -11   3   27.50    4.60
   7 -11   3   31.50    5.60
   7 -11   3   21.90    3.00
   7 -11   3   33.40    6.80
  -8  11  -3    1.00    2.80
  -8  11  -3    4.40    4.00
   8 -11   3   -1.90    3.20
   8 -11   3   -0.90    1.90
   8 -11   3    2.40    4.80
  -9  11  -3   -2.20    3.30
  -9  11  -3   -0.70    2.20
  -9  11  -3   -5.50    2.30
   9 -11   3    7.70    4.50
   9 -11   3   -0.90    4.80
   9 -11   3   -2.70    2.20
 -10  11  -3  378.66   19.00
 -10  11  -3  312.47   19.90
 -10  11  -3  314.97   21.40
  10 -11   3  324.07   22.40
  10 -11   3  280.17   19.50
  10 -11   3  339.27   21.40
   7  10  -3   27.30    6.10
   7  10  -3   38.30    7.70
   7  10  -3   46.50    6.80
  -7 -10   3   41.30    7.40
  -7 -10   3   29.70    6.90
   6  10  -3  171.48   13.90
   6  10  -3  165.68   12.10
   6  10  -3  142.29   12.10
  -6 -10   3  146.59   12.20
  -6 -10   3  157.18   13.10
   5  10  -3   43.50    6.50
   5  10  -3   48.60    7.80
   5  10  -3   44.40    6.10
   5  10  -3   40.80    7.00
  -5 -10   3   61.19    7.40
  -5 -10   3   55.49    7.00
   4  10  -3   61.09    8.50
   4  10  -3   69.79    7.30
   4  10  -3   66.19    6.90
   4  10  -3   54.69    7.40
  -4 -10   3   73.59    7.30
  -4 -10   3   67.99    7.20
  -4 -10   3   77.69    7.60
   3  10  -3  102.39    9.70
   3  10  -3   83.59    7.60
   3  10  -3  102.89    8.60
   3  10  -3   94.09    8.20
  -3 -10   3   91.29    7.90
  -3 -10   3   99.39    7.80
  -3 -10   3   86.09    8.00
   2  10  -3   13.80    3.40
   2  10  -3   11.70    4.60
   2  10  -3    8.20    3.20
   2  10  -3   11.80    3.40
  -2 -10   3   10.70    3.00
  -2 -10   3   13.10    3.10
  -2 -10   3   11.60    3.30
   1  10  -3   21.30    3.50
   1  10  -3   11.10    1.60
   1  10  -3   17.90    3.60
   1  10  -3   13.40    3.20
   1  10  -3   13.20    4.40
  -1 -10   3   16.80    4.40
  -1 -10   3   15.10    3.30
  -1 -10   3   17.60    3.00
   0  10  -3  189.08   13.90
   0  10  -3  208.88   11.60
   0  10  -3  192.78   12.30
   0  10  -3  210.98   12.40
   0 -10   3  216.38   11.80
   0 -10   3  203.08   12.10
   0 -10   3  182.78   12.90
   0 -10   3  190.88   11.20
   1 -10   3  152.18   10.10
  -2  10  -3 1984.00   94.09
  -2  10  -3 1977.50   94.39
   2 -10   3 1830.02   94.89
   2 -10   3 1900.21   93.79
  -3  10  -3   15.90    3.50
  -3  10  -3   19.50    3.30
   3 -10   3   10.20    2.70
   3 -10   3   19.40    4.50
  -4  10  -3    1.60    2.50
  -4  10  -3    5.10    2.10
   4 -10   3    1.00    2.50
   4 -10   3   -0.10    2.00
   4 -10   3   -2.40    2.80
  -5  10  -3  311.27   18.00
  -5  10  -3  294.97   15.30
  -5  10  -3  303.47   17.30
   5 -10   3  298.07   18.70
   5 -10   3  330.47   18.00
   5 -10   3  302.77   17.40
  -6  10  -3  264.67   14.60
  -6  10  -3  229.68   15.00
   6 -10   3  256.87   15.20
   6 -10   3  220.08   12.50
   6 -10   3  240.08   16.00
   6 -10   3  230.18   14.50
  -7  10  -3  175.68   12.20
  -7  10  -3  155.68   12.00
  -7  10  -3  168.78   11.10
   7 -10   3  169.58   11.60
   7 -10   3  158.48   10.10
   7 -10   3  169.58   12.10
   7 -10   3  145.79   12.40
  -8  10  -3   30.30    5.00
   8 -10   3   34.30    5.90
   8 -10   3   28.10    4.50
   8 -10   3   38.20    7.20
  -9  10  -3    1.90    4.10
  -9  10  -3   -7.80    2.30
   9 -10   3    2.50    3.80
   9 -10   3   -4.90    3.80
   9 -10   3    2.50    3.00
 -10  10  -3  148.49   12.10
 -10  10  -3  185.88   14.20
  10 -10   3  153.58   12.50
  10 -10   3  174.48   14.70
  10 -10   3  184.08   14.20
   7   9  -3   11.10    4.20
   7   9  -3    8.80    4.90
   7   9  -3   13.40    5.10
  -7  -9   3    7.40    4.50
  -7  -9   3    8.20    4.90
   6   9  -3    3.30    3.90
   6   9  -3   -4.30    3.00
  -6  -9   3   -0.90    3.20
  -6  -9   3   -3.90    3.30
   5   9  -3  389.56   21.90
   5   9  -3  372.56   21.90
   5   9  -3  370.26   23.30
  -5  -9   3  372.76   22.20
  -5  -9   3  370.56   21.90
   4   9  -3  174.38   13.00
   4   9  -3  167.78   12.50
   4   9  -3  176.18   11.50
   4   9  -3  167.88   11.70
  -4  -9   3  166.38   11.40
  -4  -9   3  148.09   11.30
  -4  -9   3  168.38   11.60
   3   9  -3   36.70    6.00
   3   9  -3   45.20    6.00
   3   9  -3   32.30    4.50
   3   9  -3   37.70    5.00
  -3  -9   3   43.90    5.20
  -3  -9   3   41.20    5.10
  -3  -9   3   38.60    5.20
   2   9  -3  845.92   44.10
   2   9  -3  844.82   43.90
   2   9  -3  958.80   46.30
   2   9  -3  873.61   45.90
  -2  -9   3  826.62   44.10
  -2  -9   3  851.81   43.80
  -2  -9   3  886.21   43.90
   1   9  -3 1137.19   59.09
   1   9  -3 1249.97   57.19
   1   9  -3 1114.49   57.09
   1   9  -3 1214.08   57.29
   1   9  -3 1067.89   55.39
  -1  -9   3 1097.19   56.59
  -1  -9   3 1137.19   57.09
  -1  -9   3 1182.58   57.99
  -1  -9   3 1140.39   57.19
   0   9  -3 1172.68   60.89
   0   9  -3 1275.97   61.09
   0   9  -3 1121.99   62.59
   0   9  -3 1303.27   60.59
   0  -9   3 1168.38   60.79
   0  -9   3 1172.78   60.19
   0  -9   3 1363.46   62.19
   0  -9   3 1285.97   60.59
  -1   9  -3 1235.58   67.19
  -1   9  -3 1539.05   68.89
  -1   9  -3 1366.96   68.49
   1  -9   3 1432.96   67.59
   1  -9   3 1428.96   68.39
   1  -9   3 1393.06   69.49
   1  -9   3 1383.96   68.29
  -2   9  -3 2143.59  103.89
  -2   9  -3 2185.28  104.19
   2  -9   3 2179.48  103.79
   2  -9   3 2019.00  104.79
   2  -9   3 2156.88  103.79
  -3   9  -3  248.48   15.00
  -3   9  -3  256.67   14.60
   3  -9   3  257.37   14.80
   3  -9   3  269.97   14.70
   3  -9   3  284.87   16.10
  -4   9  -3  568.04   28.50
  -4   9  -3  541.95   28.80
  -4   9  -3  495.85   26.80
   4  -9   3  560.84   28.50
   4  -9   3  537.05   29.60
   4  -9   3  599.44   28.90
  -5   9  -3   59.89    6.10
  -5   9  -3   59.89    5.40
   5  -9   3   57.89    5.50
   5  -9   3   55.29    3.70
   5  -9   3   59.29    6.00
   5  -9   3   66.99    7.00
  -6   9  -3  107.29    8.30
  -6   9  -3   82.99    7.90
  -6   9  -3   92.19    7.10
   6  -9   3   80.59    7.20
   6  -9   3   93.09    8.60
   6  -9   3   85.49    6.20
   6  -9   3   95.39    8.90
  -7   9  -3  329.97   18.10
  -7   9  -3  331.87   18.90
  -7   9  -3  293.17   18.80
   7  -9   3  305.87   18.30
   7  -9   3  319.57   18.70
   7  -9   3  282.97   19.10
   7  -9   3  301.07   17.50
  -8   9  -3    0.00    3.20
  -8   9  -3    2.40    2.70
   8  -9   3   -2.60    2.40
   8  -9   3    0.20    4.30
   8  -9   3   -0.50    3.20
  -9   9  -3   15.40    4.00
  -9   9  -3    7.30    3.90
   9  -9   3   15.30    4.30
   9  -9   3   15.10    5.80
   9  -9   3   16.50    5.10
 -10   9  -3  129.09   10.30
 -10   9  -3  132.39   11.90
  10  -9   3  131.79   11.70
  10  -9   3  134.29   12.40
  10  -9   3   91.39   10.00
 -11   9  -3   -5.80    3.70
  11  -9   3   -4.30    5.10
  11  -9   3  -14.10    7.50
   8   8  -3   -4.00    3.30
   8   8  -3    2.80    3.80
   8   8  -3    5.90    4.60
  -8  -8   3   -8.30    3.40
  -8  -8   3   -5.70    3.90
   7   8  -3   87.69    9.40
   7   8  -3  125.99   10.10
   7   8  -3  127.39   11.50
  -7  -8   3  113.99   14.70
  -7  -8   3  107.59   10.40
   6   8  -3  298.77   18.70
   6   8  -3  340.17   20.70
   6   8  -3  291.17   19.00
   6   8  -3  299.97   22.50
  -6  -8   3  330.97   19.70
  -6  -8   3  330.87   19.90
   5   8  -3   39.90    6.40
   5   8  -3   30.30    5.80
   5   8  -3   38.50    5.30
   5   8  -3   43.70    5.60
  -5  -8   3   23.10    5.40
  -5  -8   3   31.40    5.30
  -5  -8   3   31.00    5.40
   4   8  -3  182.78   11.90
   4   8  -3  198.18   13.00
   4   8  -3  175.28   13.00
   4   8  -3  188.18   11.70
  -4  -8   3  178.08   12.10
  -4  -8   3  153.08   13.20
  -4  -8   3  172.78   11.70
  -4  -8   3  173.88   11.80
   3   8  -3   40.10    5.90
   3   8  -3   43.60    5.00
   3   8  -3   36.10    4.60
  -3  -8   3   42.70    5.00
  -3  -8   3   35.30    4.80
  -3  -8   3   40.80    4.90
   2   8  -3 1881.51   94.09
   2   8  -3 1811.52   92.29
   2   8  -3 1938.11   92.29
   2   8  -3 1953.20   93.09
  -2  -8   3 1919.91   92.39
  -2  -8   3 1858.71   92.39
  -2  -8   3 1946.31   92.29
  -2  -8   3 1807.52   92.99
   1   8  -3 3619.34  179.78
   1   8  -3 3702.83  178.08
   1   8  -3 3865.51  178.08
  -1  -8   3 3851.31  178.98
  -1  -8   3 3439.16  177.98
   0   8  -3 1234.88   55.29
   0   8  -3 1088.99   55.49
   0   8  -3 1120.09   55.49
   0   8  -3 1015.00   56.89
   0  -8   3 1184.58   55.19
   0  -8   3 1104.79   54.99
   0  -8   3 1186.18   56.49
   0  -8   3 1054.69   55.99
  -1   8  -3  453.65   23.20
  -1   8  -3  449.26   22.00
  -1   8  -3  459.25   23.10
   1  -8   3  450.55   22.90
   1  -8   3  428.86   23.90
   1  -8   3  432.96   22.30
   1  -8   3  443.26   22.90
  -2   8  -3  557.74   27.00
  -2   8  -3  561.54   28.50
  -2   8  -3  557.14   28.20
   2  -8   3  531.15   28.10
   2  -8   3  557.84   29.30
   2  -8   3  560.94   28.20
  -3   8  -3  223.08   12.30
  -3   8  -3  211.38   11.00
  -3   8  -3  235.08   12.80
   3  -8   3  206.88   12.40
   3  -8   3  223.58   12.30
   3  -8   3  207.68   13.30
  -4   8  -3  174.08   10.20
  -4   8  -3  174.98   10.70
   4  -8   3  161.78   11.30
   4  -8   3  167.48   10.50
   4  -8   3  169.38   10.30
  -5   8  -3  933.11   45.10
  -5   8  -3  927.01   45.60
   5  -8   3  898.91   44.30
   5  -8   3  881.81   45.40
   5  -8   3  873.21   45.20
   5  -8   3  866.51   46.20
  -6   8  -3  331.17   19.20
  -6   8  -3  308.47   18.50
  -6   8  -3  332.67   18.10
   6  -8   3  312.67   17.60
   6  -8   3  319.57   18.40
   6  -8   3  319.77   18.50
   6  -8   3  327.37   19.40
  -7   8  -3  395.56   21.30
  -7   8  -3  381.86   21.90
  -7   8  -3  372.96   22.20
   7  -8   3  377.26   21.20
   7  -8   3  378.56   22.50
   7  -8   3  367.56   21.80
  -8   8  -3   10.70    4.20
  -8   8  -3   11.80    3.70
  -8   8  -3   12.90    3.60
   8  -8   3    3.30    3.10
   8  -8   3    3.50    3.00
   8  -8   3    7.50    3.80
   8  -8   3    9.20    4.60
  -9   8  -3   -4.70    2.40
  -9   8  -3    1.00    3.90
   9  -8   3    3.80    3.80
   9  -8   3   -6.50    3.70
   9  -8   3    0.80    2.80
 -10   8  -3   29.30    6.50
 -10   8  -3   23.00    5.10
  10  -8   3   27.70    7.10
  10  -8   3   22.50    6.40
  10  -8   3   29.30    6.30
 -11   8  -3   53.09    8.90
  11  -8   3   69.19   10.40
   8   7  -3   18.30    4.70
   8   7  -3    9.20    4.60
   8   7  -3   12.70    5.00
  -8  -7   3   11.60    4.60
  -8  -7   3   11.40    5.20
   7   7  -3    2.40    4.20
   7   7  -3    0.00    3.00
   7   7  -3    3.60    3.30
  -7  -7   3    3.50    3.70
  -7  -7   3    0.30    3.20
   6   7  -3  363.26   22.00
   6   7  -3  337.07   20.30
   6   7  -3  365.26   22.50
   6   7  -3  330.67   20.50
  -6  -7   3  372.26   21.60
  -6  -7   3  356.86   21.20
  -6  -7   3  361.56   22.50
   5   7  -3  196.38   12.60
   5   7  -3  205.88   14.10
   5   7  -3  212.48   14.20
  -5  -7   3  200.28   13.10
  -5  -7   3  160.38   13.80
  -5  -7   3  211.38   13.50
   4   7  -3 1885.01   89.19
   4   7  -3 1793.52   87.49
   4   7  -3 1879.71   89.29
   4   7  -3 1695.63   87.59
  -4  -7   3 1555.14   89.09
  -4  -7   3 1848.22   88.19
  -4  -7   3 1816.52   87.99
   3   7  -3  169.98   12.10
   3   7  -3  174.58   10.70
   3   7  -3  175.78   11.60
   3   7  -3  170.98   10.80
  -3  -7   3  184.58   11.10
  -3  -7   3  179.48   10.90
  -3  -7   3  189.38   11.00
  -3  -7   3  134.39   11.70
   2   7  -3 1331.17   65.79
   2   7  -3 1335.37   67.49
   2   7  -3 1332.77   65.89
   2   7  -3 1406.86   66.69
  -2  -7   3 1378.26   65.89
  -2  -7   3 1291.47   65.89
  -2  -7   3 1397.06   66.79
  -2  -7   3 1254.47   66.69
   1   7  -3 1436.96   76.09
   1   7  -3 1437.06   73.49
   1   7  -3 1525.85   74.69
   1   7  -3 1628.94   75.09
   1   7  -3 1574.64   74.89
  -1  -7   3 1472.25   74.59
  -1  -7   3 1621.04   74.69
  -1  -7   3 1552.24   75.49
   0   7  -3  803.82   39.30
   0   7  -3  782.02   39.20
   0   7  -3  735.13   40.60
   0   7  -3  867.51   39.10
   0  -7   3  777.62   39.10
   0  -7   3  782.02   38.90
   0  -7   3  797.42   40.10
   0  -7   3  763.92   38.80
  -1   7  -3  127.19    6.30
  -1   7  -3  111.49    7.20
  -1   7  -3  123.29    6.60
  -1   7  -3  125.19    7.50
   1  -7   3  116.59    7.10
   1  -7   3  106.19    6.70
   1  -7   3  118.19    7.10
   1  -7   3  128.59    8.30
  -2   7  -3  227.88   12.10
  -2   7  -3  213.18   11.30
  -2   7  -3  230.88   12.40
   2  -7   3  223.98   12.00
   2  -7   3  216.48   12.10
   2  -7   3  217.58   13.10
  -3   7  -3   34.00    3.50
  -3   7  -3   43.40    3.00
   3  -7   3   41.70    3.90
   3  -7   3   32.20    3.50
   3  -7   3   36.50    5.00
  -4   7  -3 1153.98   54.89
  -4   7  -3 1130.49   54.49
   4  -7   3 1139.59   55.69
   4  -7   3 1071.49   54.69
   4  -7   3 1051.79   53.69
   4  -7   3 1092.19   54.59
  -5   7  -3  738.93   36.30
  -5   7  -3  646.34   36.90
  -5   7  -3  686.73   36.60
   5  -7   3  771.52   37.60
   5  -7   3  735.43   36.00
   5  -7   3  715.83   36.50
   5  -7   3  709.43   36.50
  -6   7  -3   71.59    6.70
  -6   7  -3   64.69    5.90
  -6   7  -3   60.59    6.30
   6  -7   3   75.49    6.50
   6  -7   3   77.39    7.40
   6  -7   3   70.69    6.50
  -7   7  -3   22.00    4.30
  -7   7  -3   21.40    4.30
  -7   7  -3   16.40    3.60
   7  -7   3   11.80    4.60
   7  -7   3   20.10    4.00
   7  -7   3   16.70    4.10
  -8   7  -3    0.50    2.60
  -8   7  -3   -2.00    2.50
  -8   7  -3   -2.10    3.10
   8  -7   3    1.60    2.80
   8  -7   3   -1.20    3.90
   8  -7   3   -2.80    2.40
   8  -7   3   -0.90    3.80
  -9   7  -3  127.79   10.20
  -9   7  -3  151.88   12.00
   9  -7   3  142.99   11.30
   9  -7   3  113.29   10.60
   9  -7   3  140.69   12.10
 -10   7  -3    5.10    3.60
 -10   7  -3   10.80    5.10
  10  -7   3    3.20    5.00
  10  -7   3    4.10    4.40
  10  -7   3   12.00    4.50
 -11   7  -3  133.39   12.60
  11  -7   3   94.69   11.40
  11  -7   3  112.59   12.10
   9   6  -3  178.58   13.30
   9   6  -3  181.98   14.60
  -9  -6   3  147.09   13.50
  -9  -6   3  160.18   14.30
   8   6  -3  237.08   19.80
   8   6  -3  311.87   20.60
   8   6  -3  315.07   19.20
  -8  -6   3  378.16   21.40
  -8  -6   3  314.17   20.10
   7   6  -3    5.00    3.20
   7   6  -3    4.70    3.20
   7   6  -3    4.90    4.10
  -7  -6   3    9.20    4.20
  -7  -6   3   11.40    4.30
   6   6  -3  123.09    9.30
   6   6  -3  114.19   10.20
   6   6  -3  148.59   11.20
   6   6  -3  131.09    9.40
  -6  -6   3  109.39    9.30
  -6  -6   3  121.89    9.90
  -6  -6   3  113.89   10.00
  -6  -6   3  104.39   10.50
   5   6  -3  603.74   30.60
   5   6  -3  556.14   28.70
   5   6  -3  506.35   28.50
   5   6  -3  547.65   29.90
  -5  -6   3  575.34   29.60
  -5  -6   3  470.15   30.10
  -5  -6   3  513.05   28.80
   4   6  -3 3284.67  145.39
   4   6  -3 2963.40  143.69
   4   6  -3 2998.70  144.99
   4   6  -3 3049.59  143.69
  -4  -6   3 2710.63  145.29
  -4  -6   3 2934.71  143.89
  -4  -6   3 2866.71  143.89
  -4  -6   3 2904.91  144.19
   3   6  -3   18.70   15.80
   3   6  -3    8.80    9.00
   2   6  -3  552.04   27.20
   2   6  -3  503.85   26.30
   2   6  -3  500.45   27.70
   2   6  -3  517.35   26.40
  -2  -6   3  524.05   26.40
  -2  -6   3  503.05   26.40
  -2  -6   3  548.05   26.70
  -2  -6   3  459.25   27.60
  -2  -6   3  545.45   27.10
   1   6  -3  323.87   16.80
   1   6  -3  343.87   17.70
   1   6  -3  342.27   17.70
   1   6  -3  350.36   19.20
   1   6  -3  342.07   18.00
  -1  -6   3  330.77   17.70
  -1  -6   3  339.27   18.40
  -1  -6   3  357.66   17.90
   0   6  -3  323.47   18.80
   0   6  -3  353.86   17.50
   0   6  -3  347.47   17.30
   0   6  -3  335.07   17.40
   0  -6   3  311.67   17.30
   0  -6   3  345.87   17.20
   0  -6   3  347.27   18.30
   0  -6   3  341.27   17.40
  -1   6  -3  878.41   40.20
  -1   6  -3  847.52   40.50
  -1   6  -3  796.52   40.80
  -1   6  -3  872.01   41.00
   1  -6   3  745.63   40.50
   1  -6   3  854.31   41.80
   1  -6   3  861.01   40.80
   1  -6   3  802.32   40.70
  -2   6  -3   97.29    6.00
  -2   6  -3   94.19    6.20
  -2   6  -3   91.49    5.60
   2  -6   3  103.19    7.20
   2  -6   3   99.69    6.10
   2  -6   3  112.79    6.10
  -3   6  -3  581.94   28.10
  -3   6  -3  586.14   28.40
   3  -6   3  538.95   28.10
   3  -6   3  564.54   28.30
   3  -6   3  513.75   27.40
   3  -6   3  578.94   29.20
  -4   6  -3  197.18   11.00
  -4   6  -3  190.58   11.30
   4  -6   3  189.88   10.80
   4  -6   3  195.18   12.00
   4  -6   3  203.38   11.30
  -5   6  -3  198.58   12.80
  -5   6  -3  206.68   12.10
  -5   6  -3  224.08   12.70
   5  -6   3  210.18   12.40
   5  -6   3  210.78   12.50
   5  -6   3  198.08   12.90
   5  -6   3  218.88   12.30
  -6   6  -3   24.60    4.40
  -6   6  -3   25.90    3.70
  -6   6  -3   16.70    3.70
   6  -6   3   25.20    3.90
   6  -6   3   17.70    4.10
   6  -6   3   15.90    3.50
   6  -6   3   23.00    3.70
  -7   6  -3   49.30    6.20
  -7   6  -3   53.19    5.90
  -7   6  -3   59.09    6.40
   7  -6   3   69.69    6.70
   7  -6   3   59.79    6.20
   7  -6   3   52.69    7.20
  -8   6  -3   10.30    4.20
  -8   6  -3    7.30    3.30
  -8   6  -3    4.80    3.30
   8  -6   3    8.20    4.50
   8  -6   3    2.80    3.00
   8  -6   3    3.40    3.60
   8  -6   3    2.50    3.10
  -9   6  -3  108.39    9.50
   9  -6   3  123.49   10.70
   9  -6   3  136.79   11.20
   9  -6   3  124.39   11.40
 -10   6  -3    5.20    5.20
 -10   6  -3   16.90    4.30
  10  -6   3    8.30    4.40
  10  -6   3    8.40    5.20
  10  -6   3    3.20    4.00
 -11   6  -3   -1.00    4.10
  11  -6   3   -1.90    4.30
  11  -6   3    0.80    5.20
   9   5  -3  158.68   12.80
   9   5  -3  148.79   12.50
   9   5  -3  164.88   13.90
  -9  -5   3  181.88   13.90
  -9  -5   3  169.68   14.10
   8   5  -3  220.28   16.20
   8   5  -3  268.07   16.80
   8   5  -3  254.77   17.80
  -8  -5   3  264.37   17.70
  -8  -5   3  326.57   20.60
   7   5  -3  546.75   29.70
   7   5  -3  590.54   31.10
   7   5  -3  532.05   29.50
   7   5  -3  585.14   32.00
  -7  -5   3  487.95   31.20
  -7  -5   3  492.25   30.00
  -7  -5   3  567.94   30.80
   6   5  -3    8.30    3.70
   6   5  -3    3.80    3.20
   6   5  -3    5.00    2.90
   6   5  -3    5.40    2.50
  -6  -5   3    8.60    3.80
  -6  -5   3    6.20    3.60
  -6  -5   3    2.60    3.40
   5   5  -3  812.32   42.20
   5   5  -3  846.62   42.20
   5   5  -3  821.02   43.30
   5   5  -3  857.81   43.90
  -5  -5   3  825.72   42.50
  -5  -5   3  834.32   43.00
  -5  -5   3  840.82   42.80
  -5  -5   3  797.92   44.00
   4   5  -3 1531.15   76.99
   4   5  -3 1601.94   77.29
   4   5  -3 1545.45   75.89
   4   5  -3 1542.35   75.79
  -4  -5   3 1516.95   77.59
  -4  -5   3 1533.35   76.19
  -4  -5   3 1480.45   75.99
  -4  -5   3 1616.34   76.59
   3   5  -3  284.67   16.20
   3   5  -3  275.97   15.10
   3   5  -3  260.27   15.00
   3   5  -3  311.07   16.60
  -3  -5   3  295.37   15.70
  -3  -5   3  285.47   15.40
  -3  -5   3  266.27   15.30
  -3  -5   3  262.67   16.40
   2   5  -3  145.69    8.30
   2   5  -3  139.29    9.40
   2   5  -3  149.19    8.30
   2   5  -3  133.19    8.90
  -2  -5   3  149.39    8.40
  -2  -5   3  129.29    9.40
  -2  -5   3  149.59    9.00
  -2  -5   3  147.59    8.50
  -2  -5   3  150.48    8.70
   1   5  -3  766.52   37.10
   1   5  -3  738.23   37.60
   1   5  -3  727.43   38.40
   1   5  -3  767.32   36.60
   1   5  -3  734.23   37.10
  -1  -5   3  760.72   37.00
  -1  -5   3  776.62   37.90
  -1  -5   3  735.93   37.10
  -1  -5   3  791.12   37.50
   0   5  -3   -1.70    1.30
   0   5  -3    0.40    1.00
   0   5  -3    0.00    0.90
   0   5  -3   -0.20    0.90
   0  -5   3    0.70    1.60
   0  -5   3   -0.10    0.90
   0  -5   3   -0.80    0.90
   0  -5   3    1.70    1.10
  -1   5  -3 4258.07  228.08
   1  -5   3 4479.95  230.78
  -2   5  -3   74.09    4.50
  -2   5  -3   77.29    3.90
  -2   5  -3   61.59    4.50
   2  -5   3   71.49    4.60
   2  -5   3   65.09    4.40
   2  -5   3   70.69    5.50
  -3   5  -3   53.29    3.90
  -3   5  -3   52.69    3.60
  -3   5  -3   57.39    4.30
   3  -5   3   53.89    4.10
   3  -5   3   48.60    3.80
   3  -5   3   61.49    4.30
   3  -5   3   52.59    5.00
  -4   5  -3   38.90    5.10
  -4   5  -3   30.80    3.80
  -4   5  -3   35.40    3.40
  -4   5  -3   28.50    3.10
   4  -5   3   32.20    4.50
   4  -5   3   36.40    3.50
   4  -5   3   33.50    3.60
   4  -5   3   33.60    3.60
  -5   5  -3   15.70    2.90
  -5   5  -3   20.50    3.00
  -5   5  -3   10.20    2.80
   5  -5   3   11.70    2.70
   5  -5   3   11.70    3.40
   5  -5   3   14.80    3.00
   5  -5   3   20.90    3.30
  -6   5  -3   34.40    4.80
  -6   5  -3   37.80    4.40
  -6   5  -3   39.70    5.20
   6  -5   3   30.70    4.40
   6  -5   3   35.70    4.90
   6  -5   3   34.10    4.50
   6  -5   3   33.00    5.10
  -7   5  -3  499.75   26.60
  -7   5  -3  490.35   27.20
  -7   5  -3  484.35   27.30
   7  -5   3  457.25   26.70
   7  -5   3  522.25   27.00
   7  -5   3  490.65   27.40
   7  -5   3  506.75   27.50
  -8   5  -3   38.90    6.40
  -8   5  -3   34.50    5.60
  -8   5  -3   26.50    4.90
   8  -5   3   33.30    5.60
   8  -5   3   24.60    5.90
   8  -5   3   30.00    5.20
  -9   5  -3  382.96   23.20
  -9   5  -3  367.16   21.50
   9  -5   3  349.77   22.40
   9  -5   3  351.16   23.10
  10  -5   3    1.20    4.90
  10  -5   3   -0.10    3.70
 -11   5  -3   80.69   10.80
  11  -5   3  104.19   11.60
  11  -5   3  103.89   10.80
  10   4  -3   12.80    5.30
 -10  -4   3   13.20    6.10
 -10  -4   3    8.80    1.90
 -10  -4   3    9.10    1.80
   9   4  -3  145.19   11.60
   9   4  -3  152.68   12.70
  -9  -4   3  141.39   12.40
  -9  -4   3  142.29    8.10
  -9  -4   3  137.29    8.20
  -9  -4   3  131.59   12.50
   8   4  -3  276.07   16.60
   8   4  -3  260.67   17.40
  -8  -4   3  274.67   17.70
  -8  -4   3  265.07   17.30
  -8  -4   3  230.88   13.40
   7   4  -3  373.16   21.00
   7   4  -3  382.36   22.10
   7   4  -3  378.36   22.80
  -7  -4   3  363.86   21.70
  -7  -4   3  393.16   22.10
  -7  -4   3  334.37   22.50
  -7  -4   3  352.86   18.50
  -7  -4   3  343.07   21.10
   6   4  -3   30.60    5.40
   6   4  -3   37.10    6.00
   6   4  -3   36.60    4.90
  -6  -4   3   31.80    2.80
  -6  -4   3   36.80    5.40
  -6  -4   3   34.50    5.10
  -6  -4   3   32.60    6.00
  -6  -4   3   33.70    5.50
   5   4  -3 1338.07   64.49
   5   4  -3 1295.67   65.39
   5   4  -3 1321.27   65.89
  -5  -4   3 1237.48   65.99
  -5  -4   3 1335.37   65.19
  -5  -4   3 1267.67   64.59
  -5  -4   3 1301.67   64.89
   4   4  -3  546.95   27.90
   4   4  -3  511.25   26.40
   4   4  -3  514.65   27.40
  -4  -4   3  486.55   26.70
  -4  -4   3  514.55   26.60
  -4  -4   3  508.15   27.90
  -4  -4   3  493.05   24.80
  -4  -4   3  521.55   27.00
   3   4  -3    6.10    1.80
   3   4  -3    4.80    2.20
   3   4  -3    3.70    3.80
  -3  -4   3    6.60    2.20
  -3  -4   3    3.10    2.00
  -3  -4   3    6.10    0.70
  -3  -4   3    6.20    2.00
  -3  -4   3    1.30    1.60
   2   4  -3   15.70    2.10
   2   4  -3   15.90    2.90
   2   4  -3   18.10    2.10
  -2  -4   3   21.80    3.00
  -2  -4   3   16.70    3.00
  -2  -4   3   16.50    2.30
  -2  -4   3   17.70    2.50
  -2  -4   3   16.80    2.20
   1   4  -3  200.18    9.90
   1   4  -3  188.98   10.40
   1   4  -3  177.38   11.20
   1   4  -3  208.78   10.60
   1   4  -3  199.48   10.20
  -1  -4   3  179.58   11.20
  -1  -4   3  200.68   10.70
  -1  -4   3  209.08   10.20
  -1  -4   3  194.88   10.90
  -1  -4   3  189.08   10.20
   0   4  -3   49.00    3.00
   0   4  -3   46.00    3.00
   0   4  -3   42.00    2.90
   0   4  -3   53.39    3.30
   0  -4   3   39.10    3.20
   0  -4   3   47.20    2.80
   0  -4   3   44.00    3.60
  -1   4  -3  992.00   50.89
  -1   4  -3 1041.20   50.79
  -1   4  -3 1082.49   50.89
  -1   4  -3 1096.89   51.09
   1  -4   3 1034.00   51.69
   1  -4   3 1079.59   50.79
  -2   4  -3   36.40    2.60
  -2   4  -3   36.90    2.70
  -2   4  -3   32.50    2.40
   2  -4   3   32.40    3.70
   2  -4   3   30.20    2.60
   2  -4   3   35.90    2.70
   2  -4   3   35.90    2.70
  -3   4  -3  325.97   17.40
  -3   4  -3  339.97   17.70
  -3   4  -3  367.76   17.60
   3  -4   3  334.37   17.50
   3  -4   3  340.97   18.20
   3  -4   3  325.37   17.60
   3  -4   3  347.37   17.80
  -4   4  -3  126.59    7.90
  -4   4  -3  135.59    8.30
  -4   4  -3  137.29    8.50
  -4   4  -3  130.09    7.80
   4  -4   3  121.69    8.20
   4  -4   3  129.79    8.50
   4  -4   3  116.29    7.90
   4  -4   3  128.69    7.90
  -5   4  -3  683.43   35.20
  -5   4  -3  672.03   35.30
  -5   4  -3  689.93   34.80
  -5   4  -3  706.23   35.40
   5  -4   3  710.23   35.00
   5  -4   3  675.63   35.40
   5  -4   3  678.33   35.50
   5  -4   3  683.63   35.10
  -6   4  -3   11.70    3.00
  -6   4  -3    5.30    2.70
  -6   4  -3   12.60    2.90
   6  -4   3    8.60    3.30
   6  -4   3    4.90    2.50
   6  -4   3    8.20    2.80
   6  -4   3    6.00    2.60
  -7   4  -3    1.50    3.10
  -7   4  -3    2.40    2.70
  -7   4  -3   -0.80    2.20
   7  -4   3    1.40    2.80
   7  -4   3   -2.80    2.40
   7  -4   3   -2.20    3.00
   7  -4   3   -0.80    2.40
  -8   4  -3  538.25   28.80
  -8   4  -3  495.55   33.50
  -8   4  -3  488.95   27.50
   8  -4   3  475.15   28.00
   8  -4   3  481.25   28.60
   8  -4   3  509.55   27.80
   8  -4   3  510.05   27.90
  -9   4  -3  579.54   31.70
   9  -4   3  569.04   30.80
   9  -4   3  520.45   31.80
   9  -4   3  532.85   31.20
  10  -4   3   73.19    8.60
  10  -4   3   61.69    9.10
 -11   4  -3   62.79    9.40
  11  -4   3   77.39   10.90
  11  -4   3   63.89   10.10
  10   3  -3  222.78   15.70
  10   3  -3  215.88   16.60
 -10  -3   3  204.28   16.40
 -10  -3   3  211.78   16.40
   9   3  -3   20.10    6.80
   9   3  -3   22.90    8.10
  -9  -3   3   29.00    6.10
  -9  -3   3   20.40    5.40
   8   3  -3  580.44   32.30
   8   3  -3  567.44   31.60
   8   3  -3  561.14   31.20
  -8  -3   3  575.54   32.10
   7   3  -3   89.19    8.00
   7   3  -3   92.09    9.00
   7   3  -3  102.49    9.40
   7   3  -3   97.19    8.50
  -7  -3   3  101.09    8.20
  -7  -3   3  108.49    9.20
  -7  -3   3  111.19    9.30
  -7  -3   3   89.19    9.30
   6   3  -3   52.89    6.40
   6   3  -3   45.50    6.30
   6   3  -3   60.19    7.50
   6   3  -3   53.09    5.70
  -6  -3   3   42.50    9.50
  -6  -3   3   46.10    5.60
  -6  -3   3   50.69    6.80
  -6  -3   3   71.69    6.70
   5   3  -3  592.34   31.00
   5   3  -3  586.44   30.20
   5   3  -3  591.94   31.60
   5   3  -3  537.65   30.30
  -5  -3   3  570.64   30.70
  -5  -3   3  590.54   30.40
  -5  -3   3  634.74   31.00
  -5  -3   3  565.14   31.50
   4   3  -3  145.29    9.30
   4   3  -3  153.68    9.60
   4   3  -3  166.08   10.50
   4   3  -3  170.48   10.30
  -4  -3   3  157.58    9.50
  -4  -3   3  151.98    8.20
  -4  -3   3  155.28    9.90
  -4  -3   3  142.79   10.30
  -4  -3   3  165.28    9.90
   3   3  -3  219.28   12.70
   3   3  -3  249.48   12.20
   3   3  -3  214.18   12.20
  -3  -3   3  212.28   11.10
  -3  -3   3  204.48   12.20
  -3  -3   3  220.48   12.00
  -3  -3   3  221.88   13.10
  -3  -3   3  224.98   12.50
   2   3  -3  567.74   29.10
   2   3  -3  566.04   28.40
   2   3  -3  606.14   28.30
  -2  -3   3  540.55   28.30
  -2  -3   3  543.05   29.20
  -2  -3   3  606.14   28.90
  -2  -3   3  600.04   28.50
  -2  -3   3  554.84   27.70
   1   3  -3   22.60    1.80
   1   3  -3   21.80    1.70
   1   3  -3   21.00    2.60
   1   3  -3   21.70    2.30
  -1  -3   3   22.00    2.60
  -1  -3   3   22.10    1.80
  -1  -3   3   22.90    2.40
  -1  -3   3   21.70    1.70
  -1  -3   3   21.60    2.30
   0   3  -3   44.00    2.50
   0   3  -3   39.20    3.00
   0   3  -3   44.40    2.80
   0   3  -3   41.90    2.40
   0  -3   3   43.70    3.40
   0  -3   3   43.00    3.20
   0  -3   3   42.70    2.30
  -1   3  -3  119.09    6.40
  -1   3  -3   98.09    6.20
  -1   3  -3  122.59    5.90
  -1   3  -3  117.29    5.80
   1  -3   3  115.99    5.80
   1  -3   3  107.89    6.70
   1  -3   3  101.59    6.20
  -2   3  -3  664.83   32.30
  -2   3  -3  689.03   32.40
  -2   3  -3  676.63   32.10
   2  -3   3  663.23   32.10
   2  -3   3  607.24   32.40
   2  -3   3  638.04   32.20
   2  -3   3  658.93   32.80
  -3   3  -3   62.59    4.80
  -3   3  -3   59.09    4.20
  -3   3  -3   66.29    4.60
  -3   3  -3   64.79    4.70
   3  -3   3   59.19    4.50
   3  -3   3   63.79    4.30
   3  -3   3   61.99    4.80
   3  -3   3   62.09    4.90
  -4   3  -3  788.92   38.40
  -4   3  -3  782.02   38.40
  -4   3  -3  759.52   38.30
  -4   3  -3  748.03   37.80
   4  -3   3  731.63   38.00
   4  -3   3  720.03   37.80
   4  -3   3  768.02   38.60
   4  -3   3  777.72   38.40
  -5   3  -3  192.98   11.90
  -5   3  -3  180.88   11.70
  -5   3  -3  185.48   11.20
  -5   3  -3  202.58   12.40
   5  -3   3  187.78   11.20
   5  -3   3  174.48   11.30
   5  -3   3  189.08   11.70
   5  -3   3  198.48   12.10
  -6   3  -3  138.69   10.20
  -6   3  -3  151.68   10.20
  -6   3  -3  152.88    9.80
  -6   3  -3  130.89    9.80
   6  -3   3  133.19    9.50
   6  -3   3  127.59    9.90
   6  -3   3  132.79   12.50
   6  -3   3  140.59    9.80
   6  -3   3  133.99    9.90
  -7   3  -3   20.30    4.00
  -7   3  -3   15.70    3.60
  -7   3  -3   20.60    4.50
   7  -3   3   24.00    4.70
   7  -3   3   15.20    3.70
   7  -3   3   16.60    3.80
   7  -3   3   19.90    4.50
   7  -3   3   11.50    3.90
  -8   3  -3  389.26   27.50
  -8   3  -3  364.06   22.00
  -8   3  -3  434.06   23.50
   8  -3   3  354.76   22.10
   8  -3   3  361.06   22.90
   8  -3   3  381.96   22.20
   8  -3   3  422.16   23.10
   8  -3   3  372.86   23.30
  -9   3  -3  504.75   28.40
  -9   3  -3  471.05   27.20
   9  -3   3  465.05   28.70
   9  -3   3  444.86   28.00
   9  -3   3  477.95   27.90
   9  -3   3  518.85   27.60
  10  -3   3   45.80    7.50
 -11   3  -3   79.89   10.60
  11  -3   3   67.59    9.20
  11  -3   3   94.59   11.60
  10   2  -3  214.78   15.70
  10   2  -3  226.28   16.70
 -10  -2   3  220.78   16.90
 -10  -2   3  232.58   16.90
   9   2  -3   61.99    7.70
   9   2  -3   69.09    8.00
   9   2  -3   67.79    8.70
  -9  -2   3   77.59    9.10
  -9  -2   3   72.69    8.80
   8   2  -3  311.97   19.30
   8   2  -3  313.37   20.50
   8   2  -3  318.77   19.10
   8   2  -3  337.17   20.10
  -8  -2   3  349.37   20.20
  -8  -2   3  302.07   20.30
  -8  -2   3  304.37   22.40
  -8  -2   3  299.07   18.90
   7   2  -3   80.89    7.30
   7   2  -3   91.09    8.50
   7   2  -3   79.19    7.90
   7   2  -3   62.19    7.10
  -7  -2   3   76.19    8.10
  -7  -2   3   78.19    8.10
  -7  -2   3   74.19    7.00
  -7  -2   3   82.59    7.90
   6   2  -3  383.56   20.80
   6   2  -3  372.86   22.00
   6   2  -3  374.86   21.50
  -6  -2   3  398.16   21.50
  -6  -2   3  386.06   21.60
  -6  -2   3  360.16   21.90
  -6  -2   3  363.46   20.70
   5   2  -3  553.34   31.10
   5   2  -3  541.75   30.20
   5   2  -3  600.84   30.80
   5   2  -3  584.44   30.10
  -5  -2   3  589.34   31.20
  -5  -2   3  601.14   30.70
  -5  -2   3  592.64   30.60
  -5  -2   3  606.64   30.20
   4   2  -3   48.20    4.50
   4   2  -3   53.79    5.70
  -4  -2   3   51.09    4.70
  -4  -2   3   49.60    5.10
  -4  -2   3   45.80    4.60
  -4  -2   3   53.09    4.40
   3   2  -3   45.70    3.60
   3   2  -3   46.70    4.00
   3   2  -3   37.80    3.60
  -3  -2   3   36.50    4.00
  -3  -2   3   43.00    2.90
  -3  -2   3   42.50    3.50
  -3  -2   3   35.90    3.60
  -3  -2   3   42.10    3.90
   2   2  -3   51.99    4.00
   2   2  -3   51.79    3.80
   2   2  -3   51.99    3.40
   2   2  -3   49.70    3.50
  -2  -2   3   48.00    3.50
  -2  -2   3   50.59    4.10
  -2  -2   3   49.40    3.10
  -2  -2   3   50.39    3.90
  -2  -2   3   53.89    3.40
   1   2  -3  193.78    9.50
   1   2  -3  177.98    9.50
   1   2  -3  190.98   10.00
   1   2  -3  176.68   10.00
   1   2  -3  199.48    9.40
  -1  -2   3  196.98    9.90
  -1  -2   3  185.78    9.30
  -1  -2   3  174.18   10.10
  -1  -2   3  187.78   10.10
  -1  -2   3  182.58    9.50
   0   2  -3 1265.67   61.79
   0   2  -3 1291.87   61.59
  -1   2  -3   88.19    4.60
  -1   2  -3   90.99    4.70
  -1   2  -3   78.99    5.20
  -1   2  -3   81.99    5.00
   1  -2   3   87.19    4.60
   1  -2   3   90.69    5.40
   1  -2   3   77.19    5.30
  -2   2  -3 1134.89   54.79
  -2   2  -3 1067.69   54.99
  -2   2  -3 1175.38   55.29
   2  -2   3 1182.78   54.79
   2  -2   3 1164.28   55.19
   2  -2   3 1067.09   55.29
  -3   2  -3   61.69    4.40
  -3   2  -3   66.89    4.90
  -3   2  -3   59.79    4.50
  -3   2  -3   56.79    4.60
   3  -2   3   59.49    4.90
   3  -2   3   58.29    4.40
   3  -2   3   70.39    4.50
  -4   2  -3  290.87   15.60
  -4   2  -3  277.17   14.90
  -4   2  -3  285.67   15.20
  -4   2  -3  299.87   15.50
   4  -2   3  261.27   15.60
   4  -2   3  251.07   15.20
   4  -2   3  269.67   15.10
   4  -2   3  264.37   14.80
  -5   2  -3  103.09    7.30
  -5   2  -3  103.79    7.80
   5  -2   3  105.49    7.50
   5  -2   3  111.49    8.20
   5  -2   3   88.49    7.50
   5  -2   3  107.09    7.30
  -6   2  -3   86.09    7.10
  -6   2  -3   83.19    7.90
  -6   2  -3   90.89    7.40
  -6   2  -3  105.29    8.20
   6  -2   3   96.19    7.50
   6  -2   3   96.39    8.20
   6  -2   3   89.89    7.20
   6  -2   3   86.99    7.70
  -7   2  -3    3.70    2.70
  -7   2  -3   -0.70    3.00
  -7   2  -3    4.30    3.10
   7  -2   3    4.70    2.90
   7  -2   3    8.00    3.10
   7  -2   3    3.40    3.30
   7  -2   3    1.80    3.00
  -8   2  -3  306.47   20.10
  -8   2  -3  336.77   19.60
  -8   2  -3  335.37   20.20
   8  -2   3  322.07   19.60
   8  -2   3  344.47   19.60
   8  -2   3  323.67   21.00
   8  -2   3  299.77   20.00
  -9   2  -3  367.76   22.60
  -9   2  -3  338.07   21.40
   9  -2   3  361.56   22.60
   9  -2   3  359.86   21.50
  10  -2   3   -3.50    3.90
  10  -2   3    7.40    4.60
 -11   2  -3  202.58   16.70
  11  -2   3  168.58   15.80
  11  -2   3  266.17   17.50
  11  -2   3  201.28   15.50
  10   1  -3   53.29    7.90
  10   1  -3   86.89    9.70
 -10  -1   3   70.69    9.30
 -10  -1   3   68.59    8.90
   9   1  -3  581.84   33.10
   9   1  -3  625.34   34.20
   9   1  -3  564.44   33.40
  -9  -1   3  617.84   34.10
  -9  -1   3  617.44   33.90
   8   1  -3   88.49    8.20
   8   1  -3   71.29    7.70
   8   1  -3  101.29    9.40
   8   1  -3   85.69    8.60
  -8  -1   3   73.39    8.40
  -8  -1   3   73.89    7.50
  -8  -1   3   85.59    9.10
  -8  -1   3   82.39    8.40
   7   1  -3  204.28   14.10
   7   1  -3  216.68   13.90
   7   1  -3  224.08   14.80
   7   1  -3  202.28   13.40
  -7  -1   3  207.88   13.30
  -7  -1   3  208.68   14.40
  -7  -1   3  216.98   14.20
  -7  -1   3  214.18   14.00
   6   1  -3  847.02   42.50
   6   1  -3  863.01   42.70
   6   1  -3  788.42   41.80
   6   1  -3  806.22   43.00
  -6  -1   3  818.22   42.90
  -6  -1   3  842.62   42.50
  -6  -1   3  776.52   41.70
  -6  -1   3  832.02   42.40
   5   1  -3  532.65   29.90
   5   1  -3  567.34   29.50
   5   1  -3  563.54   29.30
   5   1  -3  567.44   29.00
  -5  -1   3  578.34   29.90
  -5  -1   3  549.65   29.30
  -5  -1   3  570.44   28.90
  -5  -1   3  554.24   29.30
   4   1  -3    2.30    1.60
   4   1  -3   -0.40    1.60
   4   1  -3    0.70    1.70
  -4  -1   3   -0.80    1.60
  -4  -1   3    2.40    1.80
  -4  -1   3    1.10    1.50
  -4  -1   3    3.60    2.10
   3   1  -3  490.85   25.30
   3   1  -3  519.65   25.80
   3   1  -3  494.85   25.50
  -3  -1   3  502.75   25.70
  -3  -1   3  510.85   25.50
  -3  -1   3  496.25   25.30
  -3  -1   3  515.25   26.00
   2   1  -3 2863.81  161.58
  -2  -1   3 3218.28  162.18
   1   1  -3 1340.17   63.89
  -1  -1   3 1314.87   64.29
   0  -1   3    0.00    0.10
  -1   1  -3 6032.90  308.97
   1  -1   3 6434.96  308.57
  -2   1  -3 1381.76   66.89
  -2   1  -3 1436.56   66.99
   2  -1   3 1329.97   67.59
  -3   1  -3   50.79    4.30
  -3   1  -3   50.39    4.10
  -3   1  -3   47.00    3.90
  -3   1  -3   45.60    3.80
   3  -1   3   51.99    4.60
   3  -1   3   48.10    3.90
   3  -1   3   48.50    3.80
   3  -1   3   42.70    3.80
  -4   1  -3   66.09    5.20
  -5   1  -3  331.17   18.80
  -5   1  -3  326.27   18.30
  -5   1  -3  343.87   18.80
  -5   1  -3  358.26   19.40
   5  -1   3  317.77   18.60
   5  -1   3  338.67   18.20
   5  -1   3  338.77   19.50
   5  -1   3  312.57   18.30
  -6   1  -3  377.16   21.70
  -6   1  -3  352.86   20.70
  -6   1  -3  388.86   20.70
  -6   1  -3  363.06   21.10
   6  -1   3  384.56   21.20
   6  -1   3  360.96   20.40
   6  -1   3  354.36   20.60
   6  -1   3  377.16   21.90
  -7   1  -3   15.30    3.80
  -7   1  -3   13.80    4.50
  -7   1  -3   17.20    4.10
   7  -1   3   11.60    3.60
   7  -1   3   16.50    4.70
   7  -1   3   20.70    4.70
   7  -1   3   17.00    3.90
  -8   1  -3  808.02   41.60
  -8   1  -3  745.23   41.50
  -8   1  -3  750.12   40.90
   8  -1   3  792.72   41.70
   8  -1   3  750.92   40.50
   8  -1   3  756.32   41.00
   8  -1   3  794.92   42.70
  -9   1  -3  292.17   19.00
   9  -1   3  308.27   18.90
 -10   1  -3   21.80    6.10
 -10   1  -3   26.90    4.50
  10  -1   3   24.90    6.20
  10  -1   3   21.50    5.30
  11   0  -3   12.70    5.60
  11   0  -3   -0.90    4.10
 -11   0   3   -3.10    4.40
 -11   0   3   10.10    5.10
  10   0  -3   -8.10    3.00
  10   0  -3   -3.10    3.60
 -10   0   3    1.90    4.20
 -10   0   3    3.80    4.70
   9   0  -3  882.51   48.60
   9   0  -3  769.62   48.00
  -9   0   3  781.82   45.00
  -9   0   3  800.62   43.60
   8   0  -3   49.10    7.10
   8   0  -3   42.10    5.80
   8   0  -3   38.20    6.40
   8   0  -3   39.50    6.10
  -8   0   3   55.59    7.00
  -8   0   3   40.40    5.60
  -8   0   3   37.20    6.20
  -8   0   3   61.49    6.90
   7   0  -3   -0.20    2.70
   7   0  -3    3.60    2.90
   7   0  -3   -3.20    2.70
   7   0  -3   -1.20    2.70
  -7   0   3    0.90    2.80
  -7   0   3   -6.40    2.30
  -7   0   3    6.00    2.80
  -7   0   3    0.70    3.00
   6   0  -3  754.22   38.00
   6   0  -3  731.63   37.30
   6   0  -3  717.13   37.80
   6   0  -3  690.93   38.20
  -6   0   3  739.13   38.10
  -6   0   3  716.53   37.10
  -6   0   3  694.73   37.40
  -6   0   3  761.12   38.10
   5   0  -3  167.98   10.40
   5   0  -3  173.88   10.90
   5   0  -3  156.48   10.50
  -5   0   3  178.58   10.70
  -5   0   3  169.18   10.20
  -5   0   3  177.78   10.80
  -5   0   3  172.78   10.90
   4   0  -3 1455.75   70.49
   4   0  -3 1402.46   70.09
   4   0  -3 1379.06   70.29
  -4   0   3 1490.55   70.69
  -4   0   3 1471.65   70.39
  -4   0   3 1381.06   69.89
  -4   0   3 1471.25   70.39
   3   0  -3   20.70    2.60
   3   0  -3   21.70    2.50
   3   0  -3   17.50    2.40
  -3   0   3   20.80    2.70
  -3   0   3   21.10    2.60
  -3   0   3   22.40    2.30
   2   0  -3  468.55   24.30
   2   0  -3  478.95   24.30
   2   0  -3  516.35   24.60
  -2   0   3  486.95   24.30
  -2   0   3  499.05   24.60
  -2   0   3  502.75   24.50
  -2   0   3  484.45   24.20
   1   0  -3 4043.50  205.68
  -1   0   3 3937.21  204.18
   0   0  -3 1717.53   93.99
   0   0   3 1647.54   93.79
   1   0   3 1919.41  107.19
  -2   0  -3 2936.81  163.38
   2   0   3 2889.81  160.38
  -3   0  -3  210.98   11.50
  -3   0  -3  190.58   11.20
  -3   0  -3  179.08   11.00
  -3   0  -3  221.08   12.10
  -3   0  -3  182.48   10.80
   3   0   3  211.78   12.20
   3   0   3  199.68   11.20
   3   0   3  213.88   11.20
  -4   0  -3  160.28    9.80
  -4   0  -3  185.78   10.60
  -4   0  -3  197.58   11.50
  -4   0  -3  172.28   10.70
  -4   0  -3  166.98   10.40
   4   0   3  178.98   10.30
   4   0   3  158.88   10.40
   4   0   3  178.68   10.60
   4   0   3  167.08   11.30
  -5   0  -3   62.09    5.70
  -5   0  -3   53.99    5.70
  -5   0  -3   61.69    5.80
  -5   0  -3   61.99    6.40
   5   0   3   62.19    5.80
   5   0   3   62.49    5.60
   5   0   3   58.59    6.30
  -6   0  -3  135.49   10.60
  -6   0  -3  143.39   10.00
  -6   0  -3  139.29    9.80
  -6   0  -3  144.49   10.30
   6   0   3  143.09   10.00
   6   0   3  123.89    9.60
   6   0   3  143.19    9.60
   6   0   3  118.29   10.40
  -7   0  -3  876.71   47.80
  -7   0  -3  913.61   47.10
  -7   0  -3  891.91   46.70
  -7   0  -3  921.41   47.30
   7   0   3  927.21   47.10
   7   0   3  875.41   48.10
   7   0   3  888.41   46.20
   7   0   3  908.81   46.80
  -8   0  -3  532.35   33.10
  -8   0  -3  597.84   32.30
  -8   0  -3  534.75   29.90
  -8   0  -3  610.64   32.60
   8   0   3  577.24   31.30
   8   0   3  552.74   33.10
   8   0   3  603.74   32.30
  -9   0  -3   71.59    6.40
  -9   0  -3   53.29    9.80
   9   0   3   69.39    8.00
   9   0   3   60.09    8.30
 -10   0  -3    3.80    3.20
 -10   0  -3    8.80    5.20
  10   0   3    1.30    4.30
  11  -1  -3   23.60    6.10
  11  -1  -3   27.50    7.00
 -11   1   3   37.40    7.10
 -11   1   3   32.50    7.50
  10  -1  -3  112.99   11.90
  10  -1  -3   71.09   11.40
 -10   1   3  102.49   10.80
   9  -1  -3  425.96   26.40
   9  -1  -3  454.05   25.90
  -9   1   3  448.46   26.50
  -9   1   3  454.65   26.00
   8  -1  -3  169.18   11.90
   8  -1  -3  166.38   11.90
   8  -1  -3  160.88   12.40
  -8   1   3  146.79   11.90
  -8   1   3  141.59   11.90
  -8   1   3  175.28   12.70
  -8   1   3  180.98   12.10
   7  -1  -3   14.60    4.00
   7  -1  -3   18.00    4.10
   7  -1  -3   17.30    4.00
   7  -1  -3   20.80    4.10
  -7   1   3   17.50    4.20
  -7   1   3   21.20    4.50
  -7   1   3   16.00    3.90
  -7   1   3   12.60    3.20
   6  -1  -3  279.57   16.80
   6  -1  -3  276.37   16.00
   6  -1  -3  273.87   16.40
  -6   1   3  279.67   16.50
  -6   1   3  302.27   16.30
  -6   1   3  256.57   15.60
   5  -1  -3  256.87   14.40
   5  -1  -3  255.77   14.50
   5  -1  -3  246.48   14.60
  -5   1   3  260.67   14.40
  -5   1   3  245.08   14.50
  -5   1   3  248.68   17.90
  -5   1   3  253.17   14.10
   4  -1  -3   88.89    6.30
   4  -1  -3   91.39    6.50
   4  -1  -3   94.59    6.60
  -4   1   3   88.89    6.20
  -4   1   3   87.99    6.40
  -4   1   3   97.69    6.20
  -4   1   3   92.99    6.50
   3  -1  -3   36.70    3.20
   3  -1  -3   31.60    3.20
   3  -1  -3   33.10    3.00
   3  -1  -3   31.60    3.10
  -3   1   3   34.30    3.00
  -3   1   3   38.00    3.20
  -3   1   3   37.10    3.30
  -3   1   3   40.70    3.30
   2  -1  -3 1461.75   69.79
  -2   1   3 1425.66   69.89
   1  -1  -3 2504.65  140.29
   0  -1  -3   65.29    4.40
   0  -1  -3   74.99    5.50
   0  -1  -3   75.29    4.70
   0  -1  -3   82.59    4.70
   0   1   3   76.29    4.70
   0   1   3   76.49    4.60
   0   1   3   68.19    3.80
   0   1   3   68.19    5.30
   0   1   3   70.09    4.50
  -1  -1  -3   90.59    5.20
  -1  -1  -3   80.19    4.90
  -1  -1  -3   93.59    5.40
  -1  -1  -3   83.99    5.90
  -1  -1  -3   84.39    5.10
   1   1   3   88.89    5.30
   1   1   3   83.69    5.10
   1   1   3   85.69    6.00
   1   1   3   91.69    4.90
   1   1   3   84.69    5.30
  -2  -1  -3   21.90    2.60
  -2  -1  -3   21.20    2.20
  -2  -1  -3   22.90    2.50
  -2  -1  -3   24.20    3.10
  -2  -1  -3   24.40    2.60
   2   1   3   22.30    2.40
   2   1   3   25.20    2.40
   2   1   3   17.10    2.90
   2   1   3   22.10    2.60
   2   1   3   21.40    2.20
  -3  -1  -3  101.09    6.60
  -3  -1  -3  130.79    8.10
  -3  -1  -3  115.79    7.40
  -3  -1  -3  108.19    7.20
  -3  -1  -3  112.79    7.40
   3   1   3  121.39    7.30
   3   1   3  107.19    7.10
   3   1   3  113.79    7.20
   3   1   3  108.79    8.10
  -4  -1  -3 1411.26   67.79
  -4  -1  -3 1336.57   66.79
  -4  -1  -3 1352.56   67.69
  -4  -1  -3 1522.35   68.79
   4   1   3 1309.57   67.29
   4   1   3 1299.37   67.29
   4   1   3 1369.56   67.59
  -5  -1  -3 1534.95   76.39
  -5  -1  -3 1546.75   76.69
  -5  -1  -3 1466.35   75.29
  -5  -1  -3 1641.44   77.69
  -5  -1  -3 1553.84   76.69
   5   1   3 1479.75   75.99
   5   1   3 1632.04   76.59
   5   1   3 1503.75   77.69
  -6  -1  -3   27.30    5.20
  -6  -1  -3   28.30    3.70
  -6  -1  -3   36.50    5.20
  -6  -1  -3   29.10    4.80
  -6  -1  -3   33.60    5.50
   6   1   3   34.10    4.90
   6   1   3   40.30    6.20
   6   1   3   40.50    4.90
  -7  -1  -3 1227.88   63.39
  -7  -1  -3 1226.58   62.99
  -7  -1  -3 1292.47   61.49
  -7  -1  -3 1172.98   64.09
  -7  -1  -3 1249.88   63.49
   7   1   3 1280.57   63.19
   7   1   3 1192.38   62.29
   7   1   3 1259.37   66.89
  -8  -1  -3  113.29   10.40
  -8  -1  -3  124.79   11.20
  -8  -1  -3  144.49    9.10
  -8  -1  -3  130.09   10.60
   8   1   3  135.99   10.40
   8   1   3  113.69   10.50
   8   1   3  108.59    9.70
  -9  -1  -3  111.39   10.80
  -9  -1  -3   96.49    7.70
   9   1   3  109.09   10.90
   9   1   3   82.49    9.70
 -10  -1  -3    5.00    2.80
 -10  -1  -3    2.40    5.00
  10   1   3    9.90    5.20
  10   1   3    4.00    4.20
  11  -2  -3   32.00    7.20
  11  -2  -3   39.50    7.20
 -11   2   3   43.90    7.30
 -11   2   3   35.10    7.10
  10  -2  -3   43.60    8.80
  10  -2  -3   46.00    7.40
 -10   2   3   47.80    7.20
 -10   2   3   55.79    8.30
   9  -2  -3  120.89   11.10
   9  -2  -3  106.19   11.40
   9  -2  -3  115.59   10.70
   9  -2  -3  134.29   10.80
  -9   2   3  124.39   11.10
  -9   2   3  106.19   10.60
  -9   2   3  150.08   10.90
   8  -2  -3  129.39   10.50
   8  -2  -3  115.89   10.40
   8  -2  -3  127.09   10.10
   8  -2  -3  133.89   10.30
  -8   2   3  121.99    9.90
  -8   2   3  136.99   11.70
  -8   2   3  119.99   10.40
  -8   2   3  120.69    9.50
   7  -2  -3   61.99    6.50
   7  -2  -3   76.69    6.80
   7  -2  -3   48.20    6.50
   7  -2  -3   69.79    6.90
  -7   2   3   53.99    6.60
  -7   2   3   53.59    6.40
  -7   2   3   69.89    6.80
  -7   2   3   71.19    6.10
   6  -2  -3   39.00    4.80
   6  -2  -3   35.70    5.10
   6  -2  -3   47.30    5.30
  -6   2   3   38.10    4.70
  -6   2   3   42.30    5.30
  -6   2   3   46.00    5.00
  -6   2   3   42.40    4.50
   5  -2  -3  445.96   23.10
   5  -2  -3  430.26   22.90
   5  -2  -3  420.66   23.40
  -5   2   3  445.66   23.60
  -5   2   3  416.26   22.90
  -5   2   3  446.16   23.60
  -5   2   3  412.46   22.90
   4  -2  -3  331.77   17.20
   4  -2  -3  296.97   17.00
   4  -2  -3  302.37   17.20
  -4   2   3  302.77   17.10
  -4   2   3  329.77   17.20
  -4   2   3  341.87   17.00
  -4   2   3  322.97   16.90
   3  -2  -3   19.80    2.50
   3  -2  -3   14.10    2.40
   3  -2  -3   24.20    2.50
   3  -2  -3   18.60    2.40
  -3   2   3   26.10    2.90
  -3   2   3   21.10    2.50
  -3   2   3   21.30    2.50
  -3   2   3   22.70    2.40
   2  -2  -3 1100.19   52.39
   2  -2  -3 1066.69   52.09
   2  -2  -3 1158.78   52.39
   2  -2  -3 1106.79   51.49
  -2   2   3 1070.29   52.39
  -2   2   3 1062.79   52.29
  -2   2   3  944.61   51.99
   1  -2  -3    7.30    1.90
   1  -2  -3   12.10    1.80
   1  -2  -3    7.10    1.50
   1  -2  -3    9.00    1.80
  -1   2   3    9.00    2.00
  -1   2   3    7.20    1.60
  -1   2   3    9.50    1.50
   0  -2  -3  337.87   17.10
   0  -2  -3  322.37   17.20
   0  -2  -3  339.67   17.70
   0  -2  -3  353.36   16.90
   0   2   3  316.37   16.60
   0   2   3  358.26   16.90
   0   2   3  311.87   17.60
   0   2   3  322.17   17.10
   0   2   3  344.17   17.20
  -1  -2  -3 1388.06   70.29
   1   2   3 1457.35   70.29
   1   2   3 1564.24   69.89
   1   2   3 1376.76   70.89
  -2  -2  -3  905.91   47.40
  -2  -2  -3  936.81   47.30
  -2  -2  -3  954.50   48.10
  -2  -2  -3  954.10   46.80
   2   2   3  943.41   47.30
   2   2   3  993.20   47.20
   2   2   3 1016.00   46.80
   2   2   3  958.50   48.30
   2   2   3  983.20   47.40
  -3  -2  -3   10.50    2.50
  -3  -2  -3   10.10    2.40
  -3  -2  -3   10.30    1.90
   3   2   3   10.50    2.50
   3   2   3   12.20    2.50
   3   2   3    7.10    2.10
   3   2   3   13.00    3.10
  -4  -2  -3 1381.86   72.39
  -4  -2  -3 1451.95   72.59
  -4  -2  -3 1612.94   73.69
  -4  -2  -3 1480.55   72.59
  -4  -2  -3 1543.75   71.39
   4   2   3 1463.25   72.49
   4   2   3 1420.76   73.59
   4   2   3 1378.86   72.09
  -5  -2  -3 2388.96  114.39
  -5  -2  -3 2113.19  112.59
  -5  -2  -3 2468.55  115.49
  -5  -2  -3 2328.37  114.39
  -5  -2  -3 2320.97  114.19
   5   2   3 2453.25  114.19
   5   2   3 2370.16  115.69
   5   2   3 2234.38  113.59
   5   2   3 2315.67  113.89
  -6  -2  -3   10.40    3.40
  -6  -2  -3    6.50    3.80
  -6  -2  -3   12.10    4.20
  -6  -2  -3   10.60    2.50
  -6  -2  -3   11.20    3.60
   6   2   3   12.20    3.50
   6   2   3   10.10    3.90
   6   2   3   12.80    3.30
   6   2   3   12.50    3.30
  -7  -2  -3  326.17   18.10
  -7  -2  -3  310.77   19.90
  -7  -2  -3  322.77   20.30
  -7  -2  -3  318.87   21.00
  -7  -2  -3  334.57   20.50
   7   2   3  357.46   20.30
   7   2   3  330.77   21.50
   7   2   3  356.06   20.00
   7   2   3  323.97   19.40
  -8  -2  -3  297.07   22.30
  -8  -2  -3  313.27   20.70
  -8  -2  -3  314.27   20.80
  -8  -2  -3  322.17   18.20
   8   2   3  332.97   21.60
   8   2   3  373.86   21.10
   8   2   3  328.37   19.90
  -9  -2  -3  390.36   24.60
  -9  -2  -3  373.06   21.40
   9   2   3  409.26   23.60
   9   2   3  391.06   24.60
 -10  -2  -3  207.78   13.10
 -10  -2  -3  211.68   16.80
  10   2   3  201.48   15.20
  10   2   3  204.08   16.20
  11  -3  -3    4.60    4.40
  11  -3  -3   -0.80    4.40
 -11   3   3   -0.50    4.10
 -11   3   3    5.00    4.10
  10  -3  -3  189.48   15.70
  10  -3  -3  228.98   15.70
 -10   3   3  236.58   15.60
 -10   3   3  207.28   16.00
   9  -3  -3   54.49    7.60
   9  -3  -3   49.00    7.40
   9  -3  -3   59.09    7.50
   9  -3  -3   66.39    7.60
  -9   3   3   54.09    6.70
  -9   3   3   53.49    9.90
  -9   3   3   61.69    7.80
  -9   3   3   49.10    6.80
   8  -3  -3  180.38   13.40
   8  -3  -3  187.48   13.10
   8  -3  -3  173.88   13.50
   8  -3  -3  204.98   13.50
  -8   3   3  192.68   12.90
  -8   3   3  189.38   13.30
  -8   3   3  197.18   12.70
  -8   3   3  214.88   13.90
   7  -3  -3   40.20    5.60
   7  -3  -3   39.50    5.70
   7  -3  -3   31.90    5.70
   7  -3  -3   44.90    5.80
  -7   3   3   48.20    5.10
  -7   3   3   61.79    6.50
  -7   3   3   44.10    5.30
  -7   3   3   44.80    5.50
   6  -3  -3    5.50    2.60
   6  -3  -3    2.40    2.50
   6  -3  -3    0.60    2.20
  -6   3   3    3.50    2.30
  -6   3   3    1.60    2.00
  -6   3   3    5.00    2.30
  -6   3   3    6.10    2.50
   5  -3  -3  108.69    8.20
   5  -3  -3  118.39    8.00
   5  -3  -3  123.29    8.10
  -5   3   3   97.19    7.20
  -5   3   3  132.29    8.30
  -5   3   3  103.79    8.20
  -5   3   3  113.39    7.80
   4  -3  -3   63.19    5.20
   4  -3  -3   52.59    4.90
   4  -3  -3   50.49    4.00
  -4   3   3   62.19    4.80
  -4   3   3   58.89    4.80
  -4   3   3   58.09    5.10
  -4   3   3   60.09    4.50
   3  -3  -3   82.49    4.80
   3  -3  -3   84.89    5.10
   3  -3  -3   85.69    5.70
   3  -3  -3   89.29    5.90
  -3   3   3   86.49    5.90
  -3   3   3   74.39    5.40
  -3   3   3   81.49    5.30
  -3   3   3   88.29    5.70
   2  -3  -3   81.49    4.40
   2  -3  -3   85.89    5.60
   2  -3  -3   87.09    4.90
   2  -3  -3   80.99    5.40
  -2   3   3   74.09    4.90
  -2   3   3   82.19    5.40
  -2   3   3   80.09    5.60
   1  -3  -3  833.22   38.80
   1  -3  -3  786.12   40.10
   1  -3  -3  801.32   39.70
   1  -3  -3  799.52   39.70
   1  -3  -3  708.33   39.10
  -1   3   3  846.72   39.90
  -1   3   3  863.51   39.80
  -1   3   3  831.02   39.40
  -1   3   3  766.72   40.10
   0  -3  -3  769.22   37.30
   0  -3  -3  725.33   36.20
   0  -3  -3  802.12   36.90
   0   3   3  732.03   36.20
   0   3   3  725.63   36.70
   0   3   3  695.53   37.10
   0   3   3  781.02   36.80
   0   3   3  690.33   36.30
  -1  -3  -3   35.10    3.30
  -1  -3  -3   37.50    2.70
  -1  -3  -3   36.90    3.60
  -1  -3  -3   27.80    3.00
  -1  -3  -3   32.70    3.80
   1   3   3   36.60    3.40
   1   3   3   29.80    2.70
   1   3   3   28.60    3.70
   1   3   3   30.80    3.00
   1   3   3   36.20    3.50
  -2  -3  -3  173.48   10.70
  -2  -3  -3  178.18   10.80
  -2  -3  -3  214.08   11.70
  -2  -3  -3  207.08   10.70
  -2  -3  -3  194.38    9.90
   2   3   3  177.28   11.60
   2   3   3  189.48   10.80
   2   3   3  170.68   10.60
   2   3   3  170.78    9.80
   2   3   3  171.08   10.40
  -3  -3  -3 1034.70   50.89
  -3  -3  -3 1023.60   49.70
  -3  -3  -3 1085.39   53.39
  -3  -3  -3  996.50   50.89
  -3  -3  -3  990.40   50.89
   3   3   3  972.40   50.59
   3   3   3 1000.30   51.89
   3   3   3 1002.40   50.59
   3   3   3 1057.19   50.69
  -4  -3  -3 1548.74   80.69
  -4  -3  -3 1475.25   79.09
  -4  -3  -3 1866.51   81.99
  -4  -3  -3 1692.73   80.69
  -4  -3  -3 1626.34   80.69
   4   3   3 1587.54   80.19
   4   3   3 1625.54   81.99
   4   3   3 1679.83   80.49
   4   3   3 1609.84   80.39
  -5  -3  -3 1945.21   99.79
  -5  -3  -3 2041.00   99.69
  -5  -3  -3 2053.09   97.89
  -5  -3  -3 2108.69  100.79
  -5  -3  -3 1988.40   99.59
   5   3   3 1917.31   99.09
   5   3   3 2020.80   99.09
   5   3   3 2114.79   99.49
   5   3   3 1982.70  100.99
  -6  -3  -3    1.00    2.70
  -6  -3  -3    5.30    3.70
  -6  -3  -3    7.00    2.20
  -6  -3  -3    5.30    3.70
  -6  -3  -3   10.70    3.90
   6   3   3    1.50    2.90
   6   3   3    9.00    3.30
   6   3   3   13.30    4.40
   6   3   3    9.60    3.40
  -7  -3  -3    0.70    3.20
  -7  -3  -3    7.30    2.40
  -7  -3  -3    7.70    3.80
  -7  -3  -3   10.20    4.30
  -7  -3  -3    8.40    4.40
   7   3   3    8.30    3.70
   7   3   3    6.70    3.50
   7   3   3   12.60    3.90
   7   3   3    6.60    4.30
  -8  -3  -3  238.88   16.50
  -8  -3  -3  189.38   12.90
   8   3   3  238.08   17.90
   8   3   3  253.97   15.80
  -9  -3  -3  355.76   23.00
  -9  -3  -3  348.77   19.40
   9   3   3  385.36   22.80
   9   3   3  311.37   21.50
  11  -4  -3   24.20    6.20
  11  -4  -3   34.20    6.80
 -11   4   3   22.30    7.10
 -11   4   3   21.10    5.80
  10  -4  -3   16.20    5.60
  10  -4  -3   21.60    5.80
  10  -4  -3   30.90    6.10
 -10   4   3   18.70    5.80
   9  -4  -3    9.90    4.20
   9  -4  -3    7.10    3.80
   9  -4  -3   12.70    4.40
   9  -4  -3   10.20    4.60
   9  -4  -3    8.70    4.00
  -9   4   3   16.80    4.90
  -9   4   3   11.00    3.70
  -9   4   3   13.30    4.30
  -9   4   3   14.40    4.30
   8  -4  -3   11.80    4.10
   8  -4  -3    8.40    4.10
   8  -4  -3   14.70    3.80
   8  -4  -3    6.30    3.70
   8  -4  -3   11.20    3.90
  -8   4   3   17.10    4.50
  -8   4   3   14.10    3.70
  -8   4   3    6.60    3.30
  -8   4   3   13.40    3.60
   7  -4  -3  266.77   16.20
   7  -4  -3  261.47   16.20
   7  -4  -3  244.18   16.30
   7  -4  -3  298.27   15.50
  -7   4   3  271.37   16.40
  -7   4   3  239.38   15.30
  -7   4   3  258.27   15.50
  -7   4   3  267.77   16.10
   6  -4  -3   14.90    3.60
   6  -4  -3   27.00    4.20
   6  -4  -3   29.80    3.80
  -6   4   3   24.90    4.10
  -6   4   3   27.90    4.00
  -6   4   3   22.20    3.50
  -6   4   3   24.80    4.00
   5  -4  -3  466.35   25.20
   5  -4  -3  451.85   25.00
   5  -4  -3  501.25   24.90
  -5   4   3  457.35   24.70
  -5   4   3  469.85   25.30
  -5   4   3  488.65   24.50
   4  -4  -3  785.82   39.00
   4  -4  -3  802.02   38.10
   4  -4  -3  760.02   39.10
  -4   4   3  758.72   38.80
  -4   4   3  716.23   38.10
  -4   4   3  781.72   38.80
  -4   4   3  804.32   39.20
   3  -4  -3   -0.70    1.50
   3  -4  -3    0.10    0.90
   3  -4  -3    0.90    1.00
   3  -4  -3   -2.00    1.40
  -3   4   3    0.40    1.00
  -3   4   3    1.00    1.30
  -3   4   3    1.50    1.50
  -3   4   3   -1.70    1.50
   2  -4  -3 1611.04   82.19
   2  -4  -3 1794.22   83.29
   2  -4  -3 1678.43   83.39
   2  -4  -3 1520.55   81.99
   2  -4  -3 1776.92   83.19
  -2   4   3 1767.62   83.29
  -2   4   3 1822.82   83.09
   1  -4  -3  130.89    8.00
   1  -4  -3  127.79    8.20
   1  -4  -3  135.29    8.00
   1  -4  -3  127.59    6.90
  -1   4   3  128.59    7.90
  -1   4   3  118.39    8.00
  -1   4   3  134.19    8.10
   0  -4  -3   -0.50    1.40
   0  -4  -3    1.60    1.70
   0  -4  -3    1.40    1.70
   0   4   3    0.30    1.40
   0   4   3    0.80    1.70
   0   4   3   -0.20    1.50
   0   4   3    2.60    1.40
   0   4   3    2.20    1.10
  -1  -4  -3 4702.43  294.37
   1   4   3 6018.40  307.57
  -2  -4  -3 1060.29   56.79
  -2  -4  -3 1217.98   57.69
  -2  -4  -3 1154.18   55.69
  -2  -4  -3 1067.59   56.89
  -2  -4  -3 1205.78   56.69
   2   4   3 1165.98   56.89
   2   4   3 1152.68   55.69
   2   4   3 1161.18   56.89
   2   4   3 1139.89   57.89
   2   4   3 1147.59   56.69
  -3  -4  -3  282.27   17.10
  -3  -4  -3  318.27   15.70
  -3  -4  -3  309.57   17.30
  -3  -4  -3  335.47   18.10
  -3  -4  -3  301.77   17.20
   3   4   3  282.77   17.90
   3   4   3  305.57   16.90
   3   4   3  286.27   16.70
  -4  -4  -3 1580.14   74.09
  -4  -4  -3 1459.05   73.99
  -4  -4  -3 1385.36   72.09
  -4  -4  -3 1657.43   75.39
  -4  -4  -3 1471.75   74.29
   4   4   3 1522.75   73.79
   4   4   3 1432.76   73.69
   4   4   3 1409.16   73.49
   4   4   3 1480.35   75.29
  -5  -4  -3  789.32   41.90
  -5  -4  -3  782.62   42.30
  -5  -4  -3  810.22   42.20
  -5  -4  -3  815.92   43.20
  -5  -4  -3  838.22   40.00
   5   4   3  814.72   41.80
   5   4   3  817.02   41.60
   5   4   3  803.52   43.50
   5   4   3  765.32   41.60
  -6  -4  -3  283.67   18.60
  -6  -4  -3  291.57   18.40
  -6  -4  -3  308.27   18.50
  -6  -4  -3  307.47   19.60
  -6  -4  -3  268.17   15.70
   6   4   3  286.77   17.80
   6   4   3  279.17   19.60
   6   4   3  331.77   18.40
   6   4   3  304.07   17.80
  -7  -4  -3  183.18   13.20
  -7  -4  -3  166.68   12.60
  -7  -4  -3  151.28   13.60
  -7  -4  -3  142.89    9.50
  -7  -4  -3  152.98   12.60
   7   4   3  173.98   12.40
   7   4   3  141.29   11.70
   7   4   3  176.08   12.00
  -8  -4  -3   42.60   10.40
   8   4   3   44.00    7.00
   8   4   3   51.19    7.00
  -9  -4  -3   92.89    7.10
  -9  -4  -3   83.69   10.70
   9   4   3   90.69   10.10
   9   4   3  103.59   10.10
  11  -5  -3   25.20    6.10
  11  -5  -3   20.70    6.00
  10  -5  -3  163.08   13.30
  10  -5  -3  164.18   12.30
 -10   5   3  134.29   11.80
 -10   5   3  170.68   13.80
   9  -5  -3  219.58   15.70
   9  -5  -3  242.08   15.40
   9  -5  -3  238.78   16.30
   9  -5  -3  214.58   16.40
  -9   5   3  247.08   15.40
  -9   5   3  241.08   15.30
  -9   5   3  247.48   17.40
  -9   5   3  243.98   16.60
   8  -5  -3   39.70    5.50
   8  -5  -3   41.70    6.50
   8  -5  -3   37.20    6.00
   8  -5  -3   39.30    5.90
  -8   5   3   44.20    6.60
  -8   5   3   40.80    6.70
  -8   5   3   40.60    5.30
  -8   5   3   33.60    5.30
   7  -5  -3  143.49   10.50
   7  -5  -3  139.59   10.70
   7  -5  -3  161.88    9.90
  -7   5   3  132.79   10.20
  -7   5   3  136.69    9.80
  -7   5   3  142.29    9.60
  -7   5   3  154.88   11.00
   6  -5  -3  284.07   16.30
   6  -5  -3  332.27   17.60
   6  -5  -3  290.87   17.50
  -6   5   3  297.27   17.50
  -6   5   3  305.67   17.30
  -6   5   3  282.07   16.80
   5  -5  -3  438.96   22.70
   5  -5  -3  430.86   22.90
  -5   5   3  404.96   22.20
  -5   5   3  436.76   22.70
  -5   5   3  401.36   21.60
  -5   5   3  396.16   22.70
   4  -5  -3   44.10    4.40
   4  -5  -3   37.10    3.30
   4  -5  -3   38.50    4.60
  -4   5   3   29.60    3.90
  -4   5   3   36.80    4.00
  -4   5   3   37.70    3.30
  -4   5   3   31.90    4.20
   3  -5  -3    4.40    2.00
   3  -5  -3    6.10    1.60
   3  -5  -3    5.80    1.20
   3  -5  -3    4.90    2.30
  -3   5   3    4.10    2.40
  -3   5   3    4.50    1.30
  -3   5   3    4.60    2.10
   2  -5  -3 1218.68   61.89
   2  -5  -3 1346.17   60.69
   2  -5  -3 1273.57   61.69
   2  -5  -3 1115.29   60.39
   2  -5  -3 1322.37   61.89
  -2   5   3 1242.38   61.59
  -2   5   3 1255.07   61.79
   1  -5  -3 1231.88   61.39
   1  -5  -3 1292.87   61.59
   1  -5  -3 1324.47   61.49
   1  -5  -3 1284.37   60.39
  -1   5   3 1203.48   61.29
  -1   5   3 1128.99   61.39
  -1   5   3 1250.57   61.49
   0  -5  -3   17.90    3.20
   0  -5  -3   13.10    2.80
   0  -5  -3   16.40    3.20
   0   5   3   17.60    3.20
   0   5   3   17.60    3.10
   0   5   3   12.30    2.60
   0   5   3   20.20    2.50
   0   5   3   14.60    3.10
  -1  -5  -3 8924.91  478.85
   1   5   3 8952.80  482.85
  -2  -5  -3 1624.44   90.49
  -2  -5  -3 1883.01   91.79
  -2  -5  -3 1893.21   89.19
  -2  -5  -3 2001.10   90.49
   2   5   3 1863.01   90.59
   2   5   3 1768.22   89.09
   2   5   3 1837.42   90.49
   2   5   3 1897.01   90.59
   2   5   3 1884.11   91.69
  -3  -5  -3   13.20    3.60
  -3  -5  -3    8.40    3.10
  -3  -5  -3    7.60    1.60
  -3  -5  -3   11.90    3.10
   3   5   3    6.70    2.40
   3   5   3    3.00    2.70
   3   5   3    8.40    2.90
   3   5   3   11.70    3.00
  -4  -5  -3   34.10    5.60
  -4  -5  -3   35.10    5.30
  -4  -5  -3   33.70    3.20
  -4  -5  -3   39.50    5.40
  -4  -5  -3   39.20    5.10
   4   5   3   29.60    5.90
   4   5   3   41.40    5.30
   4   5   3   52.59    5.40
   4   5   3   41.60    5.00
  -5  -5  -3  441.16   24.80
  -5  -5  -3  399.56   20.90
  -5  -5  -3  399.86   23.50
  -5  -5  -3  373.66   23.60
  -5  -5  -3  422.06   23.50
   5   5   3  383.16   22.80
   5   5   3  441.76   23.40
   5   5   3  408.06   23.20
   5   5   3  414.36   25.00
  -6  -5  -3   -0.40    2.80
  -6  -5  -3    0.40    1.50
  -6  -5  -3    0.80    3.20
  -6  -5  -3   -2.40    3.60
   6   5   3    2.60    3.20
   6   5   3   -4.60    2.20
   6   5   3    0.00    3.20
   6   5   3    0.80    3.10
  -7  -5  -3  314.37   17.30
  -7  -5  -3  329.27   21.00
  -7  -5  -3  320.17   22.10
   7   5   3  355.76   20.70
   7   5   3  297.67   20.00
   7   5   3  357.06   20.70
  -8  -5  -3   62.89    5.10
  -8  -5  -3   69.09    9.00
   8   5   3   70.89   11.20
   8   5   3   68.59   10.40
  -9  -5  -3   32.70    3.80
  -9  -5  -3   32.50    7.30
   9   5   3   38.60    7.00
   9   5   3   29.80    6.50
  11  -6  -3   59.59    8.50
  11  -6  -3   45.00    8.00
 -11   6   3   51.29    8.60
 -11   6   3   49.20    7.60
  10  -6  -3   96.29   10.20
  10  -6  -3   91.89    9.20
 -10   6   3   70.79   11.30
 -10   6   3   78.59    8.50
   9  -6  -3  503.25   29.70
   9  -6  -3  509.95   29.70
   9  -6  -3  527.45   28.90
   9  -6  -3  563.44   30.40
  -9   6   3  576.14   30.60
  -9   6   3  521.85   28.90
  -9   6   3  478.35   28.40
   8  -6  -3   21.70    4.60
   8  -6  -3   26.50    5.30
   8  -6  -3   24.80    4.60
   8  -6  -3   20.60    4.30
  -8   6   3   23.20    5.80
  -8   6   3   18.60    3.80
  -8   6   3   20.80    4.20
  -8   6   3   27.70    5.60
   7  -6  -3   46.30    6.40
   7  -6  -3   37.80    5.50
   7  -6  -3   49.50    5.70
  -7   6   3   56.29    6.60
  -7   6   3   48.40    5.60
  -7   6   3   42.00    4.90
  -7   6   3   49.30    6.20
   6  -6  -3   13.40    3.10
   6  -6  -3   15.40    3.40
   6  -6  -3   16.50    3.80
  -6   6   3   12.80    3.10
  -6   6   3    9.60    2.50
  -6   6   3   19.30    3.50
  -6   6   3   15.50    4.00
   5  -6  -3  258.67   14.10
   5  -6  -3  262.07   15.00
   5  -6  -3  259.97   15.30
  -5   6   3  241.68   14.80
  -5   6   3  255.87   14.70
  -5   6   3  249.48   15.20
  -5   6   3  250.27   13.70
   4  -6  -3  205.48   12.80
   4  -6  -3  224.58   13.40
   4  -6  -3  200.48   11.50
  -4   6   3  225.58   13.00
  -4   6   3  199.28   11.20
  -4   6   3  205.18   12.30
   3  -6  -3  110.59    7.00
   3  -6  -3  128.99    8.20
   3  -6  -3  109.39    8.10
   3  -6  -3  118.39    6.50
   3  -6  -3  126.59    8.50
  -3   6   3  115.89    8.30
  -3   6   3  114.69    8.00
   2  -6  -3 1997.40   99.99
   2  -6  -3 2033.50   98.59
   2  -6  -3 2002.50   98.99
   2  -6  -3 2102.69  100.09
   2  -6  -3 2123.79  100.19
  -2   6   3 2012.70   99.99
  -2   6   3 2095.99  100.29
   1  -6  -3 1849.71   87.59
   1  -6  -3 1893.41   87.69
   1  -6  -3 1770.32   86.59
   1  -6  -3 1783.82   87.59
  -1   6   3 1848.52   87.59
  -1   6   3 1737.73   87.59
  -1   6   3 1638.94   87.49
   0  -6  -3  119.69    7.90
   0  -6  -3  103.99    7.70
   0  -6  -3  102.79    7.40
   0   6   3  100.19    7.60
   0   6   3  112.99    6.60
   0   6   3  109.39    7.60
   0   6   3   97.79    7.60
   0   6   3   92.99    7.40
  -1  -6  -3 1199.78   61.59
  -1  -6  -3 1333.47   61.39
   1   6   3 1288.97   61.69
   1   6   3 1196.18   62.09
   1   6   3 1263.47   61.59
   1   6   3 1143.69   60.09
   1   6   3 1238.08   61.49
  -2  -6  -3   37.50    4.40
  -2  -6  -3   28.70    5.10
  -2  -6  -3   36.70    4.80
  -2  -6  -3   29.70    4.50
   2   6   3   33.90    4.60
   2   6   3   32.00    4.90
   2   6   3   29.50    2.90
   2   6   3   35.00    4.50
   2   6   3   29.10    4.10
  -3  -6  -3   80.49    7.10
  -3  -6  -3   78.89    7.50
  -3  -6  -3   63.09    6.80
   3   6   3   78.89    7.70
   3   6   3   78.99    6.90
   3   6   3   73.99    6.70
   3   6   3   75.99    6.80
  -4  -6  -3  271.07   17.00
  -4  -6  -3  300.87   17.00
  -4  -6  -3  303.07   18.00
  -4  -6  -3  262.67   14.30
  -4  -6  -3  233.88   16.90
   4   6   3  267.97   18.00
   4   6   3  287.07   16.70
   4   6   3  258.57   16.70
   4   6   3  304.57   17.00
  -5  -6  -3   27.60    5.40
  -5  -6  -3   30.90    3.00
  -5  -6  -3   28.60    6.00
  -5  -6  -3   33.80    5.40
  -5  -6  -3   19.10    6.40
   5   6   3   20.00    4.70
   5   6   3   23.20    4.80
   5   6   3   28.90    5.10
  -6  -6  -3  360.16   18.80
  -6  -6  -3  363.56   22.30
  -6  -6  -3  396.16   24.00
  -6  -6  -3  328.27   22.60
  -6  -6  -3  387.66   24.50
   6   6   3  372.76   22.20
   6   6   3  367.86   22.10
   6   6   3  370.56   21.70
  -7  -6  -3  151.78   12.40
  -7  -6  -3  128.29    7.80
   7   6   3  120.09   10.90
   7   6   3  141.99   11.40
  -8  -6  -3   -1.90    1.30
  -8  -6  -3   -6.50    3.80
   8   6   3    2.30    3.80
   8   6   3   -2.30    3.80
  11  -7  -3   67.19    9.00
  11  -7  -3   81.79   10.50
 -11   7   3   81.09   10.30
 -11   7   3   65.59    8.50
  10  -7  -3  285.17   18.10
  10  -7  -3  260.27   18.00
  10  -7  -3  285.87   19.40
 -10   7   3  272.67   17.40
 -10   7   3  299.87   19.60
   9  -7  -3  427.76   23.50
   9  -7  -3  384.96   23.70
   9  -7  -3  440.76   25.10
   9  -7  -3  387.86   25.70
  -9   7   3  412.16   24.80
  -9   7   3  400.36   22.90
  -9   7   3  393.26   23.20
   8  -7  -3   50.69    7.30
   8  -7  -3   46.20    6.10
   8  -7  -3   48.30    7.60
   8  -7  -3   46.00    6.30
  -8   7   3   46.70    5.50
  -8   7   3   64.99    6.90
  -8   7   3   56.69    7.40
  -8   7   3   57.19    6.50
   7  -7  -3   49.90    7.10
   7  -7  -3   81.49    6.70
   7  -7  -3   64.99    7.20
  -7   7   3   65.49    5.90
  -7   7   3   76.19    7.90
  -7   7   3   79.49    7.20
  -7   7   3   65.19    6.50
   6  -7  -3  630.94   32.70
   6  -7  -3  596.94   32.20
   6  -7  -3  568.14   31.20
  -6   7   3  603.54   32.20
  -6   7   3  618.64   30.80
  -6   7   3  611.94   32.60
  -6   7   3  611.64   31.90
   5  -7  -3  715.13   37.30
   5  -7  -3  710.73   36.00
   5  -7  -3  714.23   36.90
  -5   7   3  743.93   35.40
  -5   7   3  739.03   36.80
  -5   7   3  692.13   36.90
  -5   7   3  660.83   37.10
   4  -7  -3 1225.68   60.59
   4  -7  -3 1178.38   60.59
   4  -7  -3 1231.58   60.89
  -4   7   3 1241.18   60.99
  -4   7   3 1225.18   60.69
  -4   7   3 1185.88   58.89
   3  -7  -3  114.99    8.50
   3  -7  -3  107.79    8.00
   3  -7  -3  119.59    8.20
   3  -7  -3  112.89    7.20
   3  -7  -3  115.19    6.20
  -3   7   3  108.09    8.10
  -3   7   3  113.79    8.50
   2  -7  -3 1931.31   96.09
   2  -7  -3 1910.21   95.89
   2  -7  -3 1992.20   95.19
   2  -7  -3 1809.42   94.29
   2  -7  -3 2025.50   96.29
  -2   7   3 2076.59   96.19
  -2   7   3 2007.00   96.39
   1  -7  -3   34.20    3.90
   1  -7  -3   25.80    4.40
   1  -7  -3   41.60    4.70
   1  -7  -3   50.89    4.80
  -1   7   3   33.90    4.60
  -1   7   3   34.90    4.50
  -1   7   3   33.00    4.90
   0  -7  -3  306.97   16.80
   0  -7  -3  310.57   16.70
   0  -7  -3  268.27   16.60
   0   7   3  267.57   16.80
   0   7   3  309.17   15.50
   0   7   3  316.67   17.00
   0   7   3  272.77   16.60
   0   7   3  282.77   16.80
  -1  -7  -3  535.95   27.50
  -1  -7  -3  459.75   25.60
  -1  -7  -3  474.45   25.30
   1   7   3  474.45   26.70
   1   7   3  453.55   23.80
   1   7   3  480.25   25.50
   1   7   3  445.66   25.90
   1   7   3  459.15   25.40
  -2  -7  -3   36.70    5.30
  -2  -7  -3   40.60    4.80
  -2  -7  -3   40.10    5.30
   2   7   3   34.60    3.10
   2   7   3   32.30    4.80
   2   7   3   28.20    5.10
   2   7   3   34.00    4.90
   2   7   3   40.80    5.20
  -3  -7  -3   52.89    6.50
  -3  -7  -3   64.49    6.80
  -3  -7  -3   62.49    7.40
   3   7   3   63.89    6.60
   3   7   3   76.09    7.00
   3   7   3   53.49    7.10
   3   7   3   67.39    6.70
  -4  -7  -3  194.08   13.30
  -4  -7  -3  209.48   14.50
  -4  -7  -3  183.58   13.60
  -4  -7  -3  202.38   13.70
   4   7   3  182.48   14.30
   4   7   3  193.88   13.40
   4   7   3  192.68   13.30
   4   7   3  212.48   13.30
  -5  -7  -3  168.18   13.20
  -5  -7  -3  166.88   13.70
  -5  -7  -3  195.88   13.10
  -5  -7  -3  166.78   12.90
   5   7   3  156.08   13.70
   5   7   3  184.28   12.80
   5   7   3  182.18   12.60
   5   7   3  160.08   12.50
  -6  -7  -3    2.70    4.20
  -6  -7  -3   -2.60    4.30
   6   7   3    0.20    3.40
   6   7   3   -6.50    2.40
   6   7   3    5.20    3.90
   7   7   3   -2.30    3.60
   7   7   3    2.40    4.00
  -8  -7  -3    1.20    4.10
   8   7   3    1.30    3.90
   8   7   3   -3.80    3.80
  11  -8  -3   22.40    7.10
  11  -8  -3   15.70    5.90
 -11   8   3   24.30    6.20
 -11   8   3   29.10    7.20
  10  -8  -3  305.27   20.50
  10  -8  -3  292.97   19.20
  10  -8  -3  258.97   18.70
 -10   8   3  326.27   18.60
 -10   8   3  339.47   21.20
   9  -8  -3  113.29    9.60
   9  -8  -3  117.59   11.10
   9  -8  -3  113.79    9.40
  -9   8   3   99.19    8.60
  -9   8   3  104.09    9.10
  -9   8   3  123.39   11.20
   8  -8  -3  405.96   22.20
   8  -8  -3  394.56   23.60
   8  -8  -3  355.16   22.60
  -8   8   3  389.66   23.50
  -8   8   3  362.76   26.60
  -8   8   3  393.86   22.90
  -8   8   3  399.96   21.40
   7  -8  -3  475.65   26.80
   7  -8  -3  474.45   26.20
   7  -8  -3  434.96   25.10
  -7   8   3  479.95   25.30
  -7   8   3  480.35   26.30
  -7   8   3  478.65   26.80
  -7   8   3  446.56   25.60
   6  -8  -3  143.99   10.90
   6  -8  -3  133.89   10.10
   6  -8  -3  131.49    9.30
  -6   8   3  137.09   10.10
  -6   8   3  153.48   11.00
  -6   8   3  136.79    8.40
  -6   8   3  135.79    9.80
   5  -8  -3 1133.29   57.29
   5  -8  -3 1146.19   57.79
   5  -8  -3 1085.59   56.29
   5  -8  -3 1094.49   57.29
  -5   8   3 1157.08   57.19
  -5   8   3 1170.18   55.39
  -5   8   3 1165.78   57.79
   4  -8  -3 1413.56   69.69
   4  -8  -3 1296.67   69.39
   4  -8  -3 1437.46   68.79
   4  -8  -3 1495.55   70.29
  -4   8   3 1396.36   69.59
  -4   8   3 1364.76   69.99
   3  -8  -3  392.06   18.90
   3  -8  -3  363.36   20.90
   3  -8  -3  404.36   21.40
   3  -8  -3  393.06   21.70
   3  -8  -3  401.56   20.40
  -3   8   3  369.86   21.50
  -3   8   3  363.16   21.30
   2  -8  -3  319.47   16.70
   2  -8  -3  299.07   17.20
   2  -8  -3  311.77   15.60
   2  -8  -3  300.57   17.60
   2  -8  -3  304.67   21.30
  -2   8   3  305.67   17.90
  -2   8   3  303.27   17.80
   1  -8  -3  264.67   14.00
   1  -8  -3  244.88   14.80
   1  -8  -3  260.07   14.50
  -1   8   3  253.07   15.00
  -1   8   3  234.78   15.80
  -1   8   3  218.78   14.50
   0  -8  -3  363.46   20.20
   0  -8  -3  373.56   19.90
   0  -8  -3  394.26   20.10
   0   8   3  340.17   19.90
   0   8   3  353.76   18.50
   0   8   3  338.47   20.10
   0   8   3  318.17   19.90
   0   8   3  345.37   20.00
  -1  -8  -3   25.10    4.30
  -1  -8  -3   23.30    4.30
  -1  -8  -3   27.10    4.10
   1   8   3   31.10    4.80
   1   8   3   24.60    4.20
   1   8   3   19.90    4.10
   1   8   3   23.10    2.90
   1   8   3   24.10    4.40
  -2  -8  -3   96.69    7.60
  -2  -8  -3  100.19    8.50
  -2  -8  -3   84.99    8.00
   2   8   3   85.59    5.70
   2   8   3   81.49    7.80
   2   8   3   99.79    8.10
   2   8   3   89.59    8.70
   2   8   3   90.89    8.00
  -3  -8  -3  139.79   11.00
  -3  -8  -3  132.89   10.40
   3   8   3  144.69   10.40
   3   8   3  142.49   10.40
   3   8   3  107.29    9.70
   3   8   3  115.39   10.90
  -4  -8  -3  187.68   14.10
  -4  -8  -3  242.18   15.70
  -4  -8  -3  197.88   14.00
  -4  -8  -3  173.78   14.10
   4   8   3  181.18   13.80
   4   8   3  211.48   17.30
   4   8   3  216.68   14.30
   4   8   3  226.18   14.20
  -5  -8  -3   46.20    7.70
  -5  -8  -3   76.99    9.50
  -5  -8  -3   84.39    8.70
   5   8   3   76.59   10.20
   5   8   3   69.29    8.10
   5   8   3   66.49    8.00
   5   8   3   83.09    8.40
  -6  -8  -3   37.10    7.10
  -6  -8  -3   26.40    6.80
   6   8   3   37.50    6.60
   6   8   3   37.00    6.50
  -7  -8  -3    5.20    4.50
   7   8   3   -3.70    3.70
   7   8   3   11.40    4.40
  11  -9  -3   26.90    6.50
 -11   9   3   10.50    6.00
 -11   9   3   20.30    4.90
  10  -9  -3   50.69    8.40
  10  -9  -3   52.49    6.90
  10  -9  -3   56.99    7.60
 -10   9   3   52.49   10.70
 -10   9   3   45.10    5.90
   9  -9  -3   30.00    5.00
   9  -9  -3   30.50    6.60
   9  -9  -3   41.40    6.40
  -9   9   3   25.00    6.40
  -9   9   3   33.00    4.80
   8  -9  -3  339.77   19.40
   8  -9  -3  310.77   19.90
   8  -9  -3  353.56   21.20
  -8   9   3  328.87   20.90
  -8   9   3  326.87   18.20
  -8   9   3  325.07   20.20
  -8   9   3  313.17   19.40
   7  -9  -3  904.31   46.00
   7  -9  -3  847.92   44.60
   7  -9  -3  847.92   46.10
  -7   9   3  891.51   51.39
  -7   9   3  840.92   43.40
  -7   9   3  875.71   45.10
  -7   9   3  896.71   46.30
   6  -9  -3   22.00    4.00
   6  -9  -3   11.60    3.80
   6  -9  -3   21.70    5.00
  -6   9   3   16.60    4.00
  -6   9   3   15.60    2.40
  -6   9   3   14.70    4.30
  -6   9   3   14.10    3.60
   5  -9  -3  225.98   13.80
   5  -9  -3  221.18   14.00
   5  -9  -3  226.48   14.70
   5  -9  -3  205.88   13.00
  -5   9   3  236.58   14.80
  -5   9   3  204.28   13.60
   4  -9  -3   20.10    3.50
   4  -9  -3   11.40    3.40
   4  -9  -3   27.30    4.80
   4  -9  -3   16.00    3.50
  -4   9   3   20.10    3.90
  -4   9   3   14.40    4.20
   3  -9  -3  532.75   26.10
   3  -9  -3  479.05   26.90
   3  -9  -3  531.05   24.20
   3  -9  -3  501.85   27.30
   3  -9  -3  452.55   26.20
  -3   9   3  485.55   27.30
  -3   9   3  487.15   26.90
   2  -9  -3   19.90    4.10
   2  -9  -3   15.40    3.70
   2  -9  -3   14.20    3.10
   2  -9  -3   19.00    3.30
   2  -9  -3   11.60    2.00
   1  -9  -3   55.89    6.20
   1  -9  -3   65.49    5.50
   1  -9  -3   58.49    6.40
   1  -9  -3   58.09    5.70
  -1   9   3   75.89    6.90
  -1   9   3   44.90    6.00
  -1   9   3   65.29    6.40
  -1   9   3   61.69    5.10
  -1   9   3   56.09    5.90
   0  -9  -3 1066.39   55.09
   0  -9  -3 1161.88   54.99
   0   9   3 1120.39   55.19
   0   9   3 1001.80   56.49
   0   9   3 1120.29   55.29
   0   9   3 1072.59   53.29
   0   9   3 1036.70   55.19
  -1  -9  -3  186.18   12.30
  -1  -9  -3  202.58   12.00
  -1  -9  -3  182.78   12.30
   1   9   3  181.08   12.50
   1   9   3  162.48    9.90
   1   9   3  158.88   11.90
   1   9   3  175.08   12.20
   1   9   3  159.88   12.20
  -2  -9  -3   90.49    8.30
  -2  -9  -3   86.09    7.50
  -2  -9  -3   79.69    7.90
   2   9   3   85.69    5.50
   2   9   3   85.29    8.10
   2   9   3   73.59    7.80
   2   9   3   82.59    8.10
   2   9   3   72.29    8.20
  -3  -9  -3   22.30    5.50
  -3  -9  -3   28.60    5.30
   3   9   3   27.10    5.40
   3   9   3   20.20    4.80
   3   9   3   24.10    5.60
   3   9   3   25.30    5.10
  -4  -9  -3  125.59   11.60
  -4  -9  -3  131.59   10.90
   4   9   3  113.79   11.50
   4   9   3  139.59   11.20
   4   9   3  137.59   10.90
   4   9   3  127.59   10.70
  -5  -9  -3  239.98   16.60
   5   9   3  220.98   16.30
   5   9   3  257.87   16.50
  -6  -9  -3   15.50    5.40
   6   9   3    4.40    4.20
   6   9   3   15.80    7.60
  10 -10  -3   58.89    8.20
  10 -10  -3   57.49    7.30
 -10  10   3   53.39    8.70
 -10  10   3   78.39    7.10
   9 -10  -3   -4.20    3.70
   9 -10  -3    3.40    3.90
   9 -10  -3    4.00    2.70
  -9  10   3   -0.10    2.30
  -9  10   3   -2.70    3.90
   8 -10  -3  255.77   16.90
   8 -10  -3  214.88   14.80
  -8  10   3  234.98   16.50
  -8  10   3  219.78   15.00
   7 -10  -3  231.38   15.60
   7 -10  -3  250.17   16.70
   7 -10  -3  207.98   14.50
  -7  10   3  246.48   15.80
  -7  10   3  237.58   13.00
  -7  10   3  244.08   16.60
  -7  10   3  250.07   15.40
   6 -10  -3  308.67   17.90
   6 -10  -3  313.57   20.60
   6 -10  -3  320.37   19.70
   6 -10  -3  298.97   18.40
  -6  10   3  288.57   19.30
  -6  10   3  337.17   18.80
  -6  10   3  303.77   18.80
   5 -10  -3  449.06   24.20
   5 -10  -3  400.56   23.20
   5 -10  -3  367.06   22.00
   5 -10  -3  407.96   22.60
  -5  10   3  443.36   24.20
  -5  10   3  399.36   23.00
   4 -10  -3   16.90    3.90
   4 -10  -3   19.30    3.80
   4 -10  -3   21.10    4.70
   4 -10  -3   19.00    4.70
  -4  10   3   16.10    4.40
  -4  10   3   15.50    4.00
   3 -10  -3  147.89   10.80
   3 -10  -3  152.48    9.80
   3 -10  -3  146.59   11.10
   3 -10  -3  154.08   10.00
  -3  10   3  131.19   10.50
  -3  10   3  167.98   11.70
   2 -10  -3   30.30    4.90
   2 -10  -3   31.70    2.60
   2 -10  -3   32.50    4.50
  -2  10   3   25.70    4.70
  -2  10   3   34.00    5.30
   1 -10  -3   84.39    7.70
   1 -10  -3   75.89    6.70
   1 -10  -3   93.79    7.30
   1 -10  -3   88.69    7.70
  -1  10   3   81.79    7.70
  -1  10   3   74.89    7.10
  -1  10   3   78.69    6.20
  -1  10   3   76.29    7.80
  -1  10   3   67.69    7.70
   0 -10  -3  784.62   36.80
   0 -10  -3  718.73   36.60
   0 -10  -3  676.83   36.90
   0  10   3  712.03   37.00
   0  10   3  669.23   36.80
   0  10   3  638.74   37.00
   0  10   3  721.93   35.90
   0  10   3  609.14   36.60
  -1 -10  -3  264.37   19.90
  -1 -10  -3  290.47   17.40
  -1 -10  -3  277.17   16.90
   1  10   3  285.87   17.50
   1  10   3  309.27   15.20
   1  10   3  269.97   17.40
   1  10   3  274.57   17.70
   1  10   3  243.58   17.50
  -2 -10  -3  338.67   19.40
  -2 -10  -3  325.37   18.30
  -2 -10  -3  294.67   18.80
   2  10   3  301.47   15.80
   2  10   3  263.07   18.40
   2  10   3  301.27   19.10
   2  10   3  313.47   18.80
   2  10   3  274.47   19.30
  -3 -10  -3   15.90    5.30
   3  10   3   18.80    4.80
   3  10   3   20.10    4.80
   3  10   3   23.50    5.20
   3  10   3   15.90    6.00
  -4 -10  -3   -0.20    3.50
  -4 -10  -3    0.70    4.00
   4  10   3   -6.00    2.70
   4  10   3    2.40    3.40
   4  10   3   -6.70    2.90
   4  10   3    3.20    3.60
  -5 -10  -3   58.39    8.20
  -5 -10  -3   45.00    8.30
   5  10   3   71.59    8.50
   5  10   3   66.09    8.60
  -6 -10  -3   45.10    7.80
   6  10   3   47.20    7.50
   6  10   3   41.20    7.20
  10 -11  -3   -4.90    2.80
  10 -11  -3    2.00    4.70
  10 -11  -3   -2.30    4.00
 -10  11   3   -2.70    4.60
 -10  11   3    0.00    2.40
   9 -11  -3   38.80   10.10
   9 -11  -3   29.30    4.80
  -9  11   3   30.20    4.00
  -9  11   3   23.00    7.90
   8 -11  -3  488.85   29.10
   8 -11  -3  492.35   27.30
  -8  11   3  465.35   25.00
  -8  11   3  506.45   29.20
  -8  11   3  498.25   27.60
   7 -11  -3    5.80    3.50
   7 -11  -3    2.20    4.20
   7 -11  -3    7.90    3.20
  -7  11   3    1.90    3.70
  -7  11   3   -0.30    3.40
  -7  11   3    2.00    2.90
   6 -11  -3   12.20    4.00
   6 -11  -3    5.60    4.60
   6 -11  -3   11.10    3.80
   6 -11  -3    7.40    3.20
  -6  11   3    4.10    4.40
  -6  11   3    4.20    3.50
   5 -11  -3  238.28   14.90
   5 -11  -3  245.28   15.10
   5 -11  -3  262.07   17.00
   5 -11  -3  260.57   16.10
  -5  11   3  259.27   16.10
  -5  11   3  259.67   17.00
   4 -11  -3  409.86   22.90
   4 -11  -3  413.66   22.70
   4 -11  -3  427.96   24.50
  -4  11   3  429.26   24.80
  -4  11   3  423.56   24.00
   3 -11  -3  292.27   17.50
   3 -11  -3  240.98   16.50
   3 -11  -3  281.77   16.00
   3 -11  -3  270.47   15.60
  -3  11   3  249.78   16.70
  -3  11   3  292.17   17.70
   2 -11  -3  158.78   12.10
   2 -11  -3  185.88   12.70
   2 -11  -3  162.18    9.30
   2 -11  -3  188.88   11.70
   2 -11  -3  213.58   11.90
  -2  11   3  159.78   12.30
  -2  11   3  184.38   13.10
   1 -11  -3   90.49    8.50
   1 -11  -3  110.09    8.20
  -1  11   3   91.79    9.20
  -1  11   3   96.29    7.20
  -1  11   3   95.59    8.80
  -1  11   3   96.79    9.10
   0 -11  -3  156.78   11.60
   0 -11  -3  178.18   12.20
   0  11   3  172.88   10.00
   0  11   3  139.29   11.60
   0  11   3  167.88   12.60
   0  11   3  149.59   11.90
   0  11   3  176.48   12.50
  -1 -11  -3  701.83   34.00
  -1 -11  -3  621.04   34.40
  -1 -11  -3  683.23   34.70
   1  11   3  608.34   34.60
   1  11   3  630.54   34.20
   1  11   3  601.04   34.20
   1  11   3  575.44   31.40
   1  11   3  587.54   34.50
  -2 -11  -3  165.48   12.20
  -2 -11  -3  146.79   13.10
   2  11   3  139.19    8.30
   2  11   3  154.48   12.10
   2  11   3  118.29   11.70
   2  11   3  150.98   11.70
   2  11   3  143.19   11.40
  -3 -11  -3    4.80    4.10
   3  11   3   -0.10    3.70
   3  11   3    6.20    3.90
   3  11   3   10.10    4.20
  -4 -11  -3   30.60    7.90
  -4 -11  -3   37.80    6.90
   4  11   3   29.80    6.30
   4  11   3   30.50    7.30
   4  11   3   33.50    6.50
   5  11   3    0.30    4.00
   5  11   3    1.10    4.00
  10 -12  -3    6.30    3.50
  10 -12  -3    6.60    4.90
 -10  12   3   10.70    2.60
 -10  12   3   -0.40    4.60
   9 -12  -3  185.88   14.10
   9 -12  -3  211.88   13.40
   9 -12  -3  204.78   14.60
  -9  12   3  213.48   16.40
  -9  12   3  196.58   11.50
   8 -12  -3  149.39   13.10
   8 -12  -3  139.29   10.90
   8 -12  -3  135.39   10.90
   8 -12  -3  139.89    9.70
  -8  12   3  136.59   12.90
  -8  12   3  128.79   12.10
  -7  12   3   23.90    5.80
  -7  12   3   37.10    5.50
   6 -12  -3  298.07   18.70
   6 -12  -3  260.87   16.00
   6 -12  -3  271.47   16.60
  -6  12   3  271.47   18.40
  -6  12   3  263.47   17.10
   5 -12  -3  136.79    9.60
   5 -12  -3  127.89   11.30
   5 -12  -3  120.59    8.70
   5 -12  -3  116.19    9.90
  -5  12   3  120.19   11.20
  -5  12   3  121.89   10.00
   4 -12  -3   81.69    8.80
   4 -12  -3   73.89    7.80
   4 -12  -3   85.39    6.70
   4 -12  -3   84.79    7.40
  -4  12   3   77.19    8.10
  -4  12   3   75.89    9.10
   3 -12  -3   39.90    5.90
   3 -12  -3   41.50    6.20
   3 -12  -3   41.90    5.00
   3 -12  -3   48.70    5.90
  -3  12   3   36.60    6.20
  -3  12   3   39.30    6.00
   2 -12  -3  331.47   20.20
   2 -12  -3  401.26   20.70
   2 -12  -3  374.96   21.60
   2 -12  -3  373.96   21.60
   2 -12  -3  349.27   17.80
  -2  12   3  343.07   21.70
  -2  12   3  341.07   21.40
   1 -12  -3  121.69    9.90
   1 -12  -3  131.49   10.10
   1 -12  -3  131.79    9.40
  -1  12   3  111.89    9.80
  -1  12   3  108.69    9.40
  -1  12   3  110.09   10.50
  -1  12   3  108.09    8.10
  -1  12   3  105.89   10.10
   0 -12  -3   13.10    5.10
   0 -12  -3   21.00    4.50
   0  12   3    5.90    3.80
   0  12   3    7.20    4.40
   0  12   3   11.50    4.10
   0  12   3    9.90    2.60
   0  12   3   10.00    4.40
  -1 -12  -3   96.59    8.60
  -1 -12  -3   89.49    8.70
   1  12   3   80.99    8.70
   1  12   3  102.69   10.20
   1  12   3   83.29   11.20
  -2 -12  -3   10.30    4.40
  -2 -12  -3   16.50    4.40
   2  12   3   12.10    2.10
   2  12   3   13.00    4.50
   2  12   3   12.20    4.90
   2  12   3   10.10    4.50
  -3 -12  -3   39.60    7.20
   3  12   3   32.70    7.90
   3  12   3   31.20    6.30
   3  12   3   42.70    7.40
   3  12   3   40.60    6.70
  -4 -12  -3   80.89   10.20
  -4 -12  -3   65.89    9.00
   4  12   3   80.49    9.60
   4  12   3   61.19    8.40
   9 -13  -3  643.04   33.10
   9 -13  -3  588.24   34.00
   9 -13  -3  646.04   36.80
  -9  13   3  613.44   36.40
   8 -13  -3   25.80    6.20
   8 -13  -3   19.30    6.00
  -8  13   3   40.10    7.50
   7 -13  -3   26.20    5.30
   7 -13  -3   38.40    7.00
  -7  13   3   35.40    5.70
  -7  13   3   10.30    5.20
   6 -13  -3  107.19   11.30
   6 -13  -3  134.39    9.70
   6 -13  -3  106.49    8.10
  -6  13   3  114.29   11.40
  -6  13   3  113.29    9.80
   5 -13  -3   82.69    7.60
   5 -13  -3   85.19    9.70
   5 -13  -3   71.69    6.20
  -5  13   3   75.89   11.10
  -5  13   3   80.09    8.00
   4 -13  -3   14.40    4.10
   4 -13  -3   24.20    5.70
   4 -13  -3   23.10    3.50
  -4  13   3   17.50    5.70
  -4  13   3   15.70    4.40
   3 -13  -3   97.99    7.50
   3 -13  -3  103.09    8.40
   3 -13  -3  104.19    9.80
  -3  13   3   88.49    8.80
  -3  13   3   93.39    9.90
   2 -13  -3  174.68   12.00
   2 -13  -3  180.98   12.90
   2 -13  -3  184.28   12.30
  -2  13   3  180.18   14.50
  -2  13   3  168.48   11.30
  -2  13   3  152.48   12.40
  -2  13   3  155.38   13.50
   1 -13  -3    6.90    3.30
   1 -13  -3    6.80    3.90
  -1  13   3   12.10    3.90
  -1  13   3    4.60    4.20
  -1  13   3   24.70    5.60
  -1  13   3    6.40    3.70
  -1  13   3   12.50    3.00
   0 -13  -3    2.50    3.10
   0 -13  -3    0.00    3.00
   0  13   3    1.00    3.40
   0  13   3   -1.00    1.90
   0  13   3   -1.10    3.00
   0  13   3   -2.70    3.50
   0  13   3    1.90    3.80
  -1 -13  -3   10.60    4.20
  -1 -13  -3   17.90    4.50
   1  13   3   12.20    3.90
   1  13   3   11.60    4.30
   1  13   3    6.70    3.90
   1  13   3   10.70    5.20
   1  13   3   13.90    5.80
  -2 -13  -3    1.40    3.40
  -2 -13  -3   -2.30    3.70
   2  13   3   -2.30    3.60
   2  13   3    0.60    1.20
   2  13   3   -0.80    3.30
   2  13   3   -4.30    3.10
   2  13   3   -3.50    3.60
  -3 -13  -3  462.85   28.00
  -3 -13  -3  466.75   29.00
   3  13   3  461.15   28.10
   3  13   3  500.55   29.10
   8 -14  -3  111.39   17.50
   7 -14  -3   60.99    5.80
   7 -14  -3   79.29   10.00
   7 -14  -3   59.49    7.70
  -7  14   3   70.49    9.70
   6 -14  -3   58.69    8.40
   6 -14  -3   47.90    4.80
   6 -14  -3   54.69    7.90
  -6  14   3   52.29    7.20
  -6  14   3   44.70    8.10
   5 -14  -3   61.99    5.30
   5 -14  -3   73.79    7.50
   5 -14  -3   56.59    8.60
  -5  14   3   65.49    7.90
  -5  14   3   71.49    9.50
   4 -14  -3    7.20    4.50
   4 -14  -3   14.10    2.90
   4 -14  -3   11.90    4.20
  -4  14   3    1.70    4.50
  -4  14   3   12.60    4.80
   3 -14  -3  134.49   12.00
   3 -14  -3  167.98   10.20
   3 -14  -3  148.29   12.30
  -3  14   3  134.29   12.50
   2 -14  -3    5.70    3.90
   2 -14  -3    0.40    2.40
  -2  14   3    3.10    2.70
  -2  14   3    2.70    4.00
   1 -14  -3    4.80    2.90
   1 -14  -3    9.40    4.00
   1 -14  -3    4.50    1.50
  -1  14   3    5.70    4.40
  -1  14   3    3.00    3.30
  -1  14   3    8.50    3.90
  -1  14   3    5.60    2.50
   0 -14  -3   -2.60    3.00
   0 -14  -3    1.30    3.20
   0 -14  -3   -2.30    2.00
   0  14   3    4.70    3.20
   0  14   3   -1.40    3.70
   0  14   3    0.70    2.00
   0  14   3   -1.50    3.70
   0  14   3    6.30    3.90
  -1 -14  -3  129.59   10.80
  -1 -14  -3  113.99   10.20
   1  14   3  106.59   11.40
   1  14   3  101.79   10.80
   1  14   3  114.39    8.90
  -2 -14  -3   11.60    5.00
   2  14   3   10.10    5.40
   2  14   3   28.80    6.20
   7 -15  -3   88.99    6.20
   7 -15  -3   96.09    6.10
   7 -15  -3  106.19   11.90
   7 -15  -3   81.59    9.10
  -7  15   3   82.39   11.10
   6 -15  -3   43.00    7.00
   6 -15  -3   45.10    4.00
   6 -15  -3   47.80    8.20
  -6  15   3   60.19    8.90
   5 -15  -3    7.20    4.80
   5 -15  -3   -4.70    3.40
  -5  15   3   -9.00    3.50
  -5  15   3    3.10    3.70
   4 -15  -3    7.90    4.60
   4 -15  -3    0.90    1.90
   4 -15  -3   -1.10    3.50
  -4  15   3    3.90    3.70
  -4  15   3   -2.50    4.00
   3 -15  -3   32.30    6.30
   3 -15  -3   33.40    4.50
   3 -15  -3   35.20    6.10
  -3  15   3   20.50    4.50
  -3  15   3   24.90    5.50
  -3  15   3   25.50    6.80
  -3  15   3   28.70    6.60
   2 -15  -3   71.79    6.80
   2 -15  -3   70.19    8.70
  -2  15   3   75.19    9.10
  -2  15   3   79.69    7.20
  -2  15   3   79.59    9.90
  -2  15   3   67.99   10.50
   1 -15  -3  128.39   10.40
   1 -15  -3  138.09    7.60
   1 -15  -3  139.29    7.80
   1 -15  -3  140.99   11.70
  -1  15   3  152.38   12.90
  -1  15   3  130.59   14.90
  -1  15   3  134.79   12.00
  -1  15   3  151.88    9.90
  -1  15   3  136.99   11.20
   0 -15  -3    2.90    3.50
   0 -15  -3   -1.00    3.60
   0  15   3   -6.10    2.60
   0  15   3    5.60    2.40
   0  15   3   -4.00    4.00
   0  15   3   -1.80    3.90
  -1 -15  -3   29.70    4.30
  -1 -15  -3   25.90    5.70
  -1 -15  -3   38.10    6.30
   1  15   3   40.60    7.40
   1  15   3   18.90    5.70
   1  15   3   29.80    7.00
   6 -16  -3   20.10    5.80
   6 -16  -3   11.00    5.70
  -6  16   3    1.90    4.60
   5 -16  -3   85.39   10.70
   5 -16  -3   77.39    8.90
   5 -16  -3   86.29    5.00
  -5  16   3   82.89   11.20
   4 -16  -3   25.40    3.30
   4 -16  -3   24.00    5.70
   4 -16  -3   18.90    6.00
  -4  16   3   15.00    6.20
   3 -16  -3   78.09    6.40
   3 -16  -3   66.29    8.90
   3 -16  -3   93.19    9.20
  -3  16   3   59.29    9.80
  -3  16   3   68.29    9.40
  -3  16   3   77.49    7.80
   2 -16  -3  283.67   19.20
   2 -16  -3  281.37   17.00
  -2  16   3  298.07   20.20
  -2  16   3  292.87   21.00
  -2  16   3  295.87   17.40
   1 -16  -3   -2.20    2.70
   1 -16  -3    0.40    3.70
  -1  16   3    0.40    4.00
  -1  16   3   -0.10    4.80
  -1  16   3    2.60    2.70
  -2  17  -4   17.90    7.10
  -2  17  -4   10.70    4.30
   2 -17   4   11.40    3.60
   2 -17   4   17.70    5.90
  -3  17  -4   24.10    5.40
  -3  17  -4   16.90    4.80
  -3  17  -4   25.10    7.10
   3 -17   4   16.50    4.20
   3 -17   4   20.70    6.70
  -4  17  -4    8.70    4.90
  -4  17  -4   13.50    4.00
   4 -17   4    3.70    5.70
   4 -17   4    6.20    3.50
   0  16  -4   -0.30    3.10
   0  16  -4    1.60    1.60
   0  16  -4   -0.20    1.80
   0  16  -4    4.10    5.10
   0  16  -4   -4.30    3.00
   0 -16   4    1.20    4.60
   0 -16   4    1.90    1.90
  -1  16  -4   11.50    6.00
  -1  16  -4    5.30    3.60
  -1  16  -4    2.00    4.00
   1 -16   4    6.40    5.30
   1 -16   4    7.10    2.80
  -2  16  -4   29.00    7.30
  -2  16  -4   37.90    6.20
  -2  16  -4   44.50    6.00
   2 -16   4   37.20    5.00
   2 -16   4   45.80    8.40
  -3  16  -4    2.00    4.70
  -3  16  -4   -0.70    2.60
  -3  16  -4    3.90    3.80
   3 -16   4   -3.50    2.40
   3 -16   4   -3.70    4.70
  -4  16  -4   92.79    9.50
  -4  16  -4   69.69   11.30
   4 -16   4   98.09    8.20
   4 -16   4   76.19   10.70
  -5  16  -4   27.30    5.10
  -5  16  -4   33.30    6.40
   5 -16   4   33.30    7.30
   5 -16   4   15.60    4.40
  -6  16  -4    6.00    3.40
  -6  16  -4    1.00    3.90
   6 -16   4   -5.80    3.00
   6 -16   4    2.00    5.10
  -7  16  -4   58.99    7.60
  -7  16  -4   76.89    9.00
   7 -16   4   71.49    8.60
   7 -16   4   54.29    9.20
   2  15  -4   -3.60    2.90
   2  15  -4    3.80    3.80
   2  15  -4    4.50    4.90
   2  15  -4    2.60    3.30
  -2 -15   4    4.60    2.90
  -2 -15   4   -4.80    2.40
   1  15  -4   86.39   10.90
   1  15  -4   77.39    8.20
   1  15  -4   74.39    9.20
   1  15  -4   72.99    7.30
  -1 -15   4   72.09    7.30
  -1 -15   4   78.59    6.60
   0  15  -4    9.60    4.90
   0  15  -4    4.90    2.30
   0  15  -4    6.80    3.80
   0  15  -4    8.10    1.90
   0 -15   4   10.60    2.50
   0 -15   4    9.60    5.00
  -1  15  -4    2.90    2.60
  -1  15  -4    4.90    3.50
  -1  15  -4    3.70    4.60
   1 -15   4    4.10    4.60
   1 -15   4    5.20    2.70
  -2  15  -4  135.49   10.40
  -2  15  -4   93.89   17.10
  -2  15  -4  123.39    9.70
   2 -15   4  127.59    9.10
   2 -15   4  121.39   11.50
  -3  15  -4   61.19    7.30
  -3  15  -4   37.40    5.70
   3 -15   4   61.19    8.90
   3 -15   4   51.89    6.00
  -4  15  -4    9.80    3.50
  -4  15  -4    2.40    3.70
   4 -15   4    0.00    4.60
   4 -15   4    2.00    2.90
  -5  15  -4    5.40    4.00
   5 -15   4    3.50    3.50
   5 -15   4    2.90    4.80
  -6  15  -4    5.10    2.90
  -6  15  -4    5.00    4.10
   6 -15   4    3.20    3.80
   6 -15   4   13.00    5.90
  -7  15  -4   76.49    8.30
  -7  15  -4   94.69   10.10
   7 -15   4   90.39    9.50
   7 -15   4   78.69   10.60
  -8  15  -4  347.77   22.30
  -8  15  -4  312.97   20.30
   8 -15   4  344.47   23.00
   8 -15   4  358.46   21.90
   3  14  -4   15.50    4.90
   3  14  -4   18.90    5.80
   3  14  -4   17.60    6.10
   3  14  -4   22.70    4.90
  -3 -14   4   26.30    4.80
  -3 -14   4   19.30    4.50
   2  14  -4  121.49   10.80
   2  14  -4  115.09   10.20
   2  14  -4  139.79   13.10
   2  14  -4  136.09   10.30
  -2 -14   4  143.79    9.80
  -2 -14   4  117.19    9.70
   1  14  -4   42.70    5.90
   1  14  -4   51.09    6.30
   1  14  -4   50.19    6.40
   1  14  -4   53.29    3.80
   1  14  -4   56.09    9.20
   1  14  -4   43.00    2.90
  -1 -14   4   67.49    8.70
  -1 -14   4   50.09    5.70
  -1 -14   4   47.50    5.40
   0  14  -4    1.00    2.60
   0  14  -4   -1.50    3.60
   0  14  -4    2.20    1.70
   0  14  -4    0.50    4.80
   0  14  -4   -1.40    1.80
   0 -14   4    3.30    2.30
   0 -14   4    0.50    1.90
   0 -14   4    4.40    4.50
  -1  14  -4    2.30    2.80
  -1  14  -4    1.90    3.60
  -1  14  -4    4.10    2.70
   1 -14   4    1.40    2.20
   1 -14   4    2.20    2.60
   1 -14   4   -4.00    3.90
  -2  14  -4    1.90    2.60
  -2  14  -4    1.80    3.00
  -2  14  -4    0.90    3.70
   2 -14   4    2.50    4.10
   2 -14   4    2.80    2.40
   2 -14   4    1.00    4.00
  -3  14  -4   54.09    6.10
  -3  14  -4   53.89    6.80
   3 -14   4   52.69    8.10
   3 -14   4   46.70    5.50
  -4  14  -4    5.80    2.90
  -4  14  -4   -0.20    3.40
   4 -14   4    2.40    2.50
   4 -14   4   -0.80    4.70
   4 -14   4    3.20    2.90
  -5  14  -4  389.06   21.40
  -5  14  -4  374.16   23.20
   5 -14   4  376.26   21.70
   5 -14   4  348.27   23.20
  -7  14  -4  422.46   25.10
  -7  14  -4  391.56   23.60
   7 -14   4  426.46   24.80
   7 -14   4  434.96   26.40
  -8  14  -4  155.38   11.60
  -8  14  -4  165.08   13.20
   8 -14   4  147.59   12.80
   8 -14   4  166.58   14.40
   4  13  -4    8.80    4.90
   4  13  -4   -5.00    3.10
   4  13  -4    3.50    3.80
   4  13  -4    2.10    3.20
  -4 -13   4   10.10    4.50
  -4 -13   4    5.70    4.40
   3  13  -4   80.29    8.20
   3  13  -4   68.59   11.10
   3  13  -4   79.99    8.60
   3  13  -4   93.79   10.50
  -3 -13   4   73.19    7.80
  -3 -13   4   81.29    7.90
   2  13  -4  162.98   11.10
   2  13  -4  139.29   11.20
   2  13  -4  147.59   11.30
   2  13  -4  147.19   13.40
  -2 -13   4  149.39   10.60
  -2 -13   4  157.08   10.70
   1  13  -4    0.90    2.80
   1  13  -4   -1.80    2.60
   1  13  -4    0.30    0.90
   1  13  -4    1.70    3.80
  -1 -13   4   -1.50    2.20
  -1 -13   4   -3.10    3.70
  -1 -13   4   -0.10    2.00
   0  13  -4   21.20    4.10
   0  13  -4   17.80    3.10
   0  13  -4   14.90    2.40
   0  13  -4   15.10    5.10
   0  13  -4   16.20    3.80
   0 -13   4   11.40    2.70
   0 -13   4   21.60    5.60
   0 -13   4   18.70    3.20
   0 -13   4   12.90    3.30
  -1  13  -4  100.19    7.90
  -1  13  -4   84.89    7.30
  -1  13  -4   88.69   10.00
   1 -13   4   72.89    6.40
   1 -13   4   72.99    7.60
   1 -13   4   90.89    9.00
  -2  13  -4  118.89    9.30
  -2  13  -4  114.29    8.70
   2 -13   4  106.39   10.10
   2 -13   4  118.59    8.30
  -3  13  -4  247.98   15.70
  -3  13  -4  252.17   15.10
   3 -13   4  248.08   16.80
   3 -13   4  244.18   14.80
  -4  13  -4  188.18   12.80
  -4  13  -4  171.38   11.70
   4 -13   4  190.38   11.90
   4 -13   4  186.88   12.20
   4 -13   4  173.68   13.70
  -6  13  -4  397.46   23.40
   6 -13   4  379.86   24.30
   6 -13   4  399.16   22.90
  -7  13  -4  610.54   34.30
  -7  13  -4  600.94   33.10
   7 -13   4  642.24   39.70
   7 -13   4  637.44   35.60
  -8  13  -4    4.20    3.30
  -8  13  -4    9.20    4.50
  -8  13  -4    6.80    1.50
  -8  13  -4    9.80    1.70
   8 -13   4    2.60    5.20
   8 -13   4    4.90    4.20
  -9  13  -4  293.77   19.50
  -9  13  -4  295.47   15.50
  -9  13  -4  288.97   18.10
   9 -13   4  272.47   15.50
   9 -13   4  287.07   20.50
   9 -13   4  284.87   19.40
   5  12  -4   58.39    7.90
   5  12  -4   61.99    7.40
   5  12  -4   52.69    8.70
  -5 -12   4   50.99    7.50
  -5 -12   4   64.39    7.80
   4  12  -4   22.60    5.60
   4  12  -4    8.00    4.60
   4  12  -4   15.00    4.30
   4  12  -4   17.80    5.70
  -4 -12   4   27.60    5.10
  -4 -12   4   12.30    4.10
   3  12  -4   -3.60    2.80
   3  12  -4   -1.80    3.10
   3  12  -4    0.60    2.60
   3  12  -4    0.70    2.70
  -3 -12   4   -2.80    2.40
  -3 -12   4   -4.80    2.60
   2  12  -4  131.89    9.40
   2  12  -4  110.09    9.40
   2  12  -4  123.29    9.80
  -2 -12   4  127.59    9.10
  -2 -12   4  117.69    9.00
  -2 -12   4  111.49    9.10
   1  12  -4   -1.30    2.00
   1  12  -4    2.10    2.60
   1  12  -4   -6.20    2.90
   1  12  -4   -0.20    1.00
   1  12  -4   -1.40    2.50
  -1 -12   4   -2.60    3.50
  -1 -12   4    0.10    2.40
  -1 -12   4   -4.00    1.90
   0  12  -4  151.38   12.90
   0  12  -4  152.08   10.70
   0  12  -4  158.98    9.90
   0  12  -4  164.68   10.90
   0 -12   4  175.88   12.30
   0 -12   4  165.78   10.00
   0 -12   4  143.99   10.30
   0 -12   4  173.18    9.90
  -1  12  -4   93.59    5.70
  -1  12  -4   95.59   10.10
  -1  12  -4  108.79    8.10
  -1  12  -4  106.29    7.90
   1 -12   4   92.79    7.10
   1 -12   4   98.79    6.30
   1 -12   4  100.09    7.40
   1 -12   4  114.99    9.50
  -2  12  -4   -0.30    2.40
  -2  12  -4    2.20    2.20
   2 -12   4   -0.10    2.10
   2 -12   4    4.90    2.30
  -3  12  -4    0.80    2.20
  -3  12  -4    0.70    2.70
   3 -12   4   -0.40    2.10
   3 -12   4    0.10    2.00
  -4  12  -4  711.33   38.10
  -4  12  -4  709.73   37.40
   4 -12   4  739.53   37.40
   4 -12   4  735.13   37.70
   4 -12   4  733.43   39.50
  -5  12  -4   26.60    4.80
  -5  12  -4   31.20    4.50
   5 -12   4   32.80    4.90
   5 -12   4   28.70    6.10
   5 -12   4   31.70    4.50
  -6  12  -4  815.22   42.90
  -6  12  -4  786.32   40.00
  -6  12  -4  832.62   43.90
   6 -12   4  894.11   43.80
   6 -12   4  851.11   43.30
   6 -12   4  850.51   45.10
  -7  12  -4  482.05   25.00
  -7  12  -4  410.76   22.40
  -7  12  -4  441.26   27.30
   7 -12   4  524.15   27.60
   7 -12   4  371.36   29.40
  -8  12  -4  194.58   15.10
  -8  12  -4  179.38   12.50
   8 -12   4  193.78   13.70
   8 -12   4  195.98   15.00
   8 -12   4  170.48   10.10
  -9  12  -4   -1.80    1.90
  -9  12  -4   -2.30    2.80
  -9  12  -4   -2.60    3.40
   9 -12   4   -0.50    5.10
   9 -12   4   -0.40    3.60
   9 -12   4   -2.90    2.10
 -10  12  -4    8.60    3.80
 -10  12  -4    5.30    2.90
 -10  12  -4   10.70    5.20
  10 -12   4    7.30    6.20
  10 -12   4   15.20    5.60
  10 -12   4    3.90    3.40
   6  11  -4  107.59   11.70
   6  11  -4  110.19   10.00
   6  11  -4  112.49   10.40
  -6 -11   4  113.59   11.20
  -6 -11   4  106.99   10.30
   5  11  -4   22.50    4.70
   5  11  -4   31.50    6.80
   5  11  -4   17.00    4.80
  -5 -11   4   21.60    4.70
  -5 -11   4   16.50    5.20
   4  11  -4  142.09   11.90
   4  11  -4  108.79    9.20
   4  11  -4  117.09   10.00
  -4 -11   4  114.59    9.40
  -4 -11   4  116.79   10.10
   3  11  -4   50.89    7.60
   3  11  -4   57.09    6.10
   3  11  -4   37.20    5.50
   3  11  -4   48.80    6.50
  -3 -11   4   53.19    6.20
  -3 -11   4   38.50    5.70
  -3 -11   4   47.20    5.70
   2  11  -4    4.50    3.90
   2  11  -4    3.80    2.80
   2  11  -4    8.40    3.30
   2  11  -4    7.60    3.00
  -2 -11   4   11.20    3.30
  -2 -11   4    9.40    3.00
  -2 -11   4    6.10    3.00
   1  11  -4   -0.50    2.00
   1  11  -4    0.80    3.70
   1  11  -4    7.70    2.80
   1  11  -4   -2.20    2.10
   1  11  -4    1.50    1.10
  -1 -11   4    1.70    2.10
  -1 -11   4    2.70    2.20
  -1 -11   4    3.10    3.30
   0  11  -4    5.70    3.90
   0  11  -4   11.20    3.00
   0  11  -4    7.10    2.10
   0  11  -4    8.90    2.70
   0 -11   4    7.60    2.50
   0 -11   4    9.60    4.10
   0 -11   4    6.70    2.20
   0 -11   4    9.80    2.40
  -1  11  -4    3.60    2.20
  -1  11  -4    1.50    1.10
  -1  11  -4    2.10    2.40
  -1  11  -4   -1.60    3.10
   1 -11   4   -0.10    1.60
   1 -11   4    0.60    2.00
   1 -11   4    3.50    3.50
   1 -11   4    1.30    1.40
  -3  11  -4 1461.15   73.59
  -3  11  -4 1513.65   73.29
   3 -11   4 1543.15   73.09
   3 -11   4 1525.85   73.29
   3 -11   4 1372.76   74.59
  -4  11  -4 1602.64   79.69
  -4  11  -4 1667.23   79.19
   4 -11   4 1608.64   79.39
   4 -11   4 1577.54   79.09
   4 -11   4 1578.74   80.89
  -5  11  -4  519.65   28.40
  -5  11  -4  527.35   27.70
  -5  11  -4  502.35   25.50
   5 -11   4  531.25   29.80
   5 -11   4  536.65   28.20
   5 -11   4  520.95   27.70
  -6  11  -4  104.49    7.80
  -6  11  -4  104.39    8.80
  -6  11  -4   86.19    6.00
   6 -11   4   86.69    9.40
   6 -11   4  108.59    8.10
   6 -11   4  102.99    8.60
  -7  11  -4  690.23   36.00
  -7  11  -4  719.93   37.10
   7 -11   4  667.83   37.90
   7 -11   4  687.43   37.10
   7 -11   4  703.23   37.10
   7 -11   4  648.34   34.00
  -8  11  -4  385.26   21.70
  -8  11  -4  394.16   22.90
   8 -11   4  337.17   20.30
   8 -11   4  383.86   22.50
   8 -11   4  401.46   24.00
  -9  11  -4   73.29    8.90
  -9  11  -4   73.89    7.80
   9 -11   4   80.39   10.70
   9 -11   4  108.19    9.80
   9 -11   4   70.79    7.60
 -10  11  -4    0.70    3.20
 -10  11  -4    3.50    4.50
  10 -11   4   -3.50    2.80
  10 -11   4   -0.50    3.90
  10 -11   4   -2.00    5.20
   7  10  -4   43.10    6.70
   7  10  -4   41.70    7.50
   7  10  -4   86.09   10.30
  -7 -10   4   53.09    8.30
  -7 -10   4   51.39    7.70
   6  10  -4  139.09   10.70
   6  10  -4  144.59   12.80
   6  10  -4  124.99   11.10
  -6 -10   4  124.99   12.90
  -6 -10   4  134.39   11.30
   5  10  -4   12.30    4.70
   5  10  -4   11.30    3.90
   5  10  -4    6.40    4.10
   5  10  -4    4.50    3.20
  -5 -10   4    7.10    4.00
   4  10  -4   73.49    8.80
   4  10  -4   84.49    7.50
   4  10  -4   74.59    8.10
   4  10  -4   75.79    7.10
  -4 -10   4   70.29    7.40
  -4 -10   4   69.89    8.00
  -4 -10   4   88.29    7.70
   3  10  -4  308.57   17.20
   3  10  -4  292.37   17.40
   3  10  -4  294.37   18.20
   3  10  -4  296.27   19.30
  -3 -10   4  291.77   18.70
  -3 -10   4  277.37   17.30
  -3 -10   4  302.87   17.10
   2  10  -4   32.90    6.30
   2  10  -4   36.40    4.60
   2  10  -4   38.10    5.20
   2  10  -4   40.20    5.00
  -2 -10   4   44.60    4.90
  -2 -10   4   42.60    5.10
  -2 -10   4   30.00    4.30
   1  10  -4   60.89    5.50
   1  10  -4   53.09    5.30
   1  10  -4   60.59    7.40
   1  10  -4   54.19    3.70
   1  10  -4   47.70    5.20
  -1 -10   4   53.99    5.10
  -1 -10   4   58.19    6.50
  -1 -10   4   52.69    5.20
   0  10  -4   89.09    6.10
   0  10  -4   67.69    8.30
   0  10  -4   95.29    6.90
   0  10  -4   84.69    6.70
   0 -10   4   93.49    6.10
   0 -10   4   91.79    6.50
   0 -10   4   77.69    7.50
   0 -10   4   84.59    6.20
  -1  10  -4 1211.08   58.19
  -1  10  -4 1115.69   56.59
  -1  10  -4 1184.68   58.09
   1 -10   4 1175.08   58.19
   1 -10   4 1183.28   57.59
   1 -10   4 1196.08   57.79
   1 -10   4 1132.49   59.19
  -2  10  -4  116.89    8.00
   2 -10   4  116.09    7.90
   2 -10   4  122.89    7.80
  -3  10  -4 1837.12   84.49
  -3  10  -4 1723.33   85.99
  -3  10  -4 1721.73   86.49
   3 -10   4 1744.93   86.09
   3 -10   4 1764.42   85.89
   3 -10   4 1765.82   87.69
  -4  10  -4 1438.06   70.19
  -4  10  -4 1337.47   68.59
  -4  10  -4 1438.86   70.69
   4 -10   4 1535.05   72.29
   4 -10   4 1375.96   70.09
   4 -10   4 1443.46   70.49
  -5  10  -4   63.69    5.90
  -5  10  -4   70.09    6.80
  -5  10  -4   64.59    4.60
   5 -10   4   68.39    8.40
   5 -10   4   75.39    6.70
   5 -10   4   70.49    6.30
  -6  10  -4   27.80    4.90
  -6  10  -4   27.00    4.20
   6 -10   4   31.70    6.40
   6 -10   4   27.60    2.90
   6 -10   4   29.70    4.70
   6 -10   4   25.90    4.20
  -7  10  -4  318.47   18.60
  -7  10  -4  341.47   19.70
  -7  10  -4  334.17   20.10
   7 -10   4  304.77   20.30
   7 -10   4  341.77   19.20
   7 -10   4  341.67   19.80
   7 -10   4  297.37   17.70
  -8  10  -4  556.34   29.10
  -8  10  -4  543.95   32.10
   8 -10   4  544.45   29.80
   8 -10   4  502.85   30.70
   8 -10   4  512.55   28.50
  -9  10  -4  286.97   17.70
  -9  10  -4  276.67   23.90
   9 -10   4  298.77   18.70
   9 -10   4  301.87   20.20
   9 -10   4  268.87   17.60
 -10  10  -4   10.70    5.00
 -10  10  -4   16.50    4.50
  10 -10   4   -0.10    3.30
  10 -10   4    1.30    5.20
  10 -10   4    5.40    4.70
   7   9  -4   16.20    5.60
   7   9  -4   17.30    4.70
   7   9  -4   19.20    5.00
  -7  -9   4    5.20    4.20
  -7  -9   4   12.70    5.50
   6   9  -4    2.90    3.10
   6   9  -4   -0.10    3.10
  -6  -9   4   -1.90    2.70
  -6  -9   4    2.60    3.80
   5   9  -4   76.69    7.30
   5   9  -4   86.19    9.00
   5   9  -4   56.59   12.60
   5   9  -4   74.59    7.70
  -5  -9   4   79.49    7.80
  -5  -9   4   81.29    8.50
   4   9  -4   14.70    3.70
   4   9  -4    9.90    4.00
   4   9  -4   14.20    3.40
   4   9  -4   12.20    4.20
  -4  -9   4   12.90    3.50
  -4  -9   4   12.50    3.60
  -4  -9   4    6.40    2.90
   3   9  -4   10.50    3.00
   3   9  -4   13.10    3.60
   3   9  -4    7.20    3.80
   3   9  -4    6.90    2.90
  -3  -9   4   12.50    3.10
  -3  -9   4   11.40    3.30
  -3  -9   4   11.20    3.10
   2   9  -4   39.70    6.20
   2   9  -4   33.70    4.40
   2   9  -4   31.30    4.00
  -2  -9   4   33.90    5.60
  -2  -9   4   27.40    3.90
  -2  -9   4   29.90    4.10
  -2  -9   4   31.50    3.90
   1   9  -4   -0.40    3.00
   1   9  -4    2.70    2.10
   1   9  -4   -0.60    1.90
   1   9  -4   -0.50    1.80
   1   9  -4    1.50    1.10
  -1  -9   4    1.50    1.90
  -1  -9   4    3.00    3.30
  -1  -9   4    0.80    1.80
   0   9  -4 2437.06  125.29
   0   9  -4 2547.95  123.29
   0   9  -4 2717.63  122.99
   0   9  -4 2569.74  123.19
   0  -9   4 2476.65  123.29
   0  -9   4 2469.55  124.29
   0  -9   4 2481.95  122.99
   0  -9   4 2645.74  122.99
  -1   9  -4  910.41   45.70
  -1   9  -4  938.81   44.60
  -1   9  -4  925.91   45.80
   1  -9   4  858.31   46.70
   1  -9   4  931.91   45.30
   1  -9   4  943.31   45.20
   1  -9   4  909.01   45.40
  -2   9  -4   10.40    2.60
  -2   9  -4    7.70    2.20
   2  -9   4   11.00    2.40
   2  -9   4   12.40    3.50
   2  -9   4   12.20    2.30
  -3   9  -4 1223.78   62.79
  -3   9  -4 1381.76   64.49
  -3   9  -4 1272.77   63.89
   3  -9   4 1284.27   65.39
   3  -9   4 1330.87   64.09
   3  -9   4 1323.87   63.89
  -4   9  -4  633.44   33.20
  -4   9  -4  670.23   34.20
  -4   9  -4  711.53   34.80
   4  -9   4  678.93   36.00
   4  -9   4  686.23   36.40
   4  -9   4  674.33   34.30
  -5   9  -4   -0.90    1.90
  -5   9  -4    0.00    2.00
   5  -9   4   -0.10    2.50
   5  -9   4    0.70    1.10
   5  -9   4   -1.80    3.20
   5  -9   4    1.50    2.10
  -6   9  -4   89.79    7.00
  -6   9  -4   88.99    8.10
  -6   9  -4   94.89    7.90
   6  -9   4   85.89    6.40
   6  -9   4   82.79    7.20
   6  -9   4   78.59    8.50
   6  -9   4   92.99    7.80
  -7   9  -4   40.50    5.70
  -7   9  -4   36.70    5.80
  -7   9  -4   46.20    5.40
   7  -9   4   29.50    6.40
   7  -9   4   41.50    5.50
   7  -9   4   43.10    5.90
   7  -9   4   34.10    4.80
  -8   9  -4  325.07   19.00
  -8   9  -4  338.57   20.10
   8  -9   4  288.97   18.80
   8  -9   4  334.57   20.90
   8  -9   4  337.37   19.80
  -9   9  -4  244.68   15.40
  -9   9  -4  242.18   16.60
   9  -9   4  246.68   16.40
   9  -9   4  251.37   17.50
   9  -9   4  207.78   15.40
 -10   9  -4    5.80    4.60
 -10   9  -4    4.80    3.60
  10  -9   4    4.20    5.40
  10  -9   4   15.20    5.40
  10  -9   4    1.80    3.70
   8   8  -4   12.20    4.60
   8   8  -4   13.00    5.40
   8   8  -4   10.80    4.30
  -8  -8   4   13.30    5.40
  -8  -8   4    3.90    4.40
   7   8  -4  379.06   21.80
   7   8  -4  388.66   23.70
   7   8  -4  344.67   21.90
  -7  -8   4  374.26   22.40
  -7  -8   4  355.16   23.20
   6   8  -4   68.19    7.20
   6   8  -4   75.89    7.50
   6   8  -4   71.79    9.80
   6   8  -4   78.49    8.80
  -6  -8   4   57.39    7.90
  -6  -8   4   67.89    7.50
   5   8  -4   73.19    7.20
   5   8  -4   83.59    8.40
   5   8  -4   91.99    7.40
   5   8  -4   75.49    8.60
  -5  -8   4   68.19    8.50
  -5  -8   4   81.99    7.50
  -5  -8   4   66.49    7.30
  -5  -8   4   79.09    8.00
   4   8  -4    0.40    3.10
   4   8  -4    7.20    3.40
   4   8  -4    1.70    2.40
   4   8  -4    4.30    2.60
  -4  -8   4    0.50    3.80
  -4  -8   4    3.00    2.80
  -4  -8   4    3.80    2.60
  -4  -8   4    9.10    3.30
[truncated: 1,001,355 more chars]
