# Supplementary material for: A five-coordinate cobalt bis­(di­thiol­ene)–phosphine complex [Co(pdt)2(PTA)] (pdt = phenyl­dithiol­ene; PTA = 1,3,5-tri­aza-7-phosphaadamantane)
Source: Acta Crystallogr E Crystallogr Commun. 2020 Apr 24;76(Pt 5):736–41. doi: 10.1107/S2056989020005447 (PMC7199256; doi:10.1107/S2056989020005447)
Supplement: Supplementary file 2 [file e-76-00736-Isup2.hkl]

data_I                                                                          
_shelx_title ' LM01_0m_a.res in P-1'                                            
_shelx_refln_list_code          4                                               
_shelx_F_calc_maximum      174.03                                               
_exptl_crystal_F_000       776.00                                               
_reflns_d_resolution_high  0.7792                                               
                                                                                
loop_                                                                           
 _space_group_symop_operation_xyz                                               
 'x, y, z'                                                                      
 '-x, -y, -z'                                                                   
                                                                                
_cell_length_a     9.0954                                                       
_cell_length_b    13.4319                                                       
_cell_length_c    14.7905                                                       
_cell_angle_alpha  97.074                                                       
_cell_angle_beta   94.680                                                       
_cell_angle_gamma 107.354                                                       
                                                                                
_shelx_F_squared_multiplier     1.000                                           
                                                                                
loop_                                                                           
 _refln_index_h                                                                 
 _refln_index_k                                                                 
 _refln_index_l                                                                 
 _refln_F_squared_calc                                                          
 _refln_F_squared_meas                                                          
 _refln_F_squared_sigma                                                         
 _refln_observed_status                                                         
   2   0   0       1752.29       1775.33        31.11 o                         
   3   0   0       3577.01       3674.74        80.46 o                         
   4   0   0       1806.37       1887.33        36.51 o                         
   5   0   0       5099.45       5669.94       113.69 o                         
   6   0   0        525.25        562.84        14.02 o                         
   7   0   0        169.65        184.14         8.03 o                         
   8   0   0          3.17          2.06         3.74 o                         
   9   0   0        139.96        112.09        10.32 o                         
  10   0   0        178.58        147.80        21.95 o                         
  11   0   0         17.75          1.96         7.15 o                         
 -11   1   0         13.63          9.01         7.65 o                         
 -10   1   0        149.03        122.34        13.09 o                         
  -9   1   0        550.16        556.41        19.01 o                         
  -8   1   0        117.62        123.95         7.33 o                         
  -7   1   0         14.74         28.79         3.97 o                         
  -6   1   0        179.59        172.29         6.91 o                         
  -5   1   0        257.72        308.48         9.35 o                         
  -4   1   0       4110.88       4400.98        81.68 o                         
  -3   1   0      16440.05      17213.15      2559.44 o                         
   1   1   0        499.10        508.12        10.05 o                         
   2   1   0        300.02        299.67         6.55 o                         
   3   1   0        383.59        490.56        10.26 o                         
   4   1   0          3.78          4.90         2.14 o                         
   5   1   0        821.66        795.01        17.70 o                         
   6   1   0          8.38          1.33         2.93 o                         
   7   1   0        197.15        197.10         8.46 o                         
   8   1   0         23.90         14.34         4.21 o                         
   9   1   0         34.67         21.76         6.83 o                         
  10   1   0         56.51         48.64        10.14 o                         
 -11   2   0         45.60         59.08         9.49 o                         
 -10   2   0         45.07         66.11        33.85 o                         
  -9   2   0        967.70        980.70        30.17 o                         
  -8   2   0        988.74        994.72        23.79 o                         
  -7   2   0        931.71        932.76        21.27 o                         
  -6   2   0        438.43        547.78        13.61 o                         
  -5   2   0       1838.12       1972.65        38.53 o                         
  -4   2   0      19803.12      18938.16       816.11 o                         
  -3   2   0      16509.13      14802.51       562.78 o                         
  -2   2   0        559.83        555.65        12.22 o                         
  -1   2   0         28.46         29.85         1.79 o                         
   0   2   0      10189.11       9965.71       369.52 o                         
   1   2   0        254.86        243.27         5.65 o                         
   2   2   0        183.61        169.42         4.29 o                         
   3   2   0        848.33        925.68        17.80 o                         
   4   2   0          7.87         11.40         2.37 o                         
   5   2   0        120.78        124.17         6.00 o                         
   6   2   0        214.89        215.18         9.05 o                         
   7   2   0        300.88        295.78        10.27 o                         
   8   2   0        169.83        148.72         9.03 o                         
   9   2   0         62.49         84.94         8.08 o                         
  10   2   0         70.25         67.38        10.38 o                         
 -11   3   0        270.43        278.61        14.61 o                         
 -10   3   0        104.26        109.91        15.65 o                         
  -9   3   0         17.62         39.54         5.69 o                         
  -8   3   0        444.36        481.14        13.86 o                         
  -7   3   0        473.61        479.13        13.06 o                         
  -6   3   0       4683.92       5064.06        94.70 o                         
  -5   3   0       3027.15       3271.02        62.06 o                         
  -4   3   0      14012.40      12366.86       712.96 o                         
  -3   3   0      11158.16      11940.71       612.58 o                         
  -2   3   0        219.27        209.68         6.22 o                         
  -1   3   0         39.16         32.88         2.19 o                         
   0   3   0       4367.37       4902.43       390.32 o                         
   1   3   0       2981.76       2946.11        54.49 o                         
   2   3   0        450.84        483.02         9.29 o                         
   3   3   0         69.05         81.97         3.28 o                         
   4   3   0         97.80        150.37         5.43 o                         
   5   3   0         12.41          8.28         2.49 o                         
   6   3   0        497.30        502.29        13.13 o                         
   7   3   0         13.72         10.37         3.35 o                         
   8   3   0         34.79         33.06         6.49 o                         
   9   3   0         28.23         34.43        17.57 o                         
  10   3   0        155.58        165.32        10.14 o                         
 -11   4   0        968.59       1002.36        33.71 o                         
 -10   4   0        403.31        414.38        21.83 o                         
  -9   4   0       1473.71       1537.24        34.50 o                         
  -8   4   0        138.79        135.11         6.96 o                         
  -7   4   0        240.46        254.56         8.96 o                         
  -6   4   0       6401.04       6750.67       124.97 o                         
  -5   4   0        940.26       1204.45        26.54 o                         
  -4   4   0       7459.86       7206.43       174.62 o                         
  -3   4   0        232.55        163.83         5.85 o                         
  -2   4   0         79.01         77.51         2.99 o                         
  -1   4   0       5028.24       4837.95       165.32 o                         
   0   4   0          2.48          6.41         1.33 o                         
   1   4   0       1659.64       1673.73        28.05 o                         
   2   4   0       1308.20       1312.71        26.07 o                         
   3   4   0         81.72         92.89         3.69 o                         
   4   4   0       1003.41       1044.45        19.39 o                         
   5   4   0         34.30         26.50         2.80 o                         
   6   4   0        239.45        228.01         8.19 o                         
   7   4   0        114.67        124.17         7.18 o                         
   8   4   0         21.03         15.27         4.66 o                         
   9   4   0         75.95         79.37         7.31 o                         
 -11   5   0          3.23          0.36        12.20 o                         
 -10   5   0        324.62        377.89        17.70 o                         
  -9   5   0        504.76        616.01        20.67 o                         
  -8   5   0        247.62        256.10        10.97 o                         
  -7   5   0        268.91        304.01         9.87 o                         
  -6   5   0       1203.97       1226.53        25.70 o                         
  -5   5   0       3842.93       3969.48        74.19 o                         
  -4   5   0       1794.19       1703.37        35.87 o                         
  -3   5   0       1261.07       1207.37        25.46 o                         
  -2   5   0       1059.97       1035.61        23.00 o                         
  -1   5   0       2990.66       3075.65        53.01 o                         
   0   5   0       3420.62       3506.75        60.57 o                         
   1   5   0        456.68        466.66         9.24 o                         
   2   5   0        150.82        141.67         5.39 o                         
   3   5   0         28.84         27.89         2.91 o                         
   4   5   0        236.11        214.61         7.58 o                         
   5   5   0          2.27          2.69         1.85 o                         
   6   5   0        119.69        100.06         6.92 o                         
   7   5   0        318.58        345.53        11.83 o                         
   8   5   0        292.83        287.98        11.78 o                         
   9   5   0        116.50        119.19        13.88 o                         
 -11   6   0        289.36        323.17        20.14 o                         
 -10   6   0          4.51         14.49         5.82 o                         
  -9   6   0       1084.42       1185.32        26.96 o                         
  -8   6   0       1287.70       1406.42        33.04 o                         
  -7   6   0       2651.07       2758.67        53.89 o                         
  -6   6   0          1.33          5.03         2.79 o                         
  -5   6   0       2464.31       2358.82        45.47 o                         
  -4   6   0       2909.01       3006.90        61.08 o                         
  -3   6   0       4089.44       4129.07        82.46 o                         
  -2   6   0        416.70        464.74        11.98 o                         
  -1   6   0        531.80        561.77        11.80 o                         
   0   6   0       3993.73       3998.24        80.27 o                         
   1   6   0        302.96        299.19         6.82 o                         
   2   6   0        181.07        194.73         5.62 o                         
   3   6   0          7.80          3.32         2.49 o                         
   4   6   0         88.12         93.27         5.73 o                         
   5   6   0         30.58         30.72         4.36 o                         
   6   6   0        228.26        211.53         9.46 o                         
   7   6   0       1984.73       2095.04        59.82 o                         
   8   6   0         41.30         44.27         9.23 o                         
   9   6   0        195.15        225.31        14.86 o                         
 -11   7   0        309.65        338.91        18.10 o                         
 -10   7   0        425.62        436.80        16.93 o                         
  -9   7   0         19.82         37.47         5.66 o                         
  -8   7   0       2242.01       2275.64        42.80 o                         
  -7   7   0        485.21        463.81        11.78 o                         
  -6   7   0          0.51         -2.16         2.16 o                         
  -5   7   0       2487.27       2608.98        46.51 o                         
  -4   7   0       1097.72        959.26        21.41 o                         
  -3   7   0       6191.34       6305.47       140.70 o                         
  -2   7   0        462.52        473.83        11.74 o                         
  -1   7   0         87.18        112.67         3.78 o                         
   0   7   0        907.01        835.94        17.64 o                         
   1   7   0        123.10        128.76         4.37 o                         
   2   7   0        302.99        285.89         9.35 o                         
   3   7   0         61.48         65.82         4.49 o                         
   4   7   0          1.32         -0.79         3.15 o                         
   5   7   0        964.75        995.98        26.67 o                         
   6   7   0         55.96         57.53         6.89 o                         
   7   7   0        128.45        132.46        10.76 o                         
   8   7   0         23.72         48.19        11.38 o                         
 -11   8   0        182.13        148.85        14.08 o                         
 -10   8   0        690.68        698.56        23.03 o                         
  -9   8   0        567.51        570.13        23.54 o                         
  -8   8   0       1014.00       1078.50        22.74 o                         
  -7   8   0       3189.12       3125.75        56.59 o                         
  -6   8   0         14.73         22.86         3.08 o                         
  -5   8   0          5.47          7.94         2.74 o                         
  -4   8   0       3935.72       3685.07        74.66 o                         
  -3   8   0        313.37        214.35         7.01 o                         
  -2   8   0          5.04         17.06         2.51 o                         
  -1   8   0         66.83         77.94         3.39 o                         
   0   8   0         71.24         90.65         4.81 o                         
   1   8   0          0.75         -1.11         1.70 o                         
   2   8   0       2853.97       2856.06        51.27 o                         
   3   8   0         35.49         29.53         4.58 o                         
   4   8   0         76.93         66.98         6.03 o                         
   5   8   0          5.36          4.81         3.91 o                         
   6   8   0        642.64        642.77        23.27 o                         
   7   8   0        268.13        254.16        15.08 o                         
   8   8   0        724.68        746.33        31.42 o                         
 -11   9   0        772.19        793.11        28.51 o                         
 -10   9   0        561.04        591.18        19.99 o                         
  -9   9   0         13.03          8.88         4.27 o                         
  -8   9   0        284.60        285.79        10.93 o                         
  -7   9   0       2706.52       2669.76        52.67 o                         
  -6   9   0        495.97        503.34        11.87 o                         
  -5   9   0          4.09          2.78         1.72 o                         
  -4   9   0       2888.79       2721.96        56.31 o                         
  -3   9   0        104.42         96.41         4.90 o                         
  -2   9   0       1538.51       1563.24        33.63 o                         
  -1   9   0         42.40         49.25         3.01 o                         
   0   9   0       3009.50       2918.90        49.10 o                         
   1   9   0        188.97        193.03         6.41 o                         
   2   9   0       1618.22       1639.86        31.19 o                         
   3   9   0         81.72         98.58         6.73 o                         
   4   9   0         10.37         -0.95         4.15 o                         
   5   9   0        825.84        786.10        29.96 o                         
   6   9   0       2385.75       2385.73        75.09 o                         
   7   9   0        118.27        125.38        11.33 o                         
 -11  10   0        548.50        537.38        19.97 o                         
 -10  10   0         39.40         44.07         6.45 o                         
  -9  10   0         43.12         37.94         5.19 o                         
  -8  10   0        227.65        251.15        11.94 o                         
  -7  10   0       1086.63        968.14        20.32 o                         
  -6  10   0          2.37         -0.75         1.92 o                         
  -5  10   0         71.10         84.33         4.51 o                         
  -4  10   0        175.05        169.75         6.74 o                         
  -3  10   0        105.15        111.53         5.34 o                         
  -2  10   0         77.34         70.48         5.91 o                         
  -1  10   0         18.90         18.96         2.41 o                         
   0  10   0       4035.77       3836.83        64.18 o                         
   1  10   0          1.03          2.58         2.28 o                         
   2  10   0        119.43        121.25         5.28 o                         
   3  10   0       2278.83       2248.21        50.19 o                         
   4  10   0         14.60         14.54         6.33 o                         
   5  10   0       1367.09       1423.30        38.01 o                         
   6  10   0       2687.30       2770.72        81.32 o                         
 -10  11   0          0.85          1.07         4.73 o                         
  -9  11   0         64.16         56.58         6.81 o                         
  -8  11   0        644.11        634.88        17.32 o                         
  -7  11   0        461.82        443.25        11.33 o                         
  -6  11   0         17.53         13.48         3.06 o                         
  -5  11   0         22.16         14.91         2.35 o                         
  -4  11   0          1.65          1.78         4.08 o                         
  -3  11   0        829.57        780.80        19.01 o                         
  -1  11   0         58.77         52.66         3.36 o                         
   0  11   0        353.04        324.44         9.11 o                         
   1  11   0        187.14        166.89         6.39 o                         
   2  11   0       1281.97       1267.41        31.70 o                         
   3  11   0        479.31        515.02        19.87 o                         
   4  11   0         80.70         85.99         7.28 o                         
   5  11   0       1347.89       1433.64        38.40 o                         
   6  11   0        817.79        792.66        28.30 o                         
 -10  12   0         54.44         40.00         6.24 o                         
  -9  12   0         31.97         24.12         4.58 o                         
  -8  12   0        119.75        117.11         5.68 o                         
  -7  12   0         14.36         15.97         4.06 o                         
  -6  12   0        449.69        446.53        15.33 o                         
  -5  12   0       2469.33       2377.25        56.47 o                         
  -4  12   0        302.99        263.47        11.39 o                         
  -3  12   0        737.70        739.46        24.65 o                         
  -2  12   0        116.89        159.32        12.18 o                         
  -1  12   0       1068.14        936.42        19.99 o                         
   0  12   0        242.72        235.00         7.63 o                         
   1  12   0          0.89         -1.17         2.72 o                         
   2  12   0       1347.40       1356.46        71.28 o                         
   3  12   0        686.64        693.78        23.77 o                         
   4  12   0         59.44         50.75         7.71 o                         
   5  12   0       1086.50       1122.56        32.12 o                         
  -9  13   0        262.63        266.05        12.16 o                         
  -8  13   0       1006.82        953.62        28.91 o                         
  -7  13   0         29.53         38.04         7.04 o                         
  -6  13   0        511.56        499.09        25.07 o                         
  -5  13   0       1769.28       1711.17        48.39 o                         
  -4  13   0        235.11        220.56        11.06 o                         
  -3  13   0        399.67        420.57        15.17 o                         
  -2  13   0          0.90         -3.74         5.54 o                         
  -1  13   0        289.70        271.64         8.44 o                         
   0  13   0       1212.94       1239.46        28.87 o                         
   1  13   0          4.64         -2.88         3.42 o                         
   2  13   0       1187.77       1179.98        34.94 o                         
   3  13   0       1619.99       1686.88        39.61 o                         
   4  13   0         95.76         72.76         9.44 o                         
  -9  14   0       1636.76       1575.41        50.21 o                         
  -8  14   0       1001.99        994.94        32.90 o                         
  -7  14   0        305.44        546.33        21.60 o                         
  -6  14   0        116.91        127.80        10.58 o                         
  -5  14   0        106.19        116.92        11.09 o                         
  -4  14   0         13.86          9.51         6.01 o                         
  -3  14   0        624.46        583.23        23.11 o                         
  -2  14   0         52.03         38.65         8.97 o                         
  -1  14   0         32.75         22.91         2.90 o                         
   0  14   0       1166.92       1209.64        29.07 o                         
   1  14   0         98.86         88.21         5.70 o                         
   2  14   0        229.54        210.36        11.43 o                         
   3  14   0        354.81        324.29        18.72 o                         
  -8  15   0        479.78        831.26        50.89 o                         
  -6  15   0         11.16         16.45         7.89 o                         
  -5  15   0         27.06         17.60         6.56 o                         
  -4  15   0        508.40        496.75        36.69 o                         
  -3  15   0        506.69        514.65        21.65 o                         
  -2  15   0         25.34         24.93         7.54 o                         
  -1  15   0        279.59        270.15        10.86 o                         
   0  15   0          3.29          8.25         3.39 o                         
   1  15   0        333.65        336.43        10.46 o                         
   2  15   0        454.07        425.21        23.98 o                         
  -7  16   0        256.73        258.18        17.66 o                         
  -6  16   0        194.32        174.57        13.09 o                         
  -5  16   0         34.55         22.54        11.44 o                         
  -4  16   0        604.62        595.81        22.88 o                         
  -3  16   0        129.93        127.84        10.33 o                         
  -2  16   0        344.70        352.99        15.62 o                         
  -1  16   0        471.37        409.10        15.69 o                         
   0  16   0        116.65         95.98         6.40 o                         
  -4  17   0        184.06        183.94        13.32 o                         
  -3  17   0          3.45         -0.16         6.15 o                         
   2 -17   1         48.11         38.62         8.06 o                         
   3 -17   1       1574.28       1608.31        43.98 o                         
   4 -17   1         30.17          8.63         6.98 o                         
   5 -17   1        498.42        513.17        40.06 o                         
   0 -16   1         17.03         14.73         4.36 o                         
   1 -16   1        380.23        328.74        12.62 o                         
   2 -16   1       1991.97       2014.22        50.91 o                         
   3 -16   1       1393.38       1415.81        38.23 o                         
   4 -16   1        121.24        103.60        10.31 o                         
   5 -16   1        865.18        836.17        28.90 o                         
   6 -16   1       1069.65       1109.59        43.44 o                         
   7 -16   1          0.43          4.22         6.52 o                         
  -2 -15   1         32.97         37.49         5.95 o                         
  -1 -15   1       1086.38        993.42        27.99 o                         
   0 -15   1        422.63        409.96        16.66 o                         
   1 -15   1        287.93        284.05        12.07 o                         
   2 -15   1       4448.88       4344.79       100.73 o                         
   3 -15   1       1926.84       1983.52        55.03 o                         
   4 -15   1          4.64         -5.61         5.61 o                         
   5 -15   1        212.28        203.26        14.15 o                         
   6 -15   1        291.92        294.97        17.00 o                         
   7 -15   1        524.47        584.63        22.99 o                         
   8 -15   1        389.57        354.83        20.39 o                         
  -3 -14   1         44.62         39.35         7.11 o                         
  -2 -14   1         92.85         97.94        10.43 o                         
  -1 -14   1       4573.42       4549.99       101.24 o                         
   0 -14   1       1556.62       1546.71        30.29 o                         
   1 -14   1        111.00        120.96         6.69 o                         
   2 -14   1       3135.28       3152.70        94.67 o                         
   3 -14   1        356.55        355.66        18.21 o                         
   4 -14   1         36.41         37.26         8.12 o                         
   5 -14   1         14.61         16.63         6.09 o                         
   7 -14   1        334.25        380.30        17.54 o                         
   8 -14   1        266.68        311.63        24.00 o                         
   9 -14   1         25.23          9.03         7.18 o                         
  -4 -13   1         53.14         45.68         8.22 o                         
  -3 -13   1        605.75        610.56        18.54 o                         
  -2 -13   1       1543.04       1517.59        39.11 o                         
  -1 -13   1       3836.47       3960.45        92.95 o                         
   0 -13   1        500.33        495.65        13.06 o                         
   1 -13   1        903.89        886.87        18.81 o                         
   2 -13   1       2893.23       2887.79        67.11 o                         
   3 -13   1       1860.38       1772.72        48.60 o                         
   4 -13   1        607.60        600.21        21.66 o                         
   5 -13   1        144.92        143.88        13.54 o                         
   6 -13   1          2.14          8.20         6.58 o                         
   7 -13   1       1166.85       1214.76        36.79 o                         
   8 -13   1        170.56        161.79         6.60 o                         
   9 -13   1        454.69        431.49        12.85 o                         
  -5 -12   1        201.54        194.97        11.91 o                         
  -4 -12   1       2292.69       2259.02        50.80 o                         
  -3 -12   1        377.64        454.17        15.20 o                         
  -2 -12   1       1414.27       1392.95        36.47 o                         
  -1 -12   1       3233.90       3234.15        95.88 o                         
   0 -12   1        720.96        700.14        15.94 o                         
   1 -12   1         26.33         26.36         3.01 o                         
   2 -12   1        247.31        286.97        11.62 o                         
   3 -12   1        425.04        422.25        14.44 o                         
   4 -12   1       1196.39       1151.93        39.14 o                         
   5 -12   1         44.99         43.28         5.76 o                         
   6 -12   1         69.10         81.06         7.27 o                         
   7 -12   1         53.10         43.53         3.86 o                         
   8 -12   1         11.40         19.35         3.23 o                         
   9 -12   1          6.20         -0.56         4.10 o                         
  10 -12   1         17.56         -3.87         5.34 o                         
  -6 -11   1        358.38        346.83        18.09 o                         
  -5 -11   1       1050.93       1027.57        38.89 o                         
  -4 -11   1       1286.32       1372.73        33.16 o                         
  -3 -11   1        975.85        990.13        25.07 o                         
  -2 -11   1       1742.35       1695.69        38.25 o                         
  -1 -11   1        836.41        840.28        19.30 o                         
   0 -11   1       1104.04       1069.07        21.57 o                         
   1 -11   1         44.55         34.82         4.05 o                         
   2 -11   1        799.53       1086.08        43.84 o                         
   3 -11   1       2764.13       2618.79        67.77 o                         
   4 -11   1          1.14         -0.85         3.91 o                         
   5 -11   1         54.02         45.90         5.69 o                         
   6 -11   1          1.59          4.06         2.10 o                         
   7 -11   1         47.27         50.22         3.77 o                         
   8 -11   1          0.48         -1.86         3.18 o                         
   9 -11   1         26.15         23.84         4.66 o                         
  10 -11   1         58.86         55.01         6.93 o                         
  -6 -10   1         54.47         71.00         8.52 o                         
  -5 -10   1        400.39        351.95        14.10 o                         
  -4 -10   1        958.54        973.06        24.85 o                         
  -3 -10   1         22.40         16.15         4.03 o                         
  -2 -10   1       1918.23       1923.98        42.26 o                         
  -1 -10   1        749.12        737.50        15.76 o                         
   0 -10   1        143.28        143.71         6.72 o                         
   1 -10   1         15.81          9.47         2.41 o                         
   2 -10   1         11.22         20.32         4.77 o                         
   3 -10   1        506.46        460.65        14.22 o                         
   4 -10   1         55.72         49.72         5.24 o                         
   5 -10   1        664.08        654.19        14.72 o                         
   6 -10   1         59.28         57.71         3.76 o                         
   7 -10   1        376.05        343.93        10.05 o                         
   8 -10   1          1.48         -3.73         3.86 o                         
   9 -10   1        431.69        394.27        16.88 o                         
  10 -10   1         64.80         67.76         7.42 o                         
  11 -10   1        176.89        151.63        12.20 o                         
  -7  -9   1       1487.13       1519.08        40.61 o                         
  -6  -9   1         10.33          6.78         5.78 o                         
  -5  -9   1        585.74        534.09        18.76 o                         
  -4  -9   1       1451.11       1437.41        29.07 o                         
  -3  -9   1        101.46        112.89         6.46 o                         
  -2  -9   1         46.81         37.65         4.40 o                         
  -1  -9   1       1112.24       1066.74        19.71 o                         
   0  -9   1        125.09        113.71         4.85 o                         
   1  -9   1        132.23         87.49         4.06 o                         
   2  -9   1         70.93         72.31         5.24 o                         
   3  -9   1        648.69        562.41        15.88 o                         
   4  -9   1        137.00        126.19         7.02 o                         
   5  -9   1        701.36        716.53        15.75 o                         
   6  -9   1        431.51        395.11        10.02 o                         
   7  -9   1         22.63         17.00         3.32 o                         
   8  -9   1          6.41          4.50         3.39 o                         
   9  -9   1       1098.23       1110.58        27.87 o                         
  10  -9   1        165.74        176.12        10.83 o                         
  11  -9   1        384.98        391.25        24.26 o                         
  -8  -8   1        197.44        175.61        13.33 o                         
  -7  -8   1        104.75         84.68         8.49 o                         
  -6  -8   1        282.73        300.85        13.37 o                         
  -5  -8   1        490.47        477.00        14.55 o                         
  -4  -8   1         12.17          6.25         3.99 o                         
  -3  -8   1        934.04        879.01        20.20 o                         
  -2  -8   1        498.72        439.55        12.57 o                         
  -1  -8   1       2084.02       1925.08        35.34 o                         
   0  -8   1        285.84        300.18         7.60 o                         
   1  -8   1          0.38          2.49         1.55 o                         
   2  -8   1       2095.12       1978.69        45.44 o                         
   3  -8   1         85.12         93.36         5.61 o                         
   4  -8   1        467.50        476.03         9.99 o                         
   5  -8   1        524.77        510.10        12.09 o                         
   6  -8   1        311.37        287.21         9.86 o                         
   7  -8   1         55.94         64.60         5.10 o                         
   8  -8   1         63.94         65.78         5.66 o                         
   9  -8   1       1270.22       1291.50        42.82 o                         
  10  -8   1         31.87         22.78         6.28 o                         
  11  -8   1        403.84        401.85        21.18 o                         
  -8  -7   1        817.41        877.51        42.39 o                         
  -7  -7   1         23.09          4.82         6.08 o                         
  -6  -7   1       1206.28       1216.88        32.64 o                         
  -5  -7   1       1801.51       1757.14        39.87 o                         
  -4  -7   1        507.87        506.24        15.24 o                         
  -2  -7   1        259.86        215.54        10.91 o                         
  -1  -7   1       4687.77       4644.49        80.67 o                         
   0  -7   1        394.41        379.39         8.53 o                         
   1  -7   1       2314.05       2446.01        42.86 o                         
   2  -7   1        217.79        170.91         6.71 o                         
   3  -7   1          4.86         10.77         2.18 o                         
   4  -7   1        763.87        735.10        17.11 o                         
   5  -7   1          5.09          3.79         2.46 o                         
   6  -7   1         86.06         80.46         5.52 o                         
   7  -7   1          0.68         -0.30         3.62 o                         
   8  -7   1        387.88        357.17        12.61 o                         
   9  -7   1       1994.11       1993.01        49.26 o                         
  10  -7   1          1.28         -0.36         6.43 o                         
  11  -7   1        809.22        807.14        28.99 o                         
  -9  -6   1         10.26          8.83         7.77 o                         
  -8  -6   1       1189.37       1289.62        35.22 o                         
  -7  -6   1        564.86        605.88        22.14 o                         
  -6  -6   1        142.42        127.07         8.09 o                         
  -5  -6   1       1985.93       1902.93        39.02 o                         
  -4  -6   1        126.72        127.44         6.43 o                         
  -3  -6   1         93.61        123.76         6.06 o                         
  -2  -6   1       3154.22       2959.73        69.61 o                         
  -1  -6   1        124.05         76.07         3.57 o                         
   0  -6   1        134.43        129.04         3.92 o                         
   1  -6   1       1734.51       1705.74        30.11 o                         
   2  -6   1          2.11          3.44         2.52 o                         
   3  -6   1         11.33         13.01         2.05 o                         
   4  -6   1        241.11        166.53         6.44 o                         
   5  -6   1        255.26        204.82         6.79 o                         
   6  -6   1        245.34        269.41         8.80 o                         
   7  -6   1         21.98         22.06         3.88 o                         
   8  -6   1       3549.17       3454.07        67.18 o                         
   9  -6   1       1071.77       1081.62        30.24 o                         
  10  -6   1        368.46        333.64        16.85 o                         
  11  -6   1        225.82        270.43        24.90 o                         
  -9  -5   1        565.40        562.10        22.91 o                         
  -8  -5   1        485.37        527.50        16.44 o                         
  -7  -5   1         77.25         71.39         5.26 o                         
  -6  -5   1         62.86         58.12         6.25 o                         
  -5  -5   1       3122.08       3039.67        59.13 o                         
  -4  -5   1        717.64        711.38        16.52 o                         
  -3  -5   1        303.00        246.95         7.56 o                         
  -2  -5   1       1002.93        852.30        17.88 o                         
  -1  -5   1          6.37          7.79         1.71 o                         
   0  -5   1        133.68        133.57         3.57 o                         
   1  -5   1       3377.27       3430.63        62.92 o                         
   2  -5   1        115.90         96.14         3.75 o                         
   3  -5   1         31.77         50.06         4.65 o                         
   4  -5   1       3927.53       4237.48        78.57 o                         
   5  -5   1       2377.76       2308.12        44.49 o                         
   6  -5   1       1636.09       1852.93        39.45 o                         
   7  -5   1        749.63        789.44        18.62 o                         
   8  -5   1       7444.09       7518.07       151.65 o                         
   9  -5   1         61.29         89.73         9.30 o                         
  10  -5   1         37.04         47.62         9.89 o                         
  11  -5   1        987.42        979.57        38.68 o                         
  -9  -4   1         57.55         77.04         6.63 o                         
  -8  -4   1        631.54        623.91        26.64 o                         
  -7  -4   1         50.69         60.53         4.50 o                         
  -6  -4   1         11.46          4.89         2.60 o                         
  -5  -4   1        993.74        944.20        19.68 o                         
  -4  -4   1         76.15         70.08         3.53 o                         
  -3  -4   1        151.94        147.23         5.41 o                         
  -2  -4   1        651.99        623.06        13.46 o                         
  -1  -4   1       3092.57       3156.82        68.13 o                         
   0  -4   1        272.60        264.11         6.12 o                         
   1  -4   1       1100.37       1130.26        23.17 o                         
   2  -4   1       3281.26       3337.79        72.56 o                         
   3  -4   1       2063.61       2187.88        44.37 o                         
   4  -4   1         88.32        186.59         5.91 o                         
   5  -4   1       2033.96       1763.49        34.70 o                         
   6  -4   1        998.56       1058.54        24.59 o                         
   7  -4   1       5487.35       5691.05       106.52 o                         
   8  -4   1       1496.37       1506.10        32.43 o                         
   9  -4   1        636.42        682.54        19.56 o                         
  10  -4   1        134.70        154.72        14.33 o                         
  11  -4   1        414.66        402.28        27.92 o                         
 -10  -3   1         70.40         66.43         7.05 o                         
  -9  -3   1        221.13        223.82        12.42 o                         
  -8  -3   1         42.32         39.16         5.74 o                         
  -7  -3   1          0.55         -1.79         3.68 o                         
  -6  -3   1        641.40        658.17        17.77 o                         
  -5  -3   1        321.64        305.60        10.26 o                         
  -4  -3   1        106.42        154.47         6.44 o                         
  -3  -3   1        596.44        642.68        15.28 o                         
  -2  -3   1          1.32          1.69         1.40 o                         
  -1  -3   1       3636.52       3513.73        85.49 o                         
   0  -3   1       1614.31       1595.88        29.62 o                         
   1  -3   1       2855.22       2873.74        80.54 o                         
   2  -3   1       1367.62       1391.00        28.27 o                         
   3  -3   1          1.75         10.54         1.72 o                         
   4  -3   1       7143.81       6810.03       165.18 o                         
   5  -3   1       4922.07       4784.17        96.02 o                         
   6  -3   1        907.52       1037.62        22.38 o                         
   7  -3   1       1294.32       1368.38        29.07 o                         
   8  -3   1       3344.04       3340.66        66.00 o                         
   9  -3   1       2711.97       2687.64        58.66 o                         
  10  -3   1       1467.18       1547.54        71.74 o                         
  11  -3   1        192.45        183.29        14.23 o                         
 -10  -2   1         34.08         44.99         6.46 o                         
  -9  -2   1        381.19        335.26        17.50 o                         
  -8  -2   1         27.61         24.51         5.91 o                         
  -7  -2   1         95.08         96.20         6.33 o                         
  -6  -2   1       2804.33       2928.70        57.08 o                         
  -5  -2   1        103.31        121.29         5.75 o                         
  -4  -2   1        207.83        223.93         6.94 o                         
  -3  -2   1        251.57        209.01         6.02 o                         
  -2  -2   1       1443.24       1415.71        27.04 o                         
  -1  -2   1       3279.09       3341.88       163.01 o                         
   0  -2   1       2941.29       2813.73       136.36 o                         
   1  -2   1       6060.93       6167.70       233.77 o                         
   2  -2   1       6422.33       7056.49       277.80 o                         
   3  -2   1       3388.20       3907.30        67.28 o                         
   4  -2   1       7356.15       7479.01       361.52 o                         
   5  -2   1       2189.95       2144.59        45.18 o                         
   6  -2   1       2135.99       2140.02        42.31 o                         
   7  -2   1         25.25         36.27         4.30 o                         
   8  -2   1       2401.49       2464.34        53.62 o                         
   9  -2   1       2901.52       2871.09        62.45 o                         
  10  -2   1        568.46        565.64        31.96 o                         
  11  -2   1         15.36          2.34         8.11 o                         
 -10  -1   1          7.88         -6.72         6.72 o                         
  -9  -1   1        214.90        225.19        13.85 o                         
  -8  -1   1        211.23        182.09         8.88 o                         
  -7  -1   1        851.43        825.96        19.72 o                         
  -6  -1   1       2828.16       2815.09        54.76 o                         
  -5  -1   1        476.52        536.43        13.02 o                         
  -4  -1   1        163.96        177.62         6.00 o                         
  -3  -1   1       4937.31       4751.38       164.16 o                         
  -2  -1   1         15.24         14.05         1.66 o                         
  -1  -1   1       1940.15       2163.51        74.21 o                         
   1  -1   1       1679.33       1953.06        94.70 o                         
   3  -1   1        424.73        508.78        10.36 o                         
   4  -1   1       2735.66       2797.96        49.47 o                         
   5  -1   1       1564.04       1510.21        38.91 o                         
   6  -1   1       6529.57       6660.06       123.73 o                         
   7  -1   1         11.00         22.00         3.97 o                         
   8  -1   1        247.39        272.91        10.96 o                         
   9  -1   1        691.93        728.27        22.86 o                         
  10  -1   1          0.23          1.71         7.32 o                         
  11  -1   1        455.56        415.88        23.46 o                         
 -11   0   1         54.04         55.06         9.51 o                         
 -10   0   1        408.35        433.11        38.24 o                         
  -9   0   1        872.64        844.44        30.29 o                         
  -8   0   1        537.56        509.51        14.50 o                         
  -7   0   1       2379.11       2297.75        46.01 o                         
  -6   0   1       1047.86        956.82        21.14 o                         
  -5   0   1        641.41        667.79        15.40 o                         
  -4   0   1        246.75        339.73         8.70 o                         
  -3   0   1       1227.53       1286.98        24.98 o                         
  -2   0   1         12.79         21.85         2.44 o                         
  -1   0   1       2893.83       2877.51       164.64 o                         
   1   0   1       5021.44       5222.47       199.60 o                         
   2   0   1      21161.37      25381.28      2118.69 o                         
   3   0   1        876.69        899.34        17.06 o                         
   4   0   1        114.47        152.45         6.07 o                         
   5   0   1       3254.62       3212.69        66.24 o                         
   6   0   1        228.25        247.98         8.46 o                         
   7   0   1          0.52         -2.21         3.16 o                         
   8   0   1       1268.48       1278.60        29.32 o                         
   9   0   1         20.55         31.46         8.29 o                         
  10   0   1         39.40         41.42        11.71 o                         
 -11   1   1         88.52         87.83        10.94 o                         
 -10   1   1       1133.63       1191.67        44.84 o                         
  -9   1   1       1462.68       1459.96        38.41 o                         
  -8   1   1        660.75        649.27        17.04 o                         
  -7   1   1       1127.13       1132.80        24.83 o                         
  -6   1   1       2156.42       2355.03        46.10 o                         
  -5   1   1        883.48        824.81        19.51 o                         
  -4   1   1       4486.01       4437.21        82.19 o                         
  -3   1   1       3928.01       4312.54       148.29 o                         
  -2   1   1      24791.84      23428.86      1179.57 o                         
  -1   1   1      12834.05      13308.00      1260.94 o                         
   1   1   1        479.84        440.41         8.17 o                         
   2   1   1       4897.71       5205.49       222.84 o                         
   3   1   1        145.95        141.67         4.45 o                         
   4   1   1         44.07         72.49         4.44 o                         
   5   1   1       5874.50       5905.47       102.78 o                         
   6   1   1        741.58        781.75        18.28 o                         
   7   1   1         13.97         17.25         3.83 o                         
   8   1   1        775.32        805.74        20.44 o                         
   9   1   1        164.30        162.76        11.44 o                         
  10   1   1        138.91        121.37        10.00 o                         
 -11   2   1        155.20        179.74        13.74 o                         
 -10   2   1        618.02        722.31        28.68 o                         
  -9   2   1        314.40        345.31        16.50 o                         
  -8   2   1         22.57         24.32         4.64 o                         
  -7   2   1        807.14        844.91        19.63 o                         
  -6   2   1         95.36         90.67         5.10 o                         
  -5   2   1       2245.08       1970.41        38.39 o                         
  -4   2   1       7892.27       8241.07       294.32 o                         
  -3   2   1        854.64        918.97        19.73 o                         
  -1   2   1        152.17        174.55         4.70 o                         
   0   2   1        532.65        530.54        10.57 o                         
   1   2   1       6796.42       7792.05       448.41 o                         
   2   2   1         24.58         52.05         2.49 o                         
   3   2   1         37.94         62.60         3.11 o                         
   4   2   1        594.26        603.50        12.91 o                         
   5   2   1       3602.25       3549.25        67.67 o                         
   6   2   1         88.18        110.61         6.73 o                         
   7   2   1         34.51         42.20         4.65 o                         
   8   2   1        525.40        499.75        15.32 o                         
   9   2   1        259.80        236.43        15.92 o                         
  10   2   1        860.01        889.80        33.30 o                         
 -11   3   1        762.45        780.71        25.38 o                         
 -10   3   1       1458.26       1529.83        59.52 o                         
  -9   3   1       2282.78       2301.28        60.98 o                         
  -8   3   1        674.39        695.24        17.61 o                         
  -7   3   1        803.28        829.03        19.29 o                         
  -6   3   1        496.64        486.82        13.20 o                         
  -5   3   1       3635.87       3591.43        67.58 o                         
  -4   3   1       4533.64       4617.15        85.17 o                         
  -3   3   1        148.58        179.70         5.19 o                         
  -2   3   1       8146.94       9068.95       367.56 o                         
  -1   3   1      10534.86      10489.01       756.89 o                         
   0   3   1        182.56        195.75         5.07 o                         
   1   3   1      17188.12      18609.04      1379.06 o                         
   2   3   1       2467.38       2589.71        45.43 o                         
   3   3   1        100.96        127.06        13.45 o                         
   4   3   1       6969.71       7399.00       141.29 o                         
   5   3   1       1618.24       1501.55        27.11 o                         
   6   3   1         65.56         64.95         4.40 o                         
   7   3   1        295.64        308.12         9.60 o                         
   8   3   1         34.77         32.13         6.68 o                         
   9   3   1        152.53        160.36        14.79 o                         
  10   3   1        669.89        707.97        25.05 o                         
 -11   4   1         10.43         -1.88         7.92 o                         
 -10   4   1         10.73          3.28        10.96 o                         
  -9   4   1       1017.75        993.70        21.02 o                         
  -8   4   1        723.54        779.48        18.00 o                         
  -7   4   1       3174.27       3287.23        62.85 o                         
  -6   4   1        103.93        117.88         6.14 o                         
  -5   4   1        811.85        831.72        21.43 o                         
  -4   4   1         12.18         11.03         2.45 o                         
  -3   4   1        396.63        411.55         9.95 o                         
  -2   4   1        150.96        114.58         3.82 o                         
  -1   4   1       2720.25       2947.40        58.69 o                         
   0   4   1         12.96         13.90         1.66 o                         
   1   4   1      11866.38      13223.17      1256.06 o                         
   2   4   1       4694.94       4912.80        87.31 o                         
   3   4   1        305.44        401.55         8.76 o                         
   4   4   1       3019.29       2942.09        49.65 o                         
   5   4   1        333.04        301.07         8.13 o                         
   6   4   1       1794.95       1894.67        36.17 o                         
   7   4   1        449.30        429.14        11.86 o                         
   8   4   1        389.24        349.27        13.20 o                         
   9   4   1       1125.37       1114.65        33.90 o                         
 -11   5   1         28.71         22.02         9.38 o                         
 -10   5   1         49.03         54.73        15.58 o                         
  -9   5   1        152.34        169.12         9.05 o                         
  -8   5   1        331.48        421.43        11.99 o                         
  -7   5   1       1308.90       1354.38        26.62 o                         
  -6   5   1       6045.98       6483.16       112.22 o                         
  -5   5   1        416.84        400.19        10.09 o                         
  -4   5   1       1723.78       1757.67        34.04 o                         
  -3   5   1        905.73        887.09        19.39 o                         
  -2   5   1        394.78        388.02         9.73 o                         
  -1   5   1       1687.02       1851.51        35.14 o                         
   0   5   1        822.73        862.72        16.46 o                         
   1   5   1      10674.76      11389.45       482.05 o                         
   2   5   1         78.64         44.27         2.57 o                         
   3   5   1         29.28         37.15         3.27 o                         
   4   5   1        529.57        484.39        11.00 o                         
   5   5   1        181.07        169.05         6.09 o                         
   6   5   1        238.46        227.00        11.76 o                         
   7   5   1       1207.56       1173.98        33.87 o                         
   8   5   1         20.12         22.67         4.79 o                         
   9   5   1        816.82        760.96        24.96 o                         
 -11   6   1        151.63        170.27        15.09 o                         
 -10   6   1        106.97        109.91         9.18 o                         
  -9   6   1        680.47        678.11        18.18 o                         
  -8   6   1        996.64       1046.84        23.72 o                         
  -7   6   1         74.44         72.99         4.79 o                         
  -6   6   1       3010.03       2999.21        53.69 o                         
  -5   6   1        882.46        904.67        19.27 o                         
  -4   6   1        416.50        353.48         9.77 o                         
  -3   6   1       3302.79       3235.92        60.31 o                         
  -2   6   1       6788.59       6980.95       137.87 o                         
  -1   6   1       6246.07       6482.75       128.13 o                         
   0   6   1        760.97        677.71        14.67 o                         
   1   6   1        725.07        636.75        15.99 o                         
   2   6   1       1039.75        968.83        17.98 o                         
   3   6   1        299.51        306.98         8.75 o                         
   4   6   1          0.90         -0.52         2.74 o                         
   5   6   1        149.33        165.44         7.56 o                         
   6   6   1       1339.45       1266.15        28.51 o                         
   7   6   1        200.70        204.99        22.09 o                         
   8   6   1          7.80         -1.28         7.23 o                         
 -11   7   1        346.19        361.89        27.30 o                         
 -10   7   1        447.21        473.80        17.51 o                         
  -9   7   1       1073.32       1135.22        30.69 o                         
  -8   7   1       3178.19       3198.58        58.34 o                         
  -7   7   1          7.44         17.18         3.87 o                         
  -6   7   1        787.75        812.49        21.57 o                         
  -5   7   1       3029.40       3042.08        57.83 o                         
  -4   7   1       3127.13       3190.33        64.79 o                         
  -3   7   1        133.27        104.12         5.21 o                         
  -2   7   1       1585.98       1463.86        34.07 o                         
  -1   7   1        427.46        329.12        10.33 o                         
   0   7   1       2044.32       1961.97        45.33 o                         
   1   7   1        511.31        567.24        12.26 o                         
   2   7   1         52.48         60.20         3.58 o                         
   3   7   1         84.01         84.83         5.09 o                         
   4   7   1        299.56        269.95         9.15 o                         
   5   7   1       1515.41       1520.49        33.34 o                         
   6   7   1        866.34        906.28        33.74 o                         
   7   7   1         61.41         71.37        10.19 o                         
   8   7   1         15.39          6.19         8.05 o                         
 -11   8   1        147.59        149.34        12.98 o                         
 -10   8   1        537.11        539.89        18.94 o                         
  -9   8   1       2353.47       2365.36        56.71 o                         
  -8   8   1       1416.22       1478.24        29.45 o                         
  -7   8   1        450.45        416.32        11.89 o                         
  -6   8   1         70.78         59.77         4.46 o                         
  -5   8   1       4560.24       4451.56        90.26 o                         
  -4   8   1       2372.19       2377.02        49.66 o                         
  -3   8   1         21.03         17.26         2.96 o                         
  -2   8   1       1495.83       1304.45        28.53 o                         
  -1   8   1          4.68          6.26         2.32 o                         
   0   8   1       1140.25       1132.67        26.78 o                         
   1   8   1         62.40         69.24         4.28 o                         
   2   8   1          1.19          0.75         1.98 o                         
   3   8   1       1196.32       1184.30        26.02 o                         
   4   8   1       1526.52       1481.14        31.37 o                         
   5   8   1        318.12        294.72        13.07 o                         
   6   8   1         30.75         24.94         6.33 o                         
   7   8   1          6.58         21.02         8.41 o                         
 -11   9   1        302.75        337.16        36.45 o                         
 -10   9   1        403.98        385.95        16.14 o                         
  -9   9   1        811.27        833.24        22.03 o                         
  -8   9   1       1151.21       1210.67        24.95 o                         
  -7   9   1       1972.09       1839.39        37.68 o                         
  -6   9   1         82.81         64.35         4.59 o                         
  -5   9   1       3342.01       3224.97        66.81 o                         
  -4   9   1        131.39        155.17         8.85 o                         
  -3   9   1        395.37        425.57        12.28 o                         
  -2   9   1         73.49         74.48         4.74 o                         
  -1   9   1        513.44        521.06        12.65 o                         
   0   9   1        122.86        129.48         5.69 o                         
   1   9   1        187.73        213.67         7.14 o                         
   2   9   1        776.61        760.74        16.51 o                         
   3   9   1         50.65         47.49         5.14 o                         
   4   9   1        259.39        254.51        10.38 o                         
   5   9   1        792.39        758.27        23.95 o                         
   6   9   1         42.81         34.83         8.70 o                         
   7   9   1        143.02        139.86        14.28 o                         
 -11  10   1        847.95        882.45        29.85 o                         
 -10  10   1         92.57         94.76         8.26 o                         
  -9  10   1         62.05         60.92         5.90 o                         
  -8  10   1       1779.19       1789.98        40.04 o                         
  -7  10   1        899.65        886.78        19.07 o                         
  -6  10   1         21.72         26.83         2.90 o                         
  -5  10   1       1038.88        990.05        23.57 o                         
  -4  10   1       1792.08       1798.02        38.95 o                         
  -3  10   1         94.47        110.00         6.16 o                         
  -2  10   1        133.88        156.80         7.05 o                         
  -1  10   1       1259.95       1176.41        24.69 o                         
   0  10   1        175.97        179.10         7.74 o                         
   1  10   1        666.80        686.04        15.37 o                         
   2  10   1          8.55         11.81         2.50 o                         
   3  10   1          6.06         10.73         4.12 o                         
   4  10   1        848.89        842.57        25.09 o                         
   5  10   1        379.72        345.75        18.06 o                         
   6  10   1         23.29         37.51         9.02 o                         
 -10  11   1        738.58        724.29        27.53 o                         
  -9  11   1        882.89        840.18        23.83 o                         
  -8  11   1        138.95        149.37         8.93 o                         
  -7  11   1        130.08        119.97         5.43 o                         
  -6  11   1        393.37        416.57        11.68 o                         
  -5  11   1        125.51        127.02         7.19 o                         
  -4  11   1        150.43        138.52         7.01 o                         
  -3  11   1       1155.02       1151.97        29.62 o                         
  -2  11   1       1551.48       1716.71        37.73 o                         
  -1  11   1        428.98        396.75         9.61 o                         
   0  11   1         60.10         58.78         3.76 o                         
   1  11   1       4186.64       4022.23       103.86 o                         
   2  11   1        130.86        132.88         6.10 o                         
   3  11   1          5.64         13.74         5.06 o                         
   4  11   1        803.66        804.43        29.94 o                         
   5  11   1         94.60         84.09         9.75 o                         
 -10  12   1        141.06        133.37         9.37 o                         
  -9  12   1        672.84        705.12        21.18 o                         
  -8  12   1        109.60        107.29         5.51 o                         
  -7  12   1        124.59        117.78         6.84 o                         
  -6  12   1         42.30         37.85         3.80 o                         
  -5  12   1        273.38        276.06         9.81 o                         
  -4  12   1       2252.74       2183.44        47.11 o                         
  -3  12   1        452.41        542.13        20.02 o                         
  -2  12   1         32.60         33.56         5.85 o                         
  -1  12   1        160.21        144.52         5.66 o                         
   0  12   1        334.57        324.78         9.00 o                         
   1  12   1       1907.28       1861.82        35.54 o                         
   2  12   1        443.02        421.98        17.67 o                         
   3  12   1         11.57         13.07         5.47 o                         
   4  12   1        123.34        107.50         9.01 o                         
   5  12   1        146.36        124.24        13.33 o                         
  -9  13   1         40.81         36.06        10.13 o                         
  -8  13   1         74.70         71.54         5.66 o                         
  -7  13   1        917.76        886.93        22.36 o                         
  -6  13   1        263.81        258.96        11.35 o                         
  -5  13   1        402.81        393.95        16.90 o                         
  -4  13   1         33.45         30.71         4.52 o                         
  -3  13   1       1504.93       1462.48        33.36 o                         
  -2  13   1        203.73        204.59        13.98 o                         
  -1  13   1        193.34        185.96         6.96 o                         
   0  13   1        594.76        593.35        14.91 o                         
   1  13   1        617.91        611.90        17.89 o                         
   2  13   1        197.75        206.06        13.51 o                         
   3  13   1         97.29        105.07         8.17 o                         
   4  13   1        116.59        105.71        11.16 o                         
  -9  14   1        101.08         77.90         6.66 o                         
  -8  14   1          1.87         -2.61         2.61 o                         
  -7  14   1        527.68        539.73        21.42 o                         
  -6  14   1         16.44         28.22         7.70 o                         
  -5  14   1          5.52         -0.70         5.44 o                         
  -4  14   1         89.74         66.44         8.36 o                         
  -3  14   1        335.64        327.84        15.53 o                         
  -2  14   1        335.80        360.17        15.97 o                         
  -1  14   1        140.39        157.98         8.37 o                         
   0  14   1        301.24        300.99        12.39 o                         
   1  14   1         22.51         16.97         3.46 o                         
   2  14   1        440.04        420.45        16.37 o                         
   3  14   1          1.83         -5.20         5.95 o                         
  -8  15   1          9.08         17.06         8.76 o                         
  -7  15   1        437.47        482.26        33.48 o                         
  -6  15   1        537.19        532.12        29.31 o                         
  -5  15   1         18.40         23.73         7.18 o                         
  -4  15   1        106.40        107.09        10.20 o                         
  -3  15   1        320.11        285.14        15.15 o                         
  -2  15   1        323.88        340.53        18.11 o                         
  -1  15   1         44.20         37.01         6.30 o                         
   0  15   1        143.05        141.16         7.43 o                         
   1  15   1         65.96         43.91         4.10 o                         
  -7  16   1          1.75          3.60         9.12 o                         
  -6  16   1          7.88         27.08        14.75 o                         
  -5  16   1          6.99          1.13         6.48 o                         
  -4  16   1        350.89        339.37        16.81 o                         
  -3  16   1        197.74        246.23        15.65 o                         
  -2  16   1        104.48        108.96         8.30 o                         
  -1  16   1         23.26          5.03         5.03 o                         
   0  16   1        419.73        389.85        11.89 o                         
   2 -17   2        219.75        220.42        13.65 o                         
   3 -17   2         47.30         63.66         8.13 o                         
   4 -17   2        428.65        459.69        19.79 o                         
   5 -17   2          1.80          3.47         6.68 o                         
   0 -16   2        504.54        523.56        21.92 o                         
   1 -16   2         78.06         87.14         8.45 o                         
   2 -16   2          1.89         11.64         5.87 o                         
   3 -16   2       1703.26       1644.34        42.93 o                         
   4 -16   2        356.59        323.50        16.24 o                         
   5 -16   2        184.85        196.42        13.41 o                         
   6 -16   2        866.81        935.39        31.27 o                         
   7 -16   2        156.44        148.88        12.42 o                         
  -2 -15   2         28.90         35.37         5.54 o                         
  -1 -15   2         19.10         18.60         5.13 o                         
   0 -15   2         37.44         30.21         3.62 o                         
   1 -15   2       2365.53       2412.25        81.25 o                         
   2 -15   2          0.51          6.28         5.86 o                         
   3 -15   2        369.54        391.99        18.56 o                         
   4 -15   2       1100.30       1118.54        34.45 o                         
   5 -15   2          5.44         -5.61         6.80 o                         
   6 -15   2         89.24         82.14         9.01 o                         
   7 -15   2        630.85        846.52        29.11 o                         
   8 -15   2        830.16        797.84        33.73 o                         
  -3 -14   2         36.26         34.07         5.98 o                         
  -2 -14   2        440.54        423.49        14.46 o                         
  -1 -14   2         11.96         13.85         3.10 o                         
   0 -14   2        600.58        621.13        17.31 o                         
   1 -14   2       3443.17       3360.95        83.03 o                         
   2 -14   2          5.22         -3.43         5.20 o                         
   3 -14   2          3.73         -2.07         5.33 o                         
   4 -14   2       1706.21       1687.03        50.25 o                         
   5 -14   2        617.21        604.60        22.03 o                         
   6 -14   2         12.95         31.38         6.80 o                         
   7 -14   2        831.59        825.28        27.98 o                         
   8 -14   2       1126.92       1118.52        35.52 o                         
   9 -14   2        354.46        357.84        30.58 o                         
  -4 -13   2          0.73         -2.10         5.00 o                         
  -3 -13   2        733.33        722.23        20.73 o                         
  -2 -13   2       2009.39       2005.16        44.87 o                         
  -1 -13   2        141.87        144.70         7.21 o                         
   0 -13   2        912.65        925.16        19.77 o                         
   1 -13   2        186.68        172.16         6.40 o                         
   2 -13   2          2.40          1.98         4.25 o                         
   3 -13   2        101.05        115.48         7.85 o                         
   4 -13   2        372.87        374.51        18.94 o                         
   5 -13   2        496.25        460.70        15.92 o                         
   6 -13   2         52.53        239.70        21.32 o                         
   7 -13   2        376.30        428.29        18.06 o                         
   8 -13   2          9.80          2.01         5.96 o                         
   9 -13   2          0.27         -2.34         2.34 o                         
  -5 -12   2        441.75        422.96        16.82 o                         
  -4 -12   2        373.45        394.02        14.33 o                         
  -3 -12   2       4323.94       4450.16        92.41 o                         
  -2 -12   2       1599.26       1637.95        41.23 o                         
  -1 -12   2        308.07        297.18         8.19 o                         
   0 -12   2        730.07        758.40        17.65 o                         
   1 -12   2        209.06        186.89         6.49 o                         
   2 -12   2          1.22         -3.55         3.55 o                         
   3 -12   2         71.72         77.13         6.35 o                         
   4 -12   2        751.86        756.52        21.48 o                         
   5 -12   2         58.06         63.67         6.47 o                         
   6 -12   2        338.75        276.81        11.87 o                         
   7 -12   2        818.84        758.64        29.38 o                         
   8 -12   2        303.92        267.35        14.39 o                         
   9 -12   2        420.25        353.61        13.17 o                         
  10 -12   2          8.07          5.32         5.03 o                         
  -6 -11   2        477.70        497.67        19.40 o                         
  -5 -11   2       1529.84       1600.71        41.97 o                         
  -4 -11   2          0.57          0.65         4.41 o                         
  -3 -11   2       1543.87       1536.22        35.74 o                         
  -2 -11   2        289.68        301.75        10.06 o                         
  -1 -11   2        111.28        102.96         4.89 o                         
   0 -11   2        680.72        689.19        15.10 o                         
   1 -11   2         15.57         11.39         7.81 o                         
   2 -11   2       1828.78       2010.60        47.29 o                         
   3 -11   2       1963.77       1962.05        46.42 o                         
   4 -11   2        178.99        203.00         9.51 o                         
   5 -11   2         44.15         45.53         5.40 o                         
   6 -11   2        298.73        313.92        13.74 o                         
   7 -11   2          5.86          0.69         2.59 o                         
   8 -11   2        625.94        614.50        16.88 o                         
   9 -11   2        330.83        335.92        12.40 o                         
  10 -11   2          3.69          2.92         4.97 o                         
  -7 -10   2        257.01        245.29        17.46 o                         
  -6 -10   2       1231.83       1204.51        33.42 o                         
  -5 -10   2       1324.31       1355.03        32.91 o                         
  -4 -10   2        163.32        159.86         8.83 o                         
  -3 -10   2        434.26        412.07        13.13 o                         
  -2 -10   2        534.43        544.26        15.21 o                         
  -1 -10   2        474.01        430.83        11.04 o                         
   0 -10   2          4.08         -0.31         2.50 o                         
   1 -10   2        961.27        895.89        20.72 o                         
   3 -10   2       2183.74       2096.30        48.81 o                         
   4 -10   2        496.46        519.31        15.55 o                         
   5 -10   2          1.25         -2.45         3.85 o                         
   6 -10   2        188.46        185.55         6.82 o                         
   7 -10   2        111.36         99.78         5.39 o                         
   8 -10   2       1059.80       1073.77        25.98 o                         
   9 -10   2        587.47        637.73        24.38 o                         
  10 -10   2          0.61         -4.08         4.35 o                         
  -7  -9   2        297.56        314.74        14.83 o                         
  -6  -9   2       1459.55       1390.46        47.40 o                         
  -5  -9   2        421.03        439.35        15.57 o                         
  -4  -9   2          2.24          5.92         3.62 o                         
  -3  -9   2         32.27         29.14         4.01 o                         
  -2  -9   2         58.64         54.19         4.77 o                         
  -1  -9   2         98.68         95.85         4.74 o                         
   0  -9   2       3476.55       3503.08        61.72 o                         
   1  -9   2         58.09         40.38         2.85 o                         
   2  -9   2        132.03        196.72         7.97 o                         
   3  -9   2       3160.88       3134.36        70.40 o                         
   4  -9   2        982.57        941.87        24.06 o                         
   5  -9   2         43.94         47.54         3.74 o                         
   6  -9   2         62.37         47.55         4.25 o                         
   7  -9   2         62.88         65.28         5.45 o                         
   8  -9   2       2728.34       2575.87        51.56 o                         
   9  -9   2        651.36        658.56        20.96 o                         
  10  -9   2         47.23         46.73         6.20 o                         
  11  -9   2        433.96        423.15        20.79 o                         
  -8  -8   2         76.59         53.42         8.87 o                         
  -7  -8   2        400.81        379.22        16.18 o                         
  -6  -8   2       1399.25       1392.88        36.69 o                         
  -5  -8   2         95.80         94.07         6.15 o                         
  -4  -8   2        593.76        583.55        14.20 o                         
  -3  -8   2       1782.02       1806.26        34.57 o                         
  -2  -8   2       4221.33       4162.30        78.21 o                         
  -1  -8   2         21.42         20.46         3.92 o                         
   0  -8   2        664.64        717.46        14.55 o                         
   1  -8   2       1263.03       1149.98        24.52 o                         
   2  -8   2        148.67        124.01         6.26 o                         
   3  -8   2          5.46          3.35         2.68 o                         
   4  -8   2        571.74        532.41        15.11 o                         
   5  -8   2        659.31        619.81        17.36 o                         
   6  -8   2         98.97         82.49         5.13 o                         
   7  -8   2         82.08         86.25         5.72 o                         
   8  -8   2       2592.05       2502.39        54.53 o                         
   9  -8   2        187.34        177.44        10.48 o                         
  10  -8   2         66.75         69.97         9.16 o                         
  11  -8   2         83.94         72.93        10.01 o                         
  -8  -7   2          6.77         -1.23        10.11 o                         
  -7  -7   2        411.80        362.88        20.17 o                         
  -6  -7   2       1839.26       1882.45        44.14 o                         
  -5  -7   2        252.07        222.51         8.66 o                         
  -4  -7   2          5.25          2.62         3.46 o                         
  -3  -7   2        568.81        886.60        25.99 o                         
  -2  -7   2       1306.88       1307.66        26.58 o                         
  -1  -7   2       1077.54       1087.84        22.10 o                         
   0  -7   2       2089.63       2172.28        38.69 o                         
   1  -7   2         84.67        123.61         4.85 o                         
   2  -7   2       2536.99       2589.06        57.86 o                         
   3  -7   2        662.64        682.85        16.99 o                         
   4  -7   2       3759.22       3957.18        79.63 o                         
   5  -7   2       1224.78       1224.73        25.16 o                         
   6  -7   2       1224.41       1213.49        25.63 o                         
   7  -7   2        620.77        652.56        17.54 o                         
   8  -7   2         12.18          6.14         3.78 o                         
   9  -7   2        382.12        351.28        15.10 o                         
  10  -7   2        189.63        126.96        11.02 o                         
  11  -7   2        135.53        117.74        14.22 o                         
  -9  -6   2        672.09        707.91        26.58 o                         
  -8  -6   2        114.38        140.09         9.82 o                         
  -7  -6   2        163.04        146.47        12.04 o                         
  -6  -6   2       2589.68       2588.43        52.24 o                         
  -5  -6   2        917.45        846.63        18.88 o                         
  -4  -6   2        408.21        423.25        10.87 o                         
  -3  -6   2       5659.40       5681.38       110.82 o                         
  -2  -6   2          2.01          6.49         2.23 o                         
  -1  -6   2         25.72         30.86         2.38 o                         
   0  -6   2       5124.53       5245.27        89.94 o                         
   1  -6   2        209.37        217.47         5.51 o                         
   2  -6   2         99.38        142.04         4.66 o                         
   3  -6   2       1435.18       1539.51        32.04 o                         
   4  -6   2       1078.72       1063.55        23.47 o                         
   5  -6   2          3.08         17.78         2.72 o                         
   6  -6   2        164.81        165.42         6.62 o                         
   7  -6   2        554.93        597.19        15.14 o                         
   8  -6   2        551.57        580.33        15.65 o                         
   9  -6   2        243.88        284.50        13.05 o                         
  10  -6   2          3.07          6.02         5.57 o                         
  11  -6   2         35.49         45.71        10.15 o                         
  -9  -5   2        448.96        502.76        21.37 o                         
  -8  -5   2          0.01         29.85         6.91 o                         
  -7  -5   2         21.45         31.92         4.91 o                         
  -6  -5   2       4224.87       4212.13        87.02 o                         
  -5  -5   2       1208.19       1182.44        23.90 o                         
  -4  -5   2          8.75         11.59         2.77 o                         
  -3  -5   2       1011.36        958.74        18.88 o                         
  -2  -5   2          0.27          2.50         1.67 o                         
  -1  -5   2        281.79        264.15         6.24 o                         
   0  -5   2        511.19        526.02        11.67 o                         
   1  -5   2        882.30        909.65        16.38 o                         
   2  -5   2         20.71         20.08         1.79 o                         
   3  -5   2       1336.34       1433.32        29.84 o                         
   4  -5   2        384.34        330.40         8.40 o                         
   5  -5   2        489.99        538.10        12.69 o                         
   6  -5   2        425.07        448.80        12.16 o                         
   7  -5   2       1043.28       1079.04        23.76 o                         
   8  -5   2        340.00        338.86        11.89 o                         
   9  -5   2         67.57         99.39         9.91 o                         
  10  -5   2        300.19        356.58        31.73 o                         
  11  -5   2         86.85        101.15        13.50 o                         
 -10  -4   2       1076.68       1069.60        51.77 o                         
  -9  -4   2        594.79        584.91        19.45 o                         
  -8  -4   2       2107.00       2004.64        44.35 o                         
  -7  -4   2        410.32        444.34        11.76 o                         
  -6  -4   2       2079.14       2128.77        43.15 o                         
  -5  -4   2        357.94        333.22        13.41 o                         
  -4  -4   2        109.51        149.35         5.11 o                         
  -3  -4   2        193.04        198.38         5.83 o                         
  -2  -4   2       3591.53       3613.04        62.63 o                         
  -1  -4   2        836.68        827.53        14.45 o                         
   0  -4   2       1835.84       1790.00        31.12 o                         
   1  -4   2        413.30        418.43         8.45 o                         
   2  -4   2         54.22         47.94         2.32 o                         
   3  -4   2       1848.59       1766.95        39.61 o                         
   4  -4   2       3896.35       4102.27        76.07 o                         
   5  -4   2        114.92        149.99         5.78 o                         
   6  -4   2       1238.64       1360.50        30.31 o                         
   7  -4   2       1054.14       1092.12        24.01 o                         
   8  -4   2          4.50         24.20         5.16 o                         
   9  -4   2        117.88        210.92        30.97 o                         
  10  -4   2        993.58        990.24        37.80 o                         
  11  -4   2        379.45        372.53        26.25 o                         
 -10  -3   2        284.56        343.35        18.07 o                         
  -9  -3   2       1215.79       1266.46        46.49 o                         
  -8  -3   2        803.41        807.70        37.49 o                         
  -7  -3   2        602.64        613.68        15.20 o                         
  -6  -3   2        170.71        160.66         7.66 o                         
  -5  -3   2        202.19        198.71         7.26 o                         
  -4  -3   2        525.15        534.08        12.90 o                         
  -3  -3   2       2381.79       2475.74        41.17 o                         
  -2  -3   2        903.06        927.29        17.11 o                         
  -1  -3   2         15.30         29.03         2.20 o                         
   0  -3   2        120.97        130.14         3.66 o                         
   1  -3   2          1.50          2.80         0.95 o                         
   2  -3   2       3332.94       3452.19        83.78 o                         
   3  -3   2       5789.04       5445.45       131.91 o                         
   4  -3   2       1207.25       1344.88        26.62 o                         
   5  -3   2        851.03       1104.82        22.93 o                         
   6  -3   2       3152.25       3265.34        58.62 o                         
   7  -3   2         60.82         69.41         5.23 o                         
   8  -3   2        412.35        428.27        19.55 o                         
   9  -3   2          8.67         33.56         5.87 o                         
  10  -3   2        549.32        522.37        22.26 o                         
  11  -3   2        166.70        180.00        14.37 o                         
 -10  -2   2        446.09        450.96        23.20 o                         
  -9  -2   2       1174.06       1187.68        34.75 o                         
  -8  -2   2        371.22        384.36        11.71 o                         
  -7  -2   2        102.12        125.87         6.57 o                         
  -6  -2   2         62.61         60.39         4.75 o                         
  -5  -2   2       1208.10       1425.39        29.16 o                         
  -4  -2   2       1468.07       1494.90        29.88 o                         
  -3  -2   2       1349.72       1306.89        23.97 o                         
  -2  -2   2        299.95        268.41         5.82 o                         
  -1  -2   2       4228.59       3735.62       181.88 o                         
   0  -2   2       3648.96       4043.62       147.82 o                         
   1  -2   2        243.81        239.44         6.41 o                         
   2  -2   2        961.02       1009.85        18.16 o                         
   3  -2   2      15782.91      16093.11       600.88 o                         
   4  -2   2       7580.80       7835.81       268.06 o                         
   5  -2   2        395.89        563.40        13.33 o                         
   6  -2   2        834.57        923.12        20.49 o                         
   7  -2   2       1043.22       1094.82        24.31 o                         
   8  -2   2       2204.04       2206.62        46.69 o                         
   9  -2   2        362.13        367.24        15.15 o                         
  10  -2   2        768.70        725.83        31.87 o                         
  11  -2   2          2.96         -4.91         9.44 o                         
 -10  -1   2        268.90        265.19        15.81 o                         
  -9  -1   2        122.75        135.93         9.90 o                         
  -8  -1   2         70.86         52.95         5.20 o                         
  -7  -1   2        290.23        310.29         9.65 o                         
  -6  -1   2        234.80        232.85         8.16 o                         
  -5  -1   2         24.96         35.04         3.44 o                         
  -4  -1   2        364.49        507.81        11.82 o                         
  -3  -1   2       1715.01       1690.75        32.33 o                         
  -2  -1   2         23.56         21.97         1.89 o                         
  -1  -1   2      12019.12      11539.40       408.30 o                         
   1  -1   2       1836.59       1780.94        53.06 o                         
   2  -1   2       4271.15       3966.80       273.17 o                         
   3  -1   2       5622.21       5881.26       201.33 o                         
   4  -1   2       7781.80       7812.22       378.12 o                         
   5  -1   2       2688.51       2993.50        57.32 o                         
   6  -1   2         62.83         69.66         4.96 o                         
   7  -1   2       2150.21       2174.84        43.87 o                         
   8  -1   2        275.66        332.11        11.45 o                         
   9  -1   2        249.90        235.93        15.72 o                         
  10  -1   2          1.48         12.23         7.86 o                         
  11  -1   2        280.33        282.19        27.09 o                         
 -11   0   2        422.29        409.69        28.93 o                         
 -10   0   2        141.01        124.57        11.62 o                         
  -9   0   2         18.91         22.35         6.97 o                         
  -8   0   2        750.50        784.35        18.19 o                         
  -7   0   2        227.96        231.84         8.15 o                         
  -6   0   2        141.16        160.55         6.25 o                         
  -5   0   2        588.82        537.43        13.35 o                         
  -4   0   2        952.58       1049.18        21.31 o                         
  -3   0   2        531.52        618.95        12.91 o                         
  -2   0   2       1450.41       1599.21        32.31 o                         
  -1   0   2      14242.34      13061.59       660.56 o                         
   0   0   2      14987.17      17505.49       707.75 o                         
   1   0   2       3676.53       3788.96       156.56 o                         
   2   0   2       3072.07       3137.42        69.74 o                         
   3   0   2         51.48         59.37         2.92 o                         
   4   0   2      10567.90      11676.09       478.53 o                         
   5   0   2        340.96        385.74        10.59 o                         
   6   0   2          4.21         11.52         2.92 o                         
   7   0   2        997.71       1028.80        23.40 o                         
   8   0   2        399.56        474.20        14.61 o                         
   9   0   2        305.29        324.45        18.38 o                         
  10   0   2         48.34         43.56         9.29 o                         
 -11   1   2        456.08        459.11        24.27 o                         
 -10   1   2        617.56        645.67        46.47 o                         
  -9   1   2         38.67         43.36         6.66 o                         
  -8   1   2        135.34        134.36         7.80 o                         
  -7   1   2        163.51        135.49         6.46 o                         
  -6   1   2        189.10        189.55         6.64 o                         
  -5   1   2       1636.37       1837.87        34.22 o                         
  -4   1   2        295.45        313.94         8.02 o                         
  -3   1   2       1684.38       1745.17        33.09 o                         
  -2   1   2       2335.48       2669.60        53.14 o                         
   1   1   2       3394.30       3309.06       117.95 o                         
   2   1   2        272.77        269.06         5.73 o                         
   3   1   2       1141.60       1284.10        25.91 o                         
   4   1   2       1879.87       1746.05        32.13 o                         
   5   1   2         40.18         40.20         3.58 o                         
   6   1   2        635.31        644.16        16.06 o                         
   7   1   2        241.13        295.45        10.28 o                         
   8   1   2       1283.31       1305.51        28.99 o                         
   9   1   2        317.53        289.76        15.79 o                         
  10   1   2        678.96        633.68        23.29 o                         
 -11   2   2        189.95        193.75        16.19 o                         
 -10   2   2        286.19        253.72        15.40 o                         
  -9   2   2        268.39        245.77        10.24 o                         
  -8   2   2        168.62        184.36         8.16 o                         
  -7   2   2         86.57         93.90         5.47 o                         
  -6   2   2          2.04          3.17         2.37 o                         
  -5   2   2        689.65        819.80        18.10 o                         
  -4   2   2        678.31        657.39        14.17 o                         
  -3   2   2       7907.75       8912.70       369.50 o                         
  -2   2   2         14.62         30.01         1.73 o                         
  -1   2   2        672.35        699.46        12.81 o                         
   0   2   2      28102.15      27662.68       987.57 o                         
   1   2   2       5288.11       5314.71       752.34 o                         
   2   2   2       2956.04       3207.92        55.49 o                         
   3   2   2       1635.24       1526.07        26.39 o                         
   4   2   2       2722.46       2883.13        48.51 o                         
   5   2   2        567.70        567.37        12.21 o                         
   6   2   2        637.11        641.21        15.13 o                         
   7   2   2        175.53        204.81         9.22 o                         
   8   2   2        244.60        236.23         9.57 o                         
   9   2   2          6.11         10.13         5.87 o                         
  10   2   2        396.71        389.29        21.47 o                         
 -11   3   2        104.47         84.45        10.25 o                         
 -10   3   2         33.73         20.44         7.12 o                         
  -9   3   2        156.98        162.50         8.04 o                         
  -8   3   2         99.81         92.33         5.79 o                         
  -7   3   2         32.32         29.85         3.69 o                         
  -6   3   2         26.43         21.75         2.96 o                         
  -5   3   2        248.46        399.67        16.61 o                         
  -4   3   2       2062.83       1966.42        37.02 o                         
  -3   3   2         16.52         15.04         1.79 o                         
  -2   3   2        344.04        341.62         8.18 o                         
  -1   3   2       1743.86       1746.79        30.69 o                         
   0   3   2        612.89        699.07        14.15 o                         
   1   3   2        196.89        207.61         4.53 o                         
   2   3   2          9.08         40.00         4.70 o                         
   3   3   2      12238.10       9418.17       545.52 o                         
   4   3   2        712.93        807.14        16.73 o                         
   5   3   2        778.23        857.84        17.05 o                         
   6   3   2        944.33        976.00        19.51 o                         
   7   3   2         93.11        113.85         7.34 o                         
   8   3   2         60.13         61.97         7.08 o                         
   9   3   2         46.59         53.15         7.24 o                         
  10   3   2        214.07        228.42        31.24 o                         
 -11   4   2          0.95         -7.23         7.23 o                         
 -10   4   2        123.35        122.24        10.24 o                         
  -9   4   2        355.32        360.90        15.62 o                         
  -8   4   2        131.43        119.99         6.17 o                         
  -7   4   2        962.37        896.06        17.86 o                         
  -6   4   2         26.82         24.91         3.28 o                         
  -5   4   2        293.15        355.18        10.10 o                         
  -4   4   2       7671.96       7820.24       154.39 o                         
  -3   4   2          5.43          4.50         1.64 o                         
  -2   4   2        197.82        252.73         6.55 o                         
  -1   4   2        157.63        134.40         4.29 o                         
   0   4   2       5301.99       5048.80       109.87 o                         
   1   4   2       2046.18       2352.99        49.16 o                         
   2   4   2       1866.85       2225.22        36.32 o                         
   3   4   2      14591.69      13975.35       730.86 o                         
   4   4   2          7.64         58.90        11.32 o                         
   5   4   2         84.70         83.61         4.49 o                         
   6   4   2        720.46        718.04        15.59 o                         
   7   4   2        278.64        318.39        12.38 o                         
   8   4   2        382.72        379.03        15.61 o                         
   9   4   2         33.41         37.76        10.05 o                         
 -11   5   2         39.27         13.19        10.78 o                         
 -10   5   2        232.24        291.03        33.19 o                         
  -9   5   2          0.78         -3.73         3.73 o                         
  -8   5   2         11.37          3.51         3.41 o                         
  -7   5   2        306.35        314.73         9.22 o                         
  -6   5   2        847.19        784.91        17.53 o                         
  -5   5   2       1217.11       1296.55        28.24 o                         
  -4   5   2       2986.23       2712.15        63.70 o                         
  -3   5   2        334.64        310.35         8.37 o                         
  -2   5   2       1458.57       1425.64        30.21 o                         
  -1   5   2       8075.62       7902.00       270.25 o                         
   0   5   2      30285.99      31318.97      1255.07 o                         
   1   5   2       5049.47       5481.62        94.37 o                         
   2   5   2          3.92          6.45         1.94 o                         
   3   5   2        803.29        933.72        22.95 o                         
   4   5   2        441.22        465.03        11.77 o                         
   5   5   2       3004.30       3042.89        52.40 o                         
   6   5   2         88.23         82.08         5.18 o                         
   7   5   2         61.22         58.16         6.40 o                         
   8   5   2        792.56        759.14        28.47 o                         
   9   5   2         22.78         25.48         5.31 o                         
 -11   6   2         20.16         13.38         7.56 o                         
 -10   6   2         12.13          1.11         5.85 o                         
  -9   6   2         93.20         93.25         6.62 o                         
  -8   6   2        666.67        677.07        16.38 o                         
  -7   6   2        117.41        136.32         6.16 o                         
  -6   6   2       1117.42       1142.58        24.10 o                         
  -5   6   2        606.09        542.63        13.91 o                         
  -4   6   2       6590.79       5992.65       130.26 o                         
  -3   6   2       2838.51       2874.14        58.61 o                         
  -2   6   2       4223.70       4213.58        77.89 o                         
  -1   6   2      18752.19      18418.57      2210.28 o                         
   0   6   2       1368.16       1175.62        20.92 o                         
   1   6   2       2582.66       2592.09        66.76 o                         
   2   6   2        341.73        331.37         8.14 o                         
   3   6   2        383.42        407.30        11.35 o                         
   4   6   2          3.15          2.97         3.01 o                         
   5   6   2        325.92        312.12         8.84 o                         
   6   6   2        134.74        119.51         5.79 o                         
   7   6   2        431.74        442.02        14.80 o                         
   8   6   2          4.91          4.37         3.24 o                         
 -11   7   2        252.09        247.53        15.84 o                         
 -10   7   2          5.38          5.78         6.78 o                         
  -9   7   2        297.27        272.34        11.82 o                         
  -8   7   2       2444.81       2398.64        44.92 o                         
  -7   7   2       1003.75       1030.70        22.82 o                         
  -6   7   2        241.37        240.10         8.04 o                         
  -5   7   2        516.86        534.05        14.13 o                         
  -4   7   2       5120.63       5001.87       100.10 o                         
  -3   7   2      11275.34      11378.08       250.48 o                         
  -2   7   2        353.43        311.21        11.13 o                         
  -1   7   2       1956.50       1742.74        50.45 o                         
   0   7   2       3598.37       3593.14        91.22 o                         
   1   7   2       1866.13       1729.50        34.29 o                         
   2   7   2        114.46        133.80         5.58 o                         
   3   7   2         73.12         52.46         4.67 o                         
   4   7   2        114.17        117.25         6.47 o                         
   5   7   2       1717.71       1599.68        38.54 o                         
   6   7   2         46.85         47.54         9.00 o                         
   7   7   2         58.55         88.27        11.00 o                         
   8   7   2        162.80        153.58        14.19 o                         
 -11   8   2        183.09        172.04        16.35 o                         
 -10   8   2         25.43         15.42         6.20 o                         
  -9   8   2          0.70          5.31         4.18 o                         
  -8   8   2       3173.77       3213.14        58.65 o                         
  -7   8   2        808.54        791.43        18.64 o                         
  -6   8   2       1815.43       1761.15        35.58 o                         
  -5   8   2        325.70        360.94        10.62 o                         
  -4   8   2       2835.91       2542.09        58.21 o                         
  -3   8   2      11988.54      11296.86       222.84 o                         
  -2   8   2        127.39        129.39         6.53 o                         
  -1   8   2         28.59         51.58         4.19 o                         
   0   8   2         11.57         17.64         2.63 o                         
   1   8   2       1316.32       1283.24        31.44 o                         
   2   8   2        451.25        416.45        13.05 o                         
   3   8   2        789.60        716.41        19.45 o                         
   4   8   2        101.82        104.66         6.50 o                         
   5   8   2        126.38        125.46         8.21 o                         
   6   8   2        122.54        124.30        10.49 o                         
   7   8   2          4.82         33.91         9.21 o                         
 -11   9   2        358.28        330.76        17.41 o                         
 -10   9   2        368.61        346.25        19.40 o                         
  -9   9   2         50.41         51.90         5.93 o                         
  -8   9   2        470.54        481.68        12.77 o                         
  -7   9   2       1009.65       1025.66        23.94 o                         
  -6   9   2       2748.33       2638.03        51.59 o                         
  -5   9   2          1.21          5.76         3.40 o                         
  -4   9   2       2242.17       2066.26        44.11 o                         
  -3   9   2       1641.46       1448.64        38.98 o                         
  -2   9   2        422.00        487.79        12.60 o                         
  -1   9   2        319.46        313.04         9.57 o                         
   0   9   2         71.98         57.84         4.05 o                         
   1   9   2        165.01        173.10         6.60 o                         
   2   9   2        715.39        687.73        15.50 o                         
   3   9   2         55.99         51.74         5.91 o                         
   4   9   2         35.10         37.06         5.93 o                         
   5   9   2        306.81        290.46        15.17 o                         
   6   9   2         74.36        100.89        14.15 o                         
   7   9   2        100.15        105.95        12.52 o                         
 -11  10   2         16.52         27.19         7.83 o                         
 -10  10   2        110.17        118.88         9.68 o                         
  -9  10   2        112.03        114.46         7.78 o                         
  -8  10   2         70.32         78.38         6.65 o                         
  -7  10   2       2638.66       2572.64        51.04 o                         
  -6  10   2        360.59        317.15        11.43 o                         
  -5  10   2       2098.61       2089.92        45.14 o                         
  -4  10   2        710.67        687.56        17.70 o                         
  -3  10   2       1513.31       1476.52        36.37 o                         
  -2  10   2        962.84       1124.01        26.06 o                         
  -1  10   2        311.27        295.41         8.80 o                         
   0  10   2         87.60         69.04         4.94 o                         
   1  10   2         23.49         25.17         3.41 o                         
   2  10   2        477.34        568.31        17.05 o                         
   3  10   2        760.10        706.00        20.13 o                         
   4  10   2        690.36        693.06        20.34 o                         
   5  10   2        176.49        183.99        12.76 o                         
   6  10   2        364.05        389.61        21.54 o                         
 -10  11   2         33.97         39.73         6.31 o                         
  -9  11   2        749.07        715.89        23.75 o                         
  -8  11   2        544.32        538.94        18.77 o                         
  -7  11   2       4206.77       3996.59        91.48 o                         
  -6  11   2          8.17         10.47         4.45 o                         
  -5  11   2          3.44         -3.34         3.34 o                         
  -4  11   2        480.65        468.98        13.68 o                         
  -3  11   2          4.45          9.87         3.38 o                         
  -2  11   2         48.61         48.99         4.92 o                         
  -1  11   2         91.18         81.30         5.21 o                         
   0  11   2        125.36        106.63         6.69 o                         
   1  11   2          0.02         -1.11         2.98 o                         
   2  11   2        153.31        149.72         9.30 o                         
   3  11   2        457.54        481.31        20.75 o                         
   4  11   2         17.62         15.63         6.82 o                         
   5  11   2         22.22         18.95         8.01 o                         
 -10  12   2        123.22         93.13         9.09 o                         
  -9  12   2          7.51          6.69         3.93 o                         
  -8  12   2        580.84        550.15        25.93 o                         
  -7  12   2        579.04        626.60        22.12 o                         
  -6  12   2        448.70        469.56        33.83 o                         
  -5  12   2       1058.08       1087.90        26.45 o                         
  -4  12   2         16.87         24.64         4.34 o                         
  -3  12   2         72.35         90.94         6.35 o                         
  -2  12   2         11.83         13.34         4.17 o                         
  -1  12   2        590.67        532.88        12.42 o                         
   0  12   2        368.55        318.64         9.86 o                         
   1  12   2          0.08         -2.88         3.08 o                         
   2  12   2          1.08         -3.06         3.14 o                         
   3  12   2         51.95         38.80         6.13 o                         
   4  12   2          1.03         -5.47         7.13 o                         
  -9  13   2         86.66         81.28         7.72 o                         
  -8  13   2       1404.74       1382.82        42.69 o                         
  -7  13   2        904.50        962.69        24.11 o                         
  -6  13   2        134.67        184.62         9.66 o                         
  -5  13   2         28.33         27.32         4.59 o                         
  -4  13   2        478.38        490.52        21.03 o                         
  -3  13   2        326.82        328.10        13.42 o                         
  -2  13   2       1142.19       1132.39        31.72 o                         
  -1  13   2        333.19        312.59         9.33 o                         
   0  13   2         91.74         81.97         5.10 o                         
   1  13   2         18.67          3.84         3.14 o                         
   2  13   2          1.89         -2.55         2.59 o                         
   3  13   2        270.71        276.46        15.90 o                         
   4  13   2         38.23         20.83        16.60 o                         
  -9  14   2         73.85         63.35         7.30 o                         
  -8  14   2       1247.70       1252.17        32.86 o                         
  -6  14   2        108.31        147.53         8.88 o                         
  -5  14   2        430.94        426.51        14.83 o                         
  -4  14   2         22.95         19.73         4.28 o                         
  -3  14   2        600.21        597.43        18.73 o                         
  -2  14   2         96.71        114.08         8.08 o                         
  -1  14   2         13.76          5.62         2.67 o                         
   0  14   2        293.38        281.56         9.38 o                         
   1  14   2         77.52         72.97         5.27 o                         
   2  14   2         10.04         -5.09         5.09 o                         
  -8  15   2       1005.08       1070.00        41.59 o                         
  -6  15   2        750.19        719.13        26.15 o                         
  -5  15   2          1.96         -6.16         6.16 o                         
  -4  15   2          3.47         -5.71         6.92 o                         
  -3  15   2        105.81        100.76         7.63 o                         
  -2  15   2         28.90         17.01         6.17 o                         
  -1  15   2        588.41        531.58        12.43 o                         
   0  15   2        257.01        245.08         9.60 o                         
   1  15   2          1.56         -5.14         5.14 o                         
  -6  16   2        448.00        444.55        23.76 o                         
  -5  16   2          1.96         -5.00         6.26 o                         
  -4  16   2        166.78        149.77        12.25 o                         
  -3  16   2        174.78        157.93        11.28 o                         
  -2  16   2         98.36        106.85        10.75 o                         
  -1  16   2        602.41        664.97        21.96 o                         
   2 -17   3         26.08         19.68         6.49 o                         
   3 -17   3        498.19        491.22        18.81 o                         
   4 -17   3         31.57         31.03        10.02 o                         
   5 -17   3       2037.73       1998.31        56.32 o                         
   0 -16   3         30.40         22.83         3.94 o                         
   1 -16   3          5.89          0.94         4.78 o                         
   2 -16   3        347.56        339.78        14.67 o                         
   3 -16   3       1039.94       1059.99        30.18 o                         
   4 -16   3        180.47        170.90        11.93 o                         
   5 -16   3        801.38        836.25        28.91 o                         
   6 -16   3        575.57        604.96        27.48 o                         
   7 -16   3        544.79        554.05        22.53 o                         
  -2 -15   3         77.63         69.06         6.73 o                         
  -1 -15   3         40.26         34.49         5.59 o                         
   0 -15   3         74.14         68.62         5.12 o                         
   1 -15   3       1712.99       1817.17        46.32 o                         
   2 -15   3       2069.32       2186.06        59.82 o                         
   3 -15   3       1545.24       1542.79        51.06 o                         
   4 -15   3         11.78         -5.72         5.72 o                         
   5 -15   3         20.87         21.30         6.99 o                         
   6 -15   3       1146.39       1203.85        36.95 o                         
   7 -15   3       1247.32       1271.91        39.01 o                         
   8 -15   3         18.45          6.78         8.17 o                         
  -3 -14   3        249.92        216.94        10.88 o                         
  -2 -14   3        180.95        164.35         8.88 o                         
  -1 -14   3       1340.24       1324.66        30.34 o                         
   0 -14   3        270.17        265.62         9.33 o                         
   1 -14   3       1553.35       1532.79        34.89 o                         
   2 -14   3       1918.02       1967.30        43.94 o                         
   3 -14   3       2247.77       2241.22        53.56 o                         
   4 -14   3        348.79        354.22        15.88 o                         
   5 -14   3          0.59         14.55         6.03 o                         
   6 -14   3       2212.85       2281.80        62.92 o                         
   7 -14   3        260.16        282.63        15.26 o                         
   8 -14   3          3.32          6.25         6.33 o                         
   9 -14   3          1.56         -3.27         6.37 o                         
  -4 -13   3        121.11        122.59         9.26 o                         
  -3 -13   3          0.25         -2.56         4.14 o                         
  -2 -13   3         72.68         76.30         6.33 o                         
  -1 -13   3       3403.02       3382.03        60.53 o                         
   0 -13   3        747.83        759.95        16.79 o                         
   1 -13   3        142.87        146.81         6.69 o                         
   2 -13   3        655.08        682.71        35.51 o                         
   3 -13   3       1682.07       1708.36        41.68 o                         
   4 -13   3        508.62        510.63        16.51 o                         
   5 -13   3          2.84          0.76         4.50 o                         
   6 -13   3        699.45       1057.51        34.08 o                         
   7 -13   3        112.06         97.81         9.56 o                         
   8 -13   3          0.22          5.16         6.02 o                         
   9 -13   3          1.29          0.93         4.80 o                         
  -5 -12   3          6.41          4.85         6.77 o                         
  -4 -12   3        139.96        142.66         8.83 o                         
  -3 -12   3         19.45         29.43         5.08 o                         
  -2 -12   3        122.69        116.48         6.76 o                         
  -1 -12   3       1194.42       1223.64        24.60 o                         
   0 -12   3        108.04        116.46         6.29 o                         
   1 -12   3          0.19         -1.05         2.22 o                         
   2 -12   3        637.99        654.12        18.71 o                         
   3 -12   3        535.65        514.45        15.90 o                         
   4 -12   3         86.38        101.15         6.98 o                         
   5 -12   3       1269.56       1240.89        31.87 o                         
   6 -12   3         78.13        116.76         7.97 o                         
   7 -12   3       1295.88       1192.49        28.99 o                         
   8 -12   3         35.32         39.95         4.47 o                         
   9 -12   3        134.94         99.73         6.87 o                         
  10 -12   3        157.36        109.90         7.84 o                         
  -6 -11   3        222.18        235.14        16.49 o                         
  -5 -11   3        125.94        120.16         9.47 o                         
  -4 -11   3        580.55        653.30        19.48 o                         
  -3 -11   3         36.04         32.21         4.45 o                         
  -2 -11   3        642.37        645.87        16.09 o                         
  -1 -11   3       2016.76       1964.55        36.73 o                         
   0 -11   3         26.24         25.58         3.01 o                         
   1 -11   3        461.65        562.09        23.09 o                         
   2 -11   3       5515.81       5524.43       121.67 o                         
   3 -11   3       1686.76       1652.33        39.65 o                         
   4 -11   3        104.49        133.82         7.80 o                         
   5 -11   3       2570.75       2559.59        59.47 o                         
   6 -11   3        242.90        247.66         8.95 o                         
   7 -11   3         94.09         89.25         6.00 o                         
   8 -11   3          0.50          1.75         4.17 o                         
   9 -11   3          1.47         -4.00         4.00 o                         
  10 -11   3       1065.83       1069.17        34.76 o                         
  -7 -10   3        133.73        122.11        10.28 o                         
  -6 -10   3        487.30        509.79        18.37 o                         
  -5 -10   3        178.51        160.89         9.28 o                         
  -4 -10   3        198.85        221.84         9.12 o                         
  -3 -10   3        332.89        306.16        10.07 o                         
  -2 -10   3         43.33         38.05         4.12 o                         
  -1 -10   3         39.30         49.18         3.33 o                         
   0 -10   3        630.86        652.65        14.04 o                         
   1 -10   3        440.01        495.24        32.87 o                         
   2 -10   3       6677.45       6265.40       153.42 o                         
   3 -10   3         66.81         52.83         6.01 o                         
   4 -10   3          3.86          3.91         3.38 o                         
   5 -10   3       1006.70        997.73        23.04 o                         
   6 -10   3        839.18        781.10        19.81 o                         
   7 -10   3        549.52        533.33        14.22 o                         
   8 -10   3        110.27        103.66         8.78 o                         
   9 -10   3          2.24         -5.77         6.96 o                         
  10 -10   3        538.70        548.44        24.03 o                         
  -7  -9   3         27.00         31.74         6.82 o                         
  -6  -9   3          0.44         -5.38         5.38 o                         
  -5  -9   3       1202.17       1221.72        32.34 o                         
  -4  -9   3        528.48        543.77        14.53 o                         
  -3  -9   3        130.96        128.11         6.42 o                         
  -2  -9   3       2785.03       2831.95        54.79 o                         
  -1  -9   3       3844.91       3745.12        62.04 o                         
   0  -9   3       3946.02       4029.08        91.15 o                         
   1  -9   3       4328.46       4560.56        84.04 o                         
   2  -9   3       7183.77       6960.80       151.49 o                         
   3  -9   3        855.54        857.27        21.85 o                         
   4  -9   3       1812.67       1793.89        37.83 o                         
   5  -9   3        173.31        191.38         7.01 o                         
   6  -9   3        286.88        295.07         9.32 o                         
   7  -9   3       1038.19       1009.72        22.71 o                         
   8  -9   3          1.64         -0.60         4.35 o                         
   9  -9   3         57.75         45.06         6.50 o                         
  10  -9   3        403.26        404.02        20.74 o                         
  11  -9   3          1.61         -9.05         9.05 o                         
  -8  -8   3          1.31         -7.55         7.93 o                         
  -7  -8   3        354.00        367.69        19.23 o                         
  -6  -8   3       1068.32       1028.46        27.19 o                         
  -5  -8   3        111.73        113.80         7.83 o                         
  -4  -8   3        559.18        581.84        14.10 o                         
  -3  -8   3        133.69        129.67         6.63 o                         
  -2  -8   3       6172.03       6154.83       106.68 o                         
  -1  -8   3      12097.26      12048.59       259.90 o                         
   0  -8   3       3657.38       3672.63        73.67 o                         
   1  -8   3       1555.78       1450.48        28.14 o                         
   2  -8   3       1897.52       1804.68        37.46 o                         
   3  -8   3        815.36        710.05        16.32 o                         
   4  -8   3        603.62        552.90        15.40 o                         
   5  -8   3       2941.73       2921.34        60.17 o                         
   6  -8   3       1084.54       1046.78        22.76 o                         
   7  -8   3       1191.16       1234.42        28.97 o                         
   8  -8   3         21.70         26.81         4.43 o                         
   9  -8   3          3.82         -4.52         5.92 o                         
  10  -8   3        105.43         85.65         8.97 o                         
  11  -8   3        214.46        198.36        26.20 o                         
  -8  -7   3         46.37         42.20         6.99 o                         
  -7  -7   3          0.55          6.03         4.96 o                         
  -6  -7   3       1150.02       1155.12        26.40 o                         
  -5  -7   3        632.53        648.32        18.15 o                         
  -4  -7   3       5823.67       5820.51       115.13 o                         
  -3  -7   3        335.75        567.27        12.90 o                         
  -2  -7   3       4429.94       4369.25        76.38 o                         
  -1  -7   3       5289.35       4993.12        86.14 o                         
   0  -7   3       2594.53       2573.06        45.30 o                         
   1  -7   3        310.68        389.99         8.09 o                         
   2  -7   3        667.58        721.41        16.12 o                         
   3  -7   3        181.50        125.39         6.81 o                         
   4  -7   3       3418.60       3603.46        72.63 o                         
   5  -7   3       2421.85       2332.30        45.04 o                         
   6  -7   3        263.69        227.71         8.64 o                         
   7  -7   3         53.80         60.56         5.47 o                         
   8  -7   3          4.50         -3.29         3.53 o                         
   9  -7   3        432.72        440.23        19.27 o                         
  10  -7   3         33.11         22.52         6.42 o                         
  11  -7   3        361.69        372.58        31.14 o                         
  -9  -6   3        501.71        546.36        25.03 o                         
  -8  -6   3        908.67       1026.96        47.73 o                         
  -7  -6   3         19.54         22.03         5.38 o                         
  -6  -6   3        373.58        395.69        12.73 o                         
  -5  -6   3       1788.81       1761.82        47.82 o                         
  -4  -6   3       9627.32       9671.37       166.11 o                         
  -3  -6   3         22.76         40.33        25.45 o                         
  -2  -6   3       1773.71       1688.26        29.13 o                         
  -1  -6   3       1250.59       1110.10        20.59 o                         
   0  -6   3       1080.84       1102.90        20.28 o                         
   1  -6   3       2672.66       2715.17        46.92 o                         
   2  -6   3        290.12        325.00         8.17 o                         
   3  -6   3       1713.65       1826.45        37.51 o                         
   4  -6   3        605.24        635.53        16.39 o                         
   5  -6   3        695.25        683.75        15.40 o                         
   6  -6   3         64.63         71.19         5.03 o                         
   7  -6   3        197.35        188.21         8.50 o                         
   8  -6   3         26.20         17.29         4.27 o                         
   9  -6   3        381.53        399.79        17.28 o                         
  10  -6   3         34.82         29.15         6.61 o                         
  11  -6   3          2.82         -2.59         8.39 o                         
  -9  -5   3        550.42        535.70        19.49 o                         
  -8  -5   3        804.81        865.50        39.43 o                         
  -7  -5   3       1807.49       1773.77        44.24 o                         
  -6  -5   3          4.42         18.16         3.94 o                         
  -5  -5   3       2702.06       2701.12        49.44 o                         
  -4  -5   3       5216.62       5034.21        88.06 o                         
  -3  -5   3        888.96        912.97        18.04 o                         
  -2  -5   3        463.14        470.47         9.48 o                         
  -1  -5   3       2474.67       2460.38        40.52 o                         
   0  -5   3          2.52         -0.06         1.17 o                         
   1  -5   3      14143.11      14223.14       527.93 o                         
   2  -5   3        199.88        230.39         6.19 o                         
   3  -5   3        143.22        176.61         5.02 o                         
   4  -5   3        113.77        109.04         4.26 o                         
   5  -5   3         55.45         51.60         4.72 o                         
   6  -5   3         96.60        114.39         5.82 o                         
   7  -5   3       1592.38       1606.53        33.33 o                         
   8  -5   3        120.97        102.61         7.36 o                         
   9  -5   3       1131.58       1181.88        36.64 o                         
  10  -5   3          1.11          1.49         9.61 o                         
  11  -5   3        318.98        316.25        23.17 o                         
 -10  -4   3         35.88         31.36         4.04 o                         
  -9  -4   3        468.26        460.18        13.67 o                         
  -8  -4   3        785.13        843.86        23.59 o                         
  -7  -4   3       1190.92       1189.03        24.56 o                         
  -6  -4   3        112.99        109.92         5.39 o                         
  -5  -4   3       4244.98       4232.84        80.19 o                         
  -4  -4   3       1649.13       1665.90        30.82 o                         
  -3  -4   3         26.77         17.52         1.86 o                         
  -2  -4   3         29.23         56.53         2.80 o                         
  -1  -4   3        561.11        637.28        10.83 o                         
   0  -4   3        162.08        150.34         4.69 o                         
   1  -4   3       3590.71       3435.41        67.78 o                         
   2  -4   3         82.18        112.34         3.33 o                         
   3  -4   3       1055.91       1108.77        21.75 o                         
   4  -4   3        358.23        417.73         9.33 o                         
   5  -4   3       2302.03       2238.12        40.51 o                         
   6  -4   3         14.41         27.39         3.44 o                         
   7  -4   3          0.62         -0.88         3.20 o                         
   8  -4   3       1606.14       1629.08        35.31 o                         
   9  -4   3       1758.47       1795.50        51.04 o                         
  10  -4   3        221.40        222.11        20.34 o                         
  11  -4   3        218.34        221.03        18.94 o                         
 -10  -3   3        652.15        696.71        26.46 o                         
  -9  -3   3         92.13         77.04        10.39 o                         
  -8  -3   3       1826.82       1858.34        51.73 o                         
  -7  -3   3        295.03        322.48        10.14 o                         
  -6  -3   3        190.39        176.25         8.88 o                         
  -5  -3   3       1995.76       1902.61        35.47 o                         
  -4  -3   3        456.23        509.19        10.47 o                         
  -3  -3   3        598.23        720.29        14.05 o                         
  -2  -3   3       1766.09       1868.54        32.84 o                         
  -1  -3   3         73.82         71.51         2.22 o                         
   0  -3   3        120.67        139.18         3.35 o                         
   1  -3   3        333.41        367.16        10.36 o                         
   2  -3   3       2119.47       2140.79        39.76 o                         
   3  -3   3        146.82        203.36         5.27 o                         
   4  -3   3       2107.70       2472.98        43.96 o                         
   5  -3   3        646.35        614.68        13.42 o                         
   6  -3   3        425.46        451.26        10.95 o                         
   7  -3   3         42.67         59.12         4.64 o                         
   8  -3   3       1283.69       1255.91        28.08 o                         
   9  -3   3       1618.38       1567.91        37.14 o                         
  10  -3   3        104.79        149.05        24.41 o                         
  11  -3   3        231.98        260.74        20.89 o                         
 -10  -2   3        738.21        727.29        26.89 o                         
  -9  -2   3        253.04        226.67        12.24 o                         
  -8  -2   3       1031.82       1034.48        23.04 o                         
  -7  -2   3        256.92        254.25         8.84 o                         
  -6  -2   3       1209.81       1228.29        26.34 o                         
  -5  -2   3       1873.17       1902.49        35.21 o                         
  -4  -2   3        171.20        163.49         6.35 o                         
  -3  -2   3        131.39        135.70         4.12 o                         
  -2  -2   3        180.93        165.55         3.90 o                         
  -1  -2   3        556.07        608.95        10.00 o                         
   0  -2   3       4330.71       4162.12       141.96 o                         
   1  -2   3        219.02        278.72         6.31 o                         
   2  -2   3       3409.72       3690.81        73.15 o                         
   3  -2   3        193.99        202.39         5.64 o                         
   4  -2   3        791.94        897.01        17.52 o                         
   5  -2   3        416.54        336.91        10.07 o                         
   6  -2   3        278.83        299.29         8.77 o                         
   7  -2   3          6.57         11.67         3.69 o                         
   8  -2   3       1022.91       1057.60        24.60 o                         
   9  -2   3       1257.44       1160.94        35.80 o                         
  10  -2   3          1.78          4.89        17.74 o                         
  11  -2   3        654.78        691.95        55.89 o                         
 -10  -1   3        224.40        228.44        16.77 o                         
  -9  -1   3       2026.37       1958.47        49.09 o                         
  -8  -1   3        238.48        269.15         9.61 o                         
  -7  -1   3        655.51        689.27        16.10 o                         
  -6  -1   3       2667.54       2676.29        48.82 o                         
  -5  -1   3       1783.64       1825.24        33.81 o                         
  -4  -1   3          0.93          3.82         2.06 o                         
  -3  -1   3       1494.60       1641.49        31.47 o                         
  -2  -1   3       9437.12       9928.06       576.78 o                         
  -1  -1   3       4207.72       4320.84       147.48 o                         
   1  -1   3      19139.00      20309.23       710.53 o                         
   2  -1   3       3987.99       4505.43       126.18 o                         
   3  -1   3        149.38        156.25         4.60 o                         
   4  -1   3        149.32        215.08        16.92 o                         
   5  -1   3       1059.42       1085.50        21.54 o                         
   6  -1   3       1135.06       1204.23        24.18 o                         
   7  -1   3         54.30         52.54         5.07 o                         
   8  -1   3       2550.66       2510.44        50.92 o                         
   9  -1   3        947.22        977.86        43.61 o                         
  10  -1   3         82.68         79.31         8.76 o                         
 -11   0   3         27.06         12.79        12.59 o                         
 -10   0   3          1.81         -7.05         7.94 o                         
  -9   0   3       2530.46       2633.38        75.11 o                         
  -8   0   3        142.78        149.38         9.31 o                         
  -7   0   3          1.28         -0.61         3.41 o                         
  -6   0   3       2366.66       2363.67        43.43 o                         
  -5   0   3        556.66        556.71        13.06 o                         
  -4   0   3       4609.29       4676.60        86.49 o                         
  -3   0   3         51.05         67.77         3.33 o                         
  -2   0   3       1424.55       1598.87        30.01 o                         
  -1   0   3      11484.97      12986.99       471.57 o                         
   0   0   3       5062.22       5477.66       216.06 o                         
   1   0   3       5761.54       6246.40       348.83 o                         
   2   0   3       9241.97       9480.08       372.46 o                         
   3   0   3        616.50        655.22        16.28 o                         
   4   0   3        513.13        566.95        11.49 o                         
   5   0   3        200.62        197.13         7.23 o                         
   6   0   3        458.58        446.18        11.53 o                         
   7   0   3       2921.04       2931.99        54.22 o                         
   8   0   3       1905.78       1867.48        39.40 o                         
   9   0   3        194.40        215.73        12.96 o                         
  10   0   3         22.31         14.04         7.49 o                         
 -11   1   3        103.54         99.54        11.17 o                         
 -10   1   3        292.69        320.66        35.17 o                         
  -9   1   3       1330.98       1452.17        42.63 o                         
  -8   1   3        563.28        533.18        14.94 o                         
  -7   1   3         47.42         56.20         4.54 o                         
  -6   1   3        933.32        905.90        21.59 o                         
  -5   1   3        810.11        822.50        18.19 o                         
  -4   1   3        430.18        299.02         7.85 o                         
  -3   1   3        108.37        115.55         3.63 o                         
  -2   1   3       4258.48       4699.12       160.71 o                         
  -1   1   3       7782.42       8150.97       456.55 o                         
   0   1   3        240.08        237.79         5.22 o                         
   1   1   3        273.32        282.90         5.43 o                         
   2   1   3         74.41         73.12         2.58 o                         
   3   1   3        323.84        368.56         7.96 o                         
   4   1   3       4266.16       4471.83        83.15 o                         
   5   1   3       5230.96       5032.98        88.15 o                         
   6   1   3        101.00        109.43         5.64 o                         
   7   1   3       4027.43       4032.51        72.98 o                         
   8   1   3        391.11        410.92        14.52 o                         
   9   1   3        304.50        324.07        19.49 o                         
  10   1   3         28.69         16.88         6.37 o                         
 -11   2   3        123.40        123.98        11.71 o                         
 -10   2   3        147.10        158.25        12.77 o                         
  -9   2   3        405.31        404.56        15.98 o                         
  -8   2   3        384.36        408.91        11.85 o                         
  -7   2   3        210.56        209.72        10.73 o                         
  -6   2   3        122.61        135.90         6.07 o                         
  -5   2   3       1365.76       1403.51        28.53 o                         
  -4   2   3       1057.75       1038.74        21.01 o                         
  -3   2   3         60.17         69.30         3.18 o                         
  -2   2   3       3573.02       3502.32        64.14 o                         
  -1   2   3         19.14         29.16         2.09 o                         
   0   2   3       1095.18       1089.68        18.59 o                         
   1   2   3       4525.63       4722.36       120.61 o                         
   2   2   3       3174.01       3130.04        51.41 o                         
   3   2   3         18.10         34.16         2.90 o                         
   4   2   3       4822.48       4784.70        83.52 o                         
   5   2   3       7666.52       7601.94       123.94 o                         
   6   2   3         29.73         35.99         3.68 o                         
   7   2   3       1043.72       1079.81        21.74 o                         
   8   2   3       1071.85       1065.90        25.27 o                         
   9   2   3       1217.24       1270.65        38.13 o                         
  10   2   3        699.90        671.28        24.59 o                         
 -11   3   3          7.35          6.77         6.90 o                         
 -10   3   3        694.94        707.26        32.32 o                         
  -9   3   3        167.05        183.18         8.66 o                         
  -8   3   3        602.62        628.73        15.27 o                         
  -7   3   3        125.42        147.30         7.02 o                         
  -6   3   3          1.22         11.12         2.85 o                         
  -5   3   3        333.57        371.95        12.38 o                         
  -4   3   3        158.84        188.14         5.79 o                         
  -3   3   3        214.54        273.59         6.25 o                         
  -2   3   3        267.77        266.17         6.29 o                         
  -1   3   3       2390.95       2624.48        42.97 o                         
   0   3   3       2458.11       2413.83        42.20 o                         
   1   3   3        145.41        108.94         3.54 o                         
   2   3   3        692.15        602.89        14.54 o                         
   3   3   3       3187.07       3314.71        55.36 o                         
   4   3   3       5248.24       5335.66        87.52 o                         
   5   3   3       6609.74       6577.27       108.03 o                         
   6   3   3         14.18         21.31         3.83 o                         
   7   3   3          9.90         24.23         3.83 o                         
   8   3   3        687.59        741.56        40.31 o                         
   9   3   3       1145.93       1142.18        38.04 o                         
 -11   4   3         97.78         84.91        10.44 o                         
 -10   4   3         84.69         74.38         9.47 o                         
  -9   4   3         42.39         37.48         4.56 o                         
  -8   4   3         47.51         38.12         4.14 o                         
  -7   4   3        910.21        860.95        18.32 o                         
  -6   4   3         52.36         81.61         4.75 o                         
  -5   4   3       1541.19       1540.27        33.12 o                         
  -4   4   3       2394.76       2517.33        47.63 o                         
  -3   4   3          1.30          0.07         1.37 o                         
  -2   4   3       5745.26       5582.42       120.74 o                         
  -1   4   3        393.82        420.08         9.64 o                         
   0   4   3          1.44          3.45         1.66 o                         
   1   4   3      17447.81      17614.47      2141.30 o                         
   2   4   3       3814.17       3739.88        58.42 o                         
   3   4   3        903.07        988.50        19.64 o                         
   4   4   3       4688.88       4854.56        80.27 o                         
   5   4   3       2642.28       2619.54        45.54 o                         
   6   4   3        939.65        962.57        19.70 o                         
   7   4   3        533.86        523.11        17.14 o                         
   8   4   3        134.83        152.88        14.54 o                         
   9   4   3        277.23        303.88        14.83 o                         
 -11   5   3         92.06         75.28        13.92 o                         
 -10   5   3        515.36        514.09        22.41 o                         
  -9   5   3        800.22        772.52        18.43 o                         
  -8   5   3        134.94        128.66         6.79 o                         
  -7   5   3        463.55        472.00        12.56 o                         
  -6   5   3        854.65        973.16        22.78 o                         
  -5   5   3       1227.68       1361.95        29.83 o                         
  -4   5   3        138.56        119.95         4.76 o                         
  -3   5   3         22.04         16.67         2.05 o                         
  -2   5   3       4385.19       4090.35        75.54 o                         
  -1   5   3       3792.71       4062.19        75.38 o                         
   0   5   3         41.04         54.11         3.36 o                         
   1   5   3      24881.42      29089.71      1106.48 o                         
   2   5   3       6041.93       6036.94        98.15 o                         
   3   5   3          3.00         28.24         3.08 o                         
   4   5   3        144.23        126.40         5.49 o                         
   5   5   3       1339.37       1333.10        25.30 o                         
   6   5   3          1.56         -1.42         2.91 o                         
   7   5   3       1102.61       1071.57        26.73 o                         
   8   5   3        225.07        214.44        12.48 o                         
   9   5   3        117.84        108.26         8.95 o                         
 -11   6   3        158.29        167.60        13.25 o                         
 -10   6   3        340.63        279.36        18.23 o                         
  -9   6   3       1736.92       1712.92        36.27 o                         
  -8   6   3         65.55         73.84         5.34 o                         
  -7   6   3        154.68        152.92         7.09 o                         
  -6   6   3         29.76         47.43         3.98 o                         
  -5   6   3        836.22        826.94        18.03 o                         
  -4   6   3        722.70        681.59        16.33 o                         
  -3   6   3        324.42        383.23         9.47 o                         
  -2   6   3       6942.25       6682.83       122.67 o                         
  -1   6   3       5368.91       5832.59       107.56 o                         
   0   6   3        338.61        343.93         8.57 o                         
   1   6   3       4433.74       4035.41        75.54 o                         
   2   6   3         81.67        105.27         4.60 o                         
   3   6   3        203.06        247.05         8.67 o                         
   4   6   3        986.90        903.22        22.88 o                         
   5   6   3         82.28         91.63         5.43 o                         
   6   6   3       1160.04       1198.03        25.41 o                         
   7   6   3        470.51        436.19        21.32 o                         
   8   6   3          1.17         -4.32         4.32 o                         
 -11   7   3        247.81        238.73        15.40 o                         
 -10   7   3        842.31        912.81        26.84 o                         
  -9   7   3       1342.99       1325.64        29.61 o                         
  -8   7   3        185.44        170.23         7.58 o                         
  -7   7   3        216.60        228.08        11.71 o                         
  -6   7   3       1985.20       1972.93        39.27 o                         
  -5   7   3       2352.06       2318.07        45.03 o                         
  -4   7   3       4057.07       3953.17        80.28 o                         
  -3   7   3        370.23        369.09         9.44 o                         
  -2   7   3       6671.53       6401.76       117.78 o                         
  -1   7   3         49.21        121.47         8.10 o                         
   0   7   3        951.33        954.69        23.37 o                         
   1   7   3       1565.50       1538.80        29.52 o                         
   2   7   3        118.28        117.30         5.29 o                         
   3   7   3        204.69        207.44         8.43 o                         
   4   7   3        599.62        640.82        15.71 o                         
   5   7   3        589.33        565.28        15.01 o                         
   6   7   3          1.11         -2.89         5.89 o                         
   7   7   3          1.47         -0.24         8.71 o                         
   8   7   3         14.85         -1.59         7.38 o                         
 -11   8   3         68.76         75.26        10.62 o                         
 -10   8   3       1010.19        994.74        37.16 o                         
  -9   8   3        387.35        361.40        12.88 o                         
  -8   8   3       1239.52       1262.48        28.44 o                         
  -7   8   3       1590.26       1520.83        31.97 o                         
  -6   8   3        474.31        450.69        12.09 o                         
  -5   8   3       3682.11       3700.03        70.10 o                         
  -4   8   3       4717.69       4566.49        92.49 o                         
  -3   8   3       1279.82       1252.89        25.59 o                         
  -2   8   3       1048.05        998.96        21.56 o                         
  -1   8   3        776.08        805.55        19.58 o                         
   0   8   3       1235.02       1154.20        22.79 o                         
   1   8   3         59.58         80.47         4.61 o                         
   2   8   3        281.26        295.84         8.76 o                         
   3   8   3        439.04        428.02        17.98 o                         
   4   8   3        705.47        668.73        23.99 o                         
   5   8   3        244.16        237.12        12.57 o                         
   6   8   3         99.76        114.48        10.96 o                         
   7   8   3         14.35         12.42        12.64 o                         
 -11   9   3         69.21         64.92        12.85 o                         
 -10   9   3        174.70        166.23        10.85 o                         
  -9   9   3        104.58        106.25         8.26 o                         
  -8   9   3       1065.12       1068.58        24.38 o                         
  -7   9   3       3051.78       2836.18        56.53 o                         
  -6   9   3         46.08         54.36         4.43 o                         
  -5   9   3        753.33        715.26        18.52 o                         
  -4   9   3         67.83         60.90         6.23 o                         
  -3   9   3       1625.56       1621.84        32.41 o                         
  -2   9   3         32.27         49.66         4.31 o                         
  -1   9   3        179.41        198.03         7.13 o                         
   0   9   3       3578.08       3533.17        67.72 o                         
   1   9   3        539.27        574.05        14.81 o                         
   2   9   3        242.13        269.43         8.60 o                         
   3   9   3         55.75         80.76         6.99 o                         
   4   9   3        443.63        423.31        14.77 o                         
   5   9   3        741.41        782.38        30.94 o                         
   6   9   3         33.42         35.17        12.34 o                         
 -10  10   3        206.57        210.90        17.96 o                         
  -9  10   3          9.80          0.99         4.79 o                         
  -8  10   3        704.60        750.74        26.35 o                         
  -7  10   3        841.20        774.90        18.72 o                         
  -6  10   3        975.46       1011.09        23.39 o                         
  -5  10   3       1372.81       1338.51        33.98 o                         
  -4  10   3         42.43         58.76         5.58 o                         
  -3  10   3        517.66        489.44        14.07 o                         
  -2  10   3         88.92        101.63         5.75 o                         
  -1  10   3        249.64        262.74         7.87 o                         
   0  10   3       2207.55       2262.98        52.79 o                         
   1  10   3        775.00        910.71        19.92 o                         
   2  10   3       1024.44        986.45        22.88 o                         
   3  10   3         65.34         63.09         7.52 o                         
   4  10   3          7.41         -5.03         5.31 o                         
   5  10   3        201.53        200.73        16.11 o                         
   6  10   3        135.01        144.94        14.07 o                         
 -10  11   3          1.48         -4.82         4.82 o                         
  -9  11   3         72.55         97.78         8.97 o                         
  -8  11   3       1558.24       1592.31        40.03 o                         
  -7  11   3          1.50         10.75         4.54 o                         
  -6  11   3         32.47         24.37         5.08 o                         
  -5  11   3        868.31        825.53        21.22 o                         
  -4  11   3       1378.68       1368.34        34.54 o                         
  -3  11   3        783.89        885.10        25.46 o                         
  -2  11   3        466.63        584.57        21.32 o                         
  -1  11   3        273.14        317.38        11.17 o                         
   0  11   3        536.99        534.22        16.25 o                         
   1  11   3       2231.36       2043.26        42.73 o                         
   2  11   3        470.23        473.52        13.73 o                         
   3  11   3          9.86         16.58         6.44 o                         
   4  11   3        119.81        106.62        10.06 o                         
   5  11   3          5.54          2.28         9.20 o                         
 -10  12   3         25.89         22.94         5.78 o                         
  -9  12   3        670.43        657.57        19.96 o                         
  -8  12   3        441.53        450.12        15.15 o                         
  -7  12   3         46.90        104.98        21.48 o                         
  -6  12   3        860.08        886.78        25.13 o                         
  -5  12   3        390.86        404.40        13.28 o                         
  -4  12   3        270.51        262.41        10.44 o                         
  -3  12   3        123.21        135.87         7.73 o                         
  -2  12   3       1130.63       1171.79        27.59 o                         
  -1  12   3        411.37        379.88        11.34 o                         
   0  12   3         47.07         37.47         4.76 o                         
   1  12   3        267.59        296.91        13.57 o                         
   2  12   3         46.84         40.35         4.74 o                         
   3  12   3        121.13        122.90        10.24 o                         
   4  12   3        257.26        234.29        16.11 o                         
  -9  13   3       2023.50       2028.47        56.90 o                         
  -8  13   3         70.48         95.33        18.64 o                         
  -7  13   3          3.90         95.28        17.52 o                         
  -6  13   3        395.86        376.81        14.30 o                         
  -5  13   3        244.04        255.32        11.68 o                         
  -4  13   3         63.21         64.64         6.45 o                         
  -3  13   3        319.82        318.35        12.72 o                         
  -2  13   3        530.10        558.37        15.49 o                         
  -1  13   3         38.96         35.00         6.71 o                         
   0  13   3          4.83         -0.09         3.55 o                         
   1  13   3         57.12         39.22         5.44 o                         
   2  13   3          2.02         -2.97         2.97 o                         
   3  13   3       1428.32       1539.16        46.43 o                         
  -8  14   3        187.46        362.50        56.95 o                         
  -7  14   3        203.70        213.51        13.76 o                         
  -6  14   3        152.76        166.09         9.90 o                         
  -5  14   3        205.90        213.71        10.61 o                         
  -4  14   3         42.39         34.38         6.23 o                         
  -3  14   3        462.75        487.68        23.78 o                         
  -2  14   3         11.67          8.68         4.91 o                         
  -1  14   3         19.38         18.12         3.26 o                         
   0  14   3          2.93          1.23         3.23 o                         
   1  14   3        373.22        371.69        15.00 o                         
   2  14   3         44.26         58.34        19.20 o                         
  -7  15   3        285.72        298.31        13.33 o                         
  -6  15   3        145.68        154.04         9.79 o                         
  -5  15   3          1.29         -4.97        11.27 o                         
  -4  15   3          5.58          4.84         5.20 o                         
  -3  15   3         99.92         95.23         6.81 o                         
  -2  15   3        237.95        242.71        11.13 o                         
  -1  15   3        448.14        454.82        11.10 o                         
   0  15   3          2.61         -1.61         4.95 o                         
   1  15   3        100.22        100.89         8.83 o                         
  -6  16   3         39.07         34.89        14.18 o                         
  -5  16   3        321.01        274.34        12.36 o                         
  -4  16   3         90.70         75.10         7.75 o                         
  -3  16   3        245.82        247.53        13.32 o                         
  -2  16   3        945.87        943.97        27.32 o                         
  -1  16   3          5.64          0.74         4.83 o                         
   2 -17   4         33.81         44.19         7.67 o                         
   3 -17   4         62.88         65.75         7.75 o                         
   4 -17   4         35.87         27.48         6.99 o                         
   0 -16   4          1.04          1.67         2.88 o                         
   1 -16   4         29.87         20.03         5.66 o                         
   2 -16   4        112.59        128.25         9.14 o                         
   3 -16   4          0.65         -2.32         4.69 o                         
   4 -16   4        293.73        287.96        21.14 o                         
   5 -16   4         84.77         88.05        11.36 o                         
   6 -16   4          3.04          1.45         6.53 o                         
   7 -16   4        206.85        215.67        16.49 o                         
  -2 -15   4          1.74          1.82         5.53 o                         
  -1 -15   4        249.44        248.67        10.53 o                         
   0 -15   4         25.55         26.75         3.69 o                         
   1 -15   4         18.53         13.54         4.79 o                         
   2 -15   4        395.06        407.84        16.18 o                         
   3 -15   4        172.26        169.72        15.54 o                         
   4 -15   4         20.45         12.04         6.01 o                         
   5 -15   4         11.75         12.92         7.51 o                         
   6 -15   4          0.01         19.19         6.19 o                         
   7 -15   4        223.99        277.08        15.46 o                         
   8 -15   4       1032.32       1108.31        35.48 o                         
  -3 -14   4         72.31         68.09         6.75 o                         
  -2 -14   4        392.35        420.79        15.98 o                         
  -1 -14   4        169.33        159.84         6.10 o                         
   0 -14   4          5.07          3.32         2.71 o                         
   1 -14   4          9.27          5.15         3.73 o                         
   2 -14   4          4.36          6.17         4.11 o                         
   3 -14   4        187.81        167.66        10.46 o                         
   4 -14   4         14.52          7.82         4.47 o                         
   5 -14   4       1217.54       1215.01        36.33 o                         
   7 -14   4       1331.29       1361.34        40.54 o                         
   8 -14   4        553.26        515.21        20.96 o                         
  -4 -13   4         17.24         11.12         5.86 o                         
  -3 -13   4        269.65        259.93        11.65 o                         
  -2 -13   4        473.95        492.31        14.99 o                         
  -1 -13   4          0.10         -1.13         2.24 o                         
   0 -13   4         60.49         53.27         3.63 o                         
   1 -13   4        290.40        275.58        11.99 o                         
   2 -13   4        362.96        375.10        14.69 o                         
   3 -13   4        795.88        807.39        25.30 o                         
   4 -13   4        568.09        594.21        18.05 o                         
   6 -13   4        824.11       1278.15        44.18 o                         
   7 -13   4       1997.77       2021.75        57.65 o                         
   8 -13   4         41.26         24.10         3.71 o                         
   9 -13   4        838.29        933.60        23.58 o                         
  -5 -12   4        214.48        189.85        11.38 o                         
  -4 -12   4         82.77         58.77         8.06 o                         
  -3 -12   4          1.75         -3.55         3.55 o                         
  -2 -12   4        411.85        393.05        12.34 o                         
  -1 -12   4          0.24         -2.30         2.30 o                         
   0 -12   4        554.57        525.37        12.34 o                         
   1 -12   4        350.68        326.70         8.51 o                         
   2 -12   4          4.12          5.40         3.65 o                         
   3 -12   4          0.73          0.87         3.59 o                         
   4 -12   4       2359.41       2362.55        55.30 o                         
   5 -12   4         84.77         99.36         7.09 o                         
   6 -12   4       2433.13       2726.55        57.23 o                         
   7 -12   4       1397.61       1469.04        76.23 o                         
   8 -12   4        618.62        599.77        18.68 o                         
   9 -12   4          1.11         -3.56         3.56 o                         
  10 -12   4         13.62         25.38         5.35 o                         
  -6 -11   4        374.57        358.73        15.52 o                         
  -5 -11   4         82.97         71.23         7.42 o                         
  -4 -11   4        412.73        387.02        14.55 o                         
  -3 -11   4        148.98        155.80         7.50 o                         
  -2 -11   4         28.94         23.95         3.86 o                         
  -1 -11   4          1.84          5.22         2.40 o                         
   0 -11   4         45.44         27.29         3.05 o                         
   1 -11   4          2.86          4.25         2.04 o                         
   3 -11   4       4907.00       4838.25       107.06 o                         
   4 -11   4       5296.67       5232.50       115.91 o                         
   5 -11   4       1817.55       1700.12        36.92 o                         
   6 -11   4        286.89        320.59        12.26 o                         
   7 -11   4       2391.74       2232.42        48.45 o                         
   8 -11   4       1243.91       1234.77        32.27 o                         
   9 -11   4        279.63        264.80        17.55 o                         
  10 -11   4          0.88         -1.86         5.30 o                         
  -7 -10   4        189.87        178.47        19.96 o                         
  -6 -10   4        389.87        436.10        16.97 o                         
  -5 -10   4         34.48         26.17         5.66 o                         
  -4 -10   4        241.96        251.96         9.53 o                         
  -3 -10   4        884.79        960.62        21.94 o                         
  -2 -10   4        110.99        124.73         6.11 o                         
  -1 -10   4        189.66        178.21         5.98 o                         
   0 -10   4        239.73        284.55         8.46 o                         
   1 -10   4       4010.35       3813.76        71.26 o                         
   2 -10   4        260.99        386.46        14.84 o                         
   3 -10   4       5741.92       5730.68       114.38 o                         
   4 -10   4       4617.21       4650.37        93.49 o                         
   5 -10   4        219.18        221.92         8.15 o                         
   6 -10   4         80.59         90.78         5.55 o                         
   7 -10   4       1119.56       1060.29        23.72 o                         
   8 -10   4       1915.33       1733.62        43.61 o                         
   9 -10   4       1043.92        934.24        28.03 o                         
  10 -10   4         27.73         22.04         8.91 o                         
  -7  -9   4         45.72         46.30         7.15 o                         
  -6  -9   4          2.10          2.25         5.05 o                         
  -5  -9   4        272.78        254.11        11.19 o                         
  -4  -9   4         38.01         38.96         4.36 o                         
  -3  -9   4         38.08         34.46         3.96 o                         
  -2  -9   4        101.60        103.72         5.40 o                         
  -1  -9   4          2.95          3.16         2.09 o                         
   0  -9   4       8322.15       8289.64       142.13 o                         
   1  -9   4       3069.34       2988.06        55.99 o                         
   2  -9   4         31.88         35.02         3.64 o                         
   3  -9   4       4286.09       4244.37        85.13 o                         
   4  -9   4       2255.74       2198.95        46.19 o                         
   5  -9   4          1.42          0.29         2.40 o                         
   6  -9   4        304.37        286.31         9.18 o                         
   7  -9   4        126.04        128.85         6.87 o                         
   8  -9   4       1022.18       1057.62        28.64 o                         
   9  -9   4        733.55        776.71        23.58 o                         
  10  -9   4         35.19         19.12         6.31 o                         
  -8  -8   4         40.68         33.92         6.91 o                         
  -7  -8   4       1153.34       1199.89        32.84 o                         
  -6  -8   4        240.92        228.48        10.60 o                         
  -5  -8   4        261.32        255.22         8.98 o                         
  -4  -8   4          3.80         11.98         3.34 o                         
  -3  -8   4       1991.32       1975.44        39.19 o                         
  -2  -8   4       6021.23       5865.08       108.84 o                         
  -1  -8   4          0.04          1.77         1.87 o                         
   0  -8   4      11454.96      11631.60       228.68 o                         
   1  -8   4        679.83        623.39        13.04 o                         
   2  -8   4        393.95        432.67        10.74 o                         
   3  -8   4       1826.06       1714.65        35.86 o                         
   4  -8   4       1120.96       1061.71        23.39 o                         
   5  -8   4        284.40        281.06         8.95 o                         
   6  -8   4          0.07         -2.85         2.85 o                         
   7  -8   4         48.89         49.64         6.09 o                         
   8  -8   4        387.15        388.02        16.12 o                         
   9  -8   4        130.21        140.43         9.86 o                         
  10  -8   4        155.05        176.39        11.50 o                         
  11  -8   4         11.13          7.49         9.46 o                         
  -8  -7   4         51.59         63.44        11.23 o                         
  -7  -7   4       1483.91       1507.91        38.98 o                         
  -6  -7   4        370.82        406.20        12.46 o                         
  -5  -7   4       1723.46       1739.35        33.85 o                         
  -4  -7   4         14.56         28.59         3.83 o                         
  -3  -7   4       3946.10       3900.48        72.73 o                         
  -2  -7   4      10969.30      11094.83       218.07 o                         
  -1  -7   4        852.75        852.64        15.64 o                         
   0  -7   4       2008.72       1916.93        32.11 o                         
   1  -7   4         79.75        105.84         3.51 o                         
   2  -7   4          6.07          2.44         2.52 o                         
   3  -7   4        199.04        163.68         6.13 o                         
   4  -7   4       1279.78       1234.70        26.68 o                         
   5  -7   4        666.11        668.75        15.66 o                         
   6  -7   4        408.58        416.06        11.35 o                         
   7  -7   4         43.58         44.61         4.76 o                         
   8  -7   4        583.45        549.34        15.06 o                         
   9  -7   4        474.91        420.44        20.99 o                         
  10  -7   4        202.14        223.72        12.68 o                         
  11  -7   4         86.10         66.78        13.50 o                         
  -9  -6   4          4.67          1.96         5.48 o                         
  -8  -6   4         27.19         41.30         7.32 o                         
  -7  -6   4        503.16        523.66        17.60 o                         
  -6  -6   4       1774.09       1664.99        33.94 o                         
  -5  -6   4       7693.03       7471.01       129.82 o                         
  -4  -6   4        452.82        493.07        11.84 o                         
  -3  -6   4       2865.81       2896.65        51.57 o                         
  -2  -6   4       3816.19       3466.55        57.03 o                         
  -1  -6   4       1579.42       1549.86        26.34 o                         
   0  -6   4         20.59         26.27         1.99 o                         
   1  -6   4         88.46        125.45         4.19 o                         
   2  -6   4         17.81         31.87         2.22 o                         
   3  -6   4        639.01        695.38        14.33 o                         
   4  -6   4       1836.23       1819.20        35.11 o                         
   5  -6   4        502.93        516.03        12.45 o                         
   6  -6   4         79.35         77.70         4.99 o                         
   7  -6   4         56.64         79.90         5.61 o                         
   8  -6   4        841.78        785.75        20.58 o                         
   9  -6   4         64.10         63.04         8.41 o                         
  10  -6   4        289.42        319.10        16.54 o                         
  11  -6   4         98.27         79.73        12.57 o                         
  -9  -5   4         31.41         28.00         6.59 o                         
  -8  -5   4        537.17        584.11        33.78 o                         
  -7  -5   4         10.69          6.86         1.81 o                         
  -6  -5   4       4189.77       4065.03        77.50 o                         
  -5  -5   4       3492.32       3465.29        66.60 o                         
  -4  -5   4        601.83        575.27        13.87 o                         
  -3  -5   4        363.62        369.08        10.85 o                         
  -2  -5   4        693.94        667.25        12.35 o                         
  -1  -5   4       1203.41       1166.23        21.21 o                         
   0  -5   4        512.40        595.77        13.45 o                         
   1  -5   4       2065.38       2068.48        41.50 o                         
   2  -5   4       2045.66       2061.02        41.68 o                         
   3  -5   4          5.96          4.71         2.00 o                         
   4  -5   4       2153.56       2045.54        36.77 o                         
   5  -5   4          9.32         12.74         2.54 o                         
   6  -5   4        194.21        195.13         7.50 o                         
   7  -5   4        179.82        189.66         8.08 o                         
   8  -5   4        100.97        100.07         7.33 o                         
   9  -5   4        719.15        695.30        22.23 o                         
  10  -5   4          2.61          4.56         7.79 o                         
  11  -5   4        591.15        634.22        32.99 o                         
 -10  -4   4        205.65        171.47        27.66 o                         
  -9  -4   4        965.05        988.73        27.48 o                         
  -8  -4   4       1002.60        984.98        26.71 o                         
  -7  -4   4          2.90          0.89         2.54 o                         
  -6  -4   4       4010.78       3917.85        66.26 o                         
  -5  -4   4        243.56        213.11         7.32 o                         
  -4  -4   4          1.03          2.33         1.61 o                         
  -3  -4   4        141.29        111.18         4.05 o                         
  -2  -4   4         29.91         44.79         2.07 o                         
  -1  -4   4       1294.22       1395.27        26.41 o                         
   0  -4   4       5302.34       5476.36       107.44 o                         
   1  -4   4        568.09        514.88        10.31 o                         
   2  -4   4       1383.77       1277.75        26.40 o                         
   3  -4   4       5499.90       5795.69       114.53 o                         
   4  -4   4       2150.74       2009.38        38.67 o                         
   5  -4   4         49.40         62.00         3.83 o                         
   6  -4   4        320.34        353.92         9.51 o                         
   7  -4   4          6.25          6.24         3.47 o                         
   8  -4   4       2232.47       2268.81        46.10 o                         
   9  -4   4        308.40        331.47        16.59 o                         
  10  -4   4        286.84        275.50        18.68 o                         
  11  -4   4        329.42        354.48        22.26 o                         
 -10  -3   4         17.65         21.09         5.29 o                         
  -9  -3   4        840.81        862.65        26.77 o                         
  -8  -3   4        641.16        604.59        20.28 o                         
  -7  -3   4        730.20        733.00        17.14 o                         
  -6  -3   4       1772.88       1732.95        31.10 o                         
  -5  -3   4         81.48        103.54         4.45 o                         
  -4  -3   4        253.69        241.69         6.50 o                         
  -3  -3   4       1760.03       1872.44        33.45 o                         
  -2  -3   4         79.01        112.74         2.93 o                         
  -1  -3   4        198.90        188.25         3.89 o                         
   0  -3   4       4012.32       4039.12        87.66 o                         
   1  -3   4       3061.56       3124.58        53.67 o                         
   2  -3   4        113.16        144.63         4.07 o                         
   3  -3   4          4.03         12.65         1.92 o                         
   4  -3   4        164.13        109.67        13.34 o                         
   5  -3   4        473.63        577.86        23.97 o                         
   6  -3   4       2960.14       2895.20        52.48 o                         
   7  -3   4       1031.56        995.55        19.86 o                         
   8  -3   4        389.10        449.74        12.61 o                         
   9  -3   4        244.84        287.22        20.21 o                         
  10  -3   4        372.14        364.15        20.65 o                         
  11  -3   4          5.90         -3.68        11.16 o                         
 -10  -2   4        534.39        547.18        22.68 o                         
  -9  -2   4       1065.79       1079.09        46.76 o                         
  -8  -2   4         78.56         71.47         5.84 o                         
  -7  -2   4       2065.78       2041.42        39.01 o                         
  -6  -2   4       1058.20       1109.85        22.61 o                         
  -5  -2   4         38.13         42.82         3.70 o                         
  -4  -2   4         34.29         24.22         2.49 o                         
  -3  -2   4        715.08        677.79        13.24 o                         
  -2  -2   4          0.49          7.36         1.12 o                         
  -1  -2   4        127.54        158.26         3.68 o                         
   0  -2   4       4823.22       4530.21        97.78 o                         
   1  -2   4       1945.82       1860.35        34.62 o                         
   2  -2   4         26.89         51.12         2.35 o                         
   3  -2   4       1327.07       1351.63        24.73 o                         
   4  -2   4       1853.64       2008.41        48.57 o                         
   5  -2   4       3338.07       3389.83        60.41 o                         
   6  -2   4        134.55        142.03         6.25 o                         
   7  -2   4       1530.22       1539.56        30.46 o                         
   8  -2   4        114.07        130.95         7.58 o                         
   9  -2   4        102.34         98.96        10.01 o                         
  10  -2   4        192.15        158.36        11.21 o                         
 -10  -1   4       1585.10       1660.83        49.09 o                         
  -9  -1   4        830.37        849.02        42.55 o                         
  -8  -1   4          0.30         -3.31         3.31 o                         
  -7  -1   4       1497.47       1453.28        28.93 o                         
  -6  -1   4        213.19        213.17         7.33 o                         
  -5  -1   4        355.94        312.41         8.91 o                         
  -4  -1   4        416.43        419.73        10.12 o                         
  -3  -1   4       4769.08       4989.30        91.59 o                         
  -2  -1   4       1797.88       1916.95        31.62 o                         
  -1  -1   4        994.44       1007.23        16.04 o                         
   0  -1   4       2958.89       2816.33        48.42 o                         
   1  -1   4        342.02        281.31         5.64 o                         
   2  -1   4       8730.79       9094.49       595.32 o                         
   3  -1   4         54.71         45.17         2.74 o                         
   4  -1   4        119.52        159.30         5.23 o                         
   5  -1   4       5686.41       5843.24       101.72 o                         
   6  -1   4        535.13        563.69        13.50 o                         
   7  -1   4         43.02         45.54         4.28 o                         
   8  -1   4          5.63         11.98         3.92 o                         
   9  -1   4       1163.02       1154.22        32.56 o                         
  10  -1   4        194.97        207.86        13.27 o                         
 -11   0   4        553.14        566.85        23.93 o                         
 -10   0   4       2303.25       2353.01        65.37 o                         
  -9   0   4        196.21        209.34        12.83 o                         
  -8   0   4         14.31         10.15         3.68 o                         
  -7   0   4        817.30        790.47        17.57 o                         
  -6   0   4       1032.11       1025.12        22.18 o                         
  -5   0   4       1943.53       1850.44        36.37 o                         
  -4   0   4       3462.31       3486.06        65.23 o                         
  -3   0   4        187.02        189.67         5.04 o                         
  -2   0   4        385.22        405.23         7.66 o                         
  -1   0   4        695.48        767.58        15.04 o                         
   0   0   4        281.83        324.29         7.04 o                         
   1   0   4         21.50         13.94         1.27 o                         
   2   0   4       1561.12       1534.10        24.54 o                         
   3   0   4         17.46          6.29         1.80 o                         
   4   0   4       1183.55       1309.08        31.35 o                         
   5   0   4       2483.22       2501.06        52.28 o                         
   6   0   4        563.16        571.56        13.72 o                         
   7   0   4       2036.95       2078.92        42.84 o                         
   8   0   4        153.76        143.93         7.93 o                         
   9   0   4        631.70        656.42        23.32 o                         
  10   0   4        228.81        196.37        14.77 o                         
 -11   1   4        574.50        555.71        23.50 o                         
 -10   1   4       1339.70       1356.41        60.91 o                         
  -9   1   4       1179.08       1134.06        31.43 o                         
  -8   1   4       1177.33       1161.01        24.47 o                         
  -7   1   4         77.45         77.69         5.17 o                         
  -6   1   4          2.17          2.52         3.97 o                         
  -5   1   4       1077.77       1087.71        24.35 o                         
  -4   1   4         19.42         61.59         3.70 o                         
  -3   1   4        257.80        257.46         6.12 o                         
  -2   1   4       6501.33       7081.70       241.48 o                         
  -1   1   4        701.81        777.49        15.32 o                         
   0   1   4       3770.56       3932.94        67.68 o                         
   1   1   4        508.82        511.45         8.99 o                         
   2   1   4        682.25        718.71        13.17 o                         
   3   1   4        884.92        921.48        16.88 o                         
   4   1   4        635.08        630.98        12.76 o                         
   5   1   4       1719.58       1873.54        33.12 o                         
   6   1   4       1680.84       1591.50        29.20 o                         
   7   1   4        532.69        540.01        13.41 o                         
   8   1   4        233.53        210.33         9.51 o                         
   9   1   4       1020.37       1046.01        32.79 o                         
  10   1   4        120.49         97.87        12.05 o                         
 -11   2   4        225.52        248.70        15.81 o                         
 -10   2   4         83.60        116.30        11.81 o                         
  -9   2   4       1475.62       1533.28        37.12 o                         
  -8   2   4        460.41        487.62        13.53 o                         
  -7   2   4         97.71        105.87         6.14 o                         
  -6   2   4         14.12          5.87         3.23 o                         
  -5   2   4         10.41         13.21         2.82 o                         
  -4   2   4       2605.93       2726.62        48.12 o                         
  -3   2   4       2219.66       2162.11        43.84 o                         
  -2   2   4       1370.23       1471.87        26.44 o                         
  -1   2   4         12.67         20.92         1.58 o                         
   0   2   4       4162.72       4057.21        65.75 o                         
   1   2   4       4101.07       4041.85        62.35 o                         
   2   2   4       1567.47       1626.74        27.84 o                         
   3   2   4       6025.17       6041.53       104.24 o                         
   4   2   4       1771.68       1782.52        47.18 o                         
   5   2   4         83.85         87.79         4.71 o                         
   6   2   4       2355.21       2381.05        44.79 o                         
   7   2   4        373.17        342.22        10.18 o                         
   8   2   4         25.37         31.73         5.53 o                         
   9   2   4        609.87        623.08        30.11 o                         
 -11   3   4          6.10          5.91         7.52 o                         
 -10   3   4        305.74        278.36        19.49 o                         
  -9   3   4       2676.47       2709.09        59.49 o                         
  -8   3   4          9.62          7.44         3.95 o                         
  -7   3   4         84.00         87.14         5.65 o                         
  -6   3   4        448.67        457.07        11.88 o                         
  -5   3   4       3661.53       3851.00        72.35 o                         
  -4   3   4        985.63       1107.65        20.78 o                         
  -3   3   4        864.64        892.74        16.81 o                         
  -2   3   4       3295.45       3441.55        59.58 o                         
  -1   3   4        221.88        256.96         6.34 o                         
   0   3   4       6380.83       6641.05       161.07 o                         
   1   3   4      14308.05      15576.44       624.79 o                         
   2   3   4          3.35          4.27         1.69 o                         
   3   3   4       3919.32       3962.00        65.58 o                         
   4   3   4       2119.75       1914.26        33.64 o                         
   5   3   4        669.87        684.67        14.70 o                         
   6   3   4         63.93         54.25         4.67 o                         
   7   3   4       1582.60       1545.51        31.15 o                         
   8   3   4         13.65         48.80        25.71 o                         
   9   3   4        124.16        131.55        10.39 o                         
 -11   4   4         45.13         46.59         8.95 o                         
 -10   4   4          5.57         -2.28         6.05 o                         
  -9   4   4        376.70        389.06        11.21 o                         
  -8   4   4        762.97        822.84        23.30 o                         
  -7   4   4        122.07        124.67         7.14 o                         
  -6   4   4       2445.37       2553.32        49.38 o                         
  -5   4   4       7715.24       7703.39       152.55 o                         
  -4   4   4         43.90         43.24         2.84 o                         
  -3   4   4        219.96        261.00         6.40 o                         
  -2   4   4        104.96         88.64         3.68 o                         
  -1   4   4       1963.61       1892.56        36.42 o                         
   0   4   4       1552.20       1326.26        24.59 o                         
   1   4   4       4256.02       4151.87        68.05 o                         
   2   4   4        318.95        275.82         7.96 o                         
   3   4   4       3842.17       3664.00        60.97 o                         
   4   4   4        536.66        516.88        11.84 o                         
   5   4   4         97.33        107.08         5.51 o                         
   6   4   4        413.61        397.80        13.61 o                         
   7   4   4        530.62        525.05        17.68 o                         
   8   4   4         49.22         53.83        11.37 o                         
   9   4   4         97.85        101.43         9.41 o                         
 -11   5   4        120.85         96.75        15.18 o                         
 -10   5   4         10.75         15.90         8.03 o                         
  -9   5   4         33.06         43.61         5.12 o                         
  -8   5   4       1149.80       1126.62        27.48 o                         
  -7   5   4        479.63        487.06        12.96 o                         
  -6   5   4       1727.94       1831.63        36.49 o                         
  -5   5   4       1351.04       1280.93        26.11 o                         
  -4   5   4          8.67          1.23         1.90 o                         
  -3   5   4       1799.04       1696.93        30.79 o                         
  -2   5   4        994.30       1089.25        22.05 o                         
  -1   5   4        922.56        819.41        17.59 o                         
   0   5   4       7876.58       7281.67       133.83 o                         
   1   5   4       1060.52       1083.35        21.02 o                         
   2   5   4        160.69        147.48         5.07 o                         
   3   5   4       3315.26       3279.23        55.25 o                         
   4   5   4       3508.04       3435.12        72.71 o                         
   5   5   4         27.39         62.83         5.23 o                         
   6   5   4        243.05        230.83         8.82 o                         
   7   5   4        390.83        378.86        15.96 o                         
   8   5   4        136.35        135.07        16.44 o                         
 -11   6   4        125.88        148.13        14.89 o                         
 -10   6   4        133.18        125.59        12.32 o                         
  -9   6   4        494.90        544.16        15.64 o                         
  -8   6   4       1327.18       1346.49        32.41 o                         
  -7   6   4         34.54         44.30         6.95 o                         
  -6   6   4        313.77        324.74         9.69 o                         
  -5   6   4        392.11        421.99        10.87 o                         
  -4   6   4        423.70        403.37         9.31 o                         
  -3   6   4       3858.14       3686.85        69.44 o                         
  -2   6   4        107.22        119.87         4.87 o                         
  -1   6   4        280.77        243.66         7.64 o                         
   0   6   4       5701.29       5259.31        91.78 o                         
   1   6   4        465.38        474.67        13.25 o                         
   2   6   4        279.53        285.96         8.87 o                         
   3   6   4       1939.22       1923.13        45.34 o                         
   4   6   4         17.25         50.51         3.93 o                         
   5   6   4        173.47        176.79         7.12 o                         
   6   6   4       1521.30       1472.60        37.85 o                         
   7   6   4        195.97        209.18        13.51 o                         
   8   6   4        110.94        103.77        10.42 o                         
 -11   7   4        981.66       1039.06        34.38 o                         
 -10   7   4         33.80         24.89         7.45 o                         
  -9   7   4        925.06        923.54        24.79 o                         
  -8   7   4         53.73         65.44         5.62 o                         
  -7   7   4         29.60         25.58         4.02 o                         
  -6   7   4        842.46        801.41        18.35 o                         
  -5   7   4          9.90         10.35         2.89 o                         
  -4   7   4       3278.31       3025.04        57.55 o                         
  -3   7   4       2424.95       2263.41        43.68 o                         
  -2   7   4       1052.61        997.90        22.64 o                         
  -1   7   4       3285.32       3070.22        63.34 o                         
   0   7   4       3617.78       3562.77        64.94 o                         
   1   7   4       1392.61       1328.05        27.50 o                         
   2   7   4         26.82         24.54         3.28 o                         
   3   7   4         29.76         72.99         5.84 o                         
   4   7   4        485.64        526.31        15.80 o                         
   5   7   4         75.86         95.33         6.71 o                         
   6   7   4        279.39        319.44        16.38 o                         
   7   7   4        130.20        165.59        13.80 o                         
 -11   8   4        622.66        641.22        45.68 o                         
 -10   8   4         38.92         38.39         6.98 o                         
  -9   8   4        331.13        284.65        12.77 o                         
  -8   8   4         81.48         85.49         6.01 o                         
  -7   8   4         15.30         19.63         3.87 o                         
  -6   8   4         25.82         22.09         3.64 o                         
  -5   8   4         32.86         33.59         3.46 o                         
  -4   8   4       3179.14       2989.26        62.16 o                         
  -3   8   4        527.96        556.13        13.30 o                         
  -2   8   4          5.74          1.26         2.44 o                         
  -1   8   4       3765.66       3684.44        72.13 o                         
   0   8   4        524.86        500.83        12.09 o                         
   1   8   4       1261.69       1167.14        25.08 o                         
   2   8   4        621.82        637.45        14.91 o                         
   3   8   4        931.95       1032.99        31.97 o                         
   4   8   4          1.98         30.90         4.65 o                         
   5   8   4        530.07        575.21        35.41 o                         
   6   8   4        565.82        608.74        37.36 o                         
   7   8   4         12.37         32.83        11.12 o                         
 -11   9   4         57.27         52.18         8.73 o                         
 -10   9   4        118.76        124.56         9.85 o                         
  -9   9   4         25.77         31.14         6.55 o                         
  -8   9   4        313.61        320.12        10.82 o                         
  -7   9   4        190.99        209.45         9.16 o                         
  -6   9   4        189.86        191.39         7.34 o                         
  -5   9   4        237.02        215.12         8.97 o                         
  -4   9   4       3293.54       3153.10        65.68 o                         
  -3   9   4        727.45        746.66        17.03 o                         
  -2   9   4        152.82        140.15         6.17 o                         
  -1   9   4        413.83        382.93        11.49 o                         
   0   9   4       1779.63       1819.04        38.52 o                         
   1   9   4       2236.61       2258.96        55.66 o                         
   2   9   4        909.85       1026.19        23.19 o                         
   3   9   4        627.53        727.66        25.21 o                         
   4   9   4          1.56         37.58         9.10 o                         
   5   9   4        288.34        276.87        20.49 o                         
   6   9   4         51.94         52.93         9.33 o                         
 -10  10   4        649.00        656.21        31.12 o                         
  -9  10   4         28.84         25.22         6.95 o                         
  -8  10   4       1183.16       1170.24        31.11 o                         
  -7  10   4         50.04         44.21         4.63 o                         
  -6  10   4         14.05         15.58         3.97 o                         
  -5  10   4       2337.44       2336.63        50.50 o                         
  -4  10   4       1475.09       1477.91        36.90 o                         
  -3  10   4       1913.67       1876.23        37.67 o                         
  -2  10   4        315.91        341.94        10.65 o                         
  -1  10   4       1324.58       1300.60        30.63 o                         
   0  10   4        403.56        492.48        12.76 o                         
   1  10   4       1011.24       1010.46        23.76 o                         
   2  10   4       2264.18       2312.41        50.91 o                         
   3  10   4         43.08         61.54         9.49 o                         
   4  10   4         18.36         44.99         6.97 o                         
   5  10   4         82.71         73.24        13.09 o                         
   6  10   4        121.93        134.85        33.36 o                         
 -10  11   4          2.41         -4.64         4.64 o                         
  -9  11   4         43.17         37.39         5.79 o                         
  -8  11   4        812.42        753.22        22.61 o                         
  -7  11   4        817.54        813.01        21.96 o                         
  -6  11   4        166.25        163.98         9.02 o                         
  -5  11   4        207.45        213.73         9.64 o                         
  -4  11   4       2520.47       2423.99        52.36 o                         
  -3  11   4       2112.51       2423.08        51.25 o                         
  -2  11   4         48.10         43.28        14.64 o                         
  -1  11   4       1158.37       1189.51        26.40 o                         
   0  11   4       2843.39       2804.58        52.29 o                         
   1  11   4         53.81         74.03         5.46 o                         
   2  11   4        124.54        127.57         7.48 o                         
   3  11   4         43.62         57.59         7.46 o                         
   4  11   4          1.04          9.97         6.58 o                         
   5  11   4          9.43          4.96         7.05 o                         
 -10  12   4          2.28         11.36         5.79 o                         
  -9  12   4         80.67         76.39         6.38 o                         
  -8  12   4        410.13        414.68        24.03 o                         
  -7  12   4        668.54        754.05        29.47 o                         
  -6  12   4        557.97        594.43        20.80 o                         
  -5  12   4       1345.75       1330.98        34.95 o                         
  -4  12   4       1400.57       1326.63        33.21 o                         
  -3  12   4       3964.13       4301.77        89.41 o                         
  -2  12   4         13.78         85.58        11.73 o                         
  -1  12   4       1011.96        938.26        21.00 o                         
   0  12   4        798.18        764.22        25.12 o                         
   1  12   4          9.28          7.79         3.93 o                         
   2  12   4         72.75         63.88         6.21 o                         
   3  12   4        332.20        328.46        23.93 o                         
   4  12   4          1.62         -5.48         6.78 o                         
  -9  13   4         75.98         87.96         8.31 o                         
  -8  13   4        494.20        515.95        23.35 o                         
  -7  13   4       1891.06       1988.24        63.13 o                         
  -6  13   4        282.61        292.54        15.09 o                         
  -5  13   4         33.30         31.83         7.61 o                         
  -4  13   4       2430.19       2213.11        87.24 o                         
  -3  13   4       3024.85       3213.54       136.01 o                         
  -2  13   4         52.23         53.79         4.88 o                         
  -1  13   4         26.21         27.38         4.61 o                         
   0  13   4         17.25         18.14         4.29 o                         
   1  13   4        183.30        160.65         8.98 o                         
   2  13   4        341.94        372.55        13.53 o                         
   3  13   4        343.50        347.79        21.08 o                         
  -8  14   4        206.04        209.44        17.35 o                         
  -7  14   4       1633.92       1891.42        62.97 o                         
  -6  14   4        637.55        702.86        33.67 o                         
  -5  14   4        146.66        159.74        10.52 o                         
  -4  14   4       2022.05       2089.75        63.11 o                         
  -3  14   4        188.99        245.60        18.77 o                         
  -2  14   4          9.11         10.04         5.03 o                         
  -1  14   4          2.68         -3.65         3.65 o                         
   0  14   4        185.08        208.74        10.20 o                         
   1  14   4         35.87         39.10         5.43 o                         
   2  14   4        309.15        304.09        16.38 o                         
  -7  15   4       1011.46       1102.26        37.21 o                         
  -6  15   4        525.38        508.31        22.77 o                         
  -5  15   4         90.10         88.80         8.75 o                         
  -4  15   4       1111.95       1207.21        43.44 o                         
  -3  15   4          1.21          1.86         4.70 o                         
  -2  15   4         15.54          9.27         5.13 o                         
  -1  15   4         83.10         73.15         5.83 o                         
   0  15   4        574.81        564.93        16.86 o                         
  -5  16   4         39.43         20.86         6.23 o                         
  -4  16   4        123.86        128.55        15.87 o                         
  -3  16   4        256.28        282.97        13.67 o                         
  -2  16   4         15.32          6.86         5.73 o                         
   3 -17   5         14.83         13.82         5.48 o                         
   0 -16   5        169.94        157.57         7.36 o                         
   1 -16   5         20.41          8.27         4.54 o                         
   2 -16   5        626.16        649.21        20.73 o                         
   3 -16   5         46.79         45.54         6.36 o                         
   4 -16   5        891.57        888.63        28.47 o                         
   5 -16   5         66.80         57.70         7.76 o                         
   6 -16   5        246.13        264.78        14.97 o                         
  -2 -15   5         15.39         21.99         4.89 o                         
  -1 -15   5         67.01         57.45         6.27 o                         
   0 -15   5         81.01         79.06         8.13 o                         
   1 -15   5         10.58          3.92         3.71 o                         
   2 -15   5         11.32         16.39         6.92 o                         
   3 -15   5        176.31        166.25        10.99 o                         
   4 -15   5        282.46        286.50        16.06 o                         
   5 -15   5          0.57         -0.04         5.04 o                         
   6 -15   5        781.49        888.90        34.15 o                         
   7 -15   5       1207.29       1256.41        38.33 o                         
  -3 -14   5          5.84          4.32         4.98 o                         
  -2 -14   5        236.59        236.77        11.27 o                         
  -1 -14   5         12.42         10.07         2.89 o                         
   0 -14   5          0.77         -2.68         2.68 o                         
   1 -14   5          1.57          0.20         3.39 o                         
   2 -14   5          8.42         -2.06         3.12 o                         
   3 -14   5         33.36         35.72         4.95 o                         
   4 -14   5        743.25        755.34        21.56 o                         
   5 -14   5         74.19         72.06         7.91 o                         
   6 -14   5        394.46        398.29        16.93 o                         
   7 -14   5        630.34        768.51        26.29 o                         
   8 -14   5        108.92         97.85        10.59 o                         
  -4 -13   5         37.50         28.88         8.05 o                         
  -3 -13   5          0.39         -4.32         4.32 o                         
  -2 -13   5        261.16        251.83        10.26 o                         
  -1 -13   5          1.62         -0.12         2.27 o                         
   0 -13   5         52.63         50.35         4.14 o                         
   1 -13   5          3.71         -2.65         3.18 o                         
   2 -13   5        166.75        192.42        10.01 o                         
   3 -13   5        610.35        652.90        19.49 o                         
   4 -13   5       1384.90       1390.09        39.07 o                         
   5 -13   5         67.18         82.01        14.64 o                         
   6 -13   5        894.42       1042.17        36.75 o                         
   7 -13   5         46.47         44.52         4.82 o                         
   8 -13   5        755.92        740.40        21.91 o                         
   9 -13   5        199.70        215.06        13.86 o                         
  -5 -12   5         28.94         34.95         6.41 o                         
  -4 -12   5         33.09         25.66         8.22 o                         
  -3 -12   5        304.59        296.02        12.63 o                         
  -2 -12   5         14.73          6.26         3.45 o                         
  -1 -12   5        909.99        902.60        18.77 o                         
   0 -12   5         68.53         77.06         4.64 o                         
   1 -12   5        360.83        326.23         9.10 o                         
   2 -12   5        217.06        244.66        11.94 o                         
   3 -12   5       3390.50       3334.93        75.28 o                         
   4 -12   5         28.40         37.94         5.26 o                         
   5 -12   5       1352.59       1375.62        35.82 o                         
   6 -12   5        921.37        981.82        23.46 o                         
   7 -12   5        657.79        648.91        19.39 o                         
   8 -12   5          3.96         11.20         4.05 o                         
   9 -12   5        897.83        915.60        26.54 o                         
  -6 -11   5        358.53        352.48        15.30 o                         
  -5 -11   5        105.93         93.19        11.86 o                         
  -4 -11   5        314.94        297.45        17.15 o                         
  -3 -11   5        833.60        837.95        19.80 o                         
  -2 -11   5         71.25         63.49         4.48 o                         
  -1 -11   5        209.41        224.74         6.52 o                         
   0 -11   5        144.28        160.94         5.82 o                         
   1 -11   5        873.64        899.73        19.23 o                         
   2 -11   5        363.47        402.54        12.50 o                         
   3 -11   5       1569.65       1521.42        32.77 o                         
   4 -11   5       1518.63       1434.71        31.33 o                         
   5 -11   5       2019.44       2082.94        55.92 o                         
   6 -11   5       1116.97       1197.76        27.69 o                         
   7 -11   5        174.00        170.13         8.90 o                         
   8 -11   5          4.87         18.13         5.03 o                         
   9 -11   5       1410.43       1302.97        34.84 o                         
  10 -11   5        460.95        416.28        17.57 o                         
  -6 -10   5        225.52        238.22        13.60 o                         
  -5 -10   5         30.50         26.31         5.55 o                         
  -4 -10   5        365.26        364.21        11.61 o                         
  -3 -10   5        758.70        749.49        17.77 o                         
  -2 -10   5        120.58        119.80         5.69 o                         
  -1 -10   5        110.57         81.01         3.83 o                         
   0 -10   5         58.03         61.75         3.28 o                         
   1 -10   5       2316.48       2831.22        82.38 o                         
   2 -10   5       7718.48       7740.49       153.18 o                         
   3 -10   5       1258.59       1219.49        26.70 o                         
   4 -10   5         34.44         39.40         4.27 o                         
   5 -10   5       1909.40       1884.89        40.31 o                         
   6 -10   5       3614.37       3466.63        71.43 o                         
   7 -10   5        131.79        140.56         7.57 o                         
   8 -10   5          6.08         18.05         5.21 o                         
   9 -10   5        888.30        851.72        29.72 o                         
  10 -10   5         24.02         10.78         5.96 o                         
  -7  -9   5         95.44         72.71         7.73 o                         
  -6  -9   5          1.63         -5.53         5.53 o                         
  -5  -9   5         72.85         56.81         5.57 o                         
  -4  -9   5        209.36        201.61        10.36 o                         
  -3  -9   5       2795.78       2756.47        53.53 o                         
  -2  -9   5        106.01        114.04         5.17 o                         
  -1  -9   5       5839.93       5731.92        93.49 o                         
   0  -9   5        648.65        661.29        13.68 o                         
   1  -9   5       1306.28       1695.04        54.58 o                         
   2  -9   5       8845.18       8505.27       183.56 o                         
   3  -9   5       3446.32       3262.39        66.12 o                         
   4  -9   5       3657.71       3599.21        73.06 o                         
   5  -9   5         56.60         49.25         3.98 o                         
   6  -9   5       2868.48       2648.98        51.57 o                         
   7  -9   5        148.71        168.93         8.50 o                         
   8  -9   5          8.97          4.37         4.98 o                         
   9  -9   5         45.71         36.38         7.08 o                         
  10  -9   5         48.57         41.49         7.40 o                         
  -8  -8   5          5.84         -2.30         5.65 o                         
  -7  -8   5       1293.46       1232.53        33.49 o                         
  -6  -8   5         14.51         14.97         8.60 o                         
  -5  -8   5        447.84        447.32        12.18 o                         
  -4  -8   5        335.68        329.78        10.04 o                         
  -3  -8   5         26.40         29.28         3.39 o                         
  -2  -8   5       1560.06       1535.43        26.84 o                         
  -1  -8   5       3733.78       3620.77        59.79 o                         
   0  -8   5       2152.38       2165.76        36.70 o                         
   1  -8   5       1024.22       1062.68        20.92 o                         
   2  -8   5       2748.62       2574.93        56.95 o                         
   3  -8   5        175.67        136.70         5.38 o                         
   4  -8   5       2561.24       2496.78        51.39 o                         
   5  -8   5        608.86        610.88        15.26 o                         
   6  -8   5        632.03        661.70        17.62 o                         
   7  -8   5         72.68         86.77         7.40 o                         
   8  -8   5        229.90        217.11        10.22 o                         
   9  -8   5        134.03        108.59         8.94 o                         
  10  -8   5        198.91        194.05        12.84 o                         
  -8  -7   5         15.64         12.88         7.11 o                         
  -7  -7   5       1930.37       1960.72        48.51 o                         
  -6  -7   5        284.49        281.63        10.08 o                         
  -5  -7   5       1569.05       1549.07        30.46 o                         
  -4  -7   5        263.98        271.83         8.31 o                         
  -3  -7   5       1350.23       1343.69        25.79 o                         
  -2  -7   5       7145.87       6941.17       112.31 o                         
  -1  -7   5       7259.79       7294.55       133.43 o                         
   0  -7   5       4126.19       4092.02        70.86 o                         
   1  -7   5        522.14        532.57        14.85 o                         
   2  -7   5       1724.83       1540.68        31.78 o                         
   3  -7   5       1775.12       1814.48        34.85 o                         
   4  -7   5       1170.39       1142.78        23.02 o                         
   5  -7   5        316.10        273.46         8.21 o                         
   6  -7   5         10.62         10.88         3.43 o                         
   7  -7   5        759.67        752.67        19.17 o                         
   8  -7   5        258.56        237.09        10.34 o                         
   9  -7   5        101.43         81.77         7.95 o                         
  10  -7   5        156.78        131.90        10.17 o                         
  -9  -6   5        571.85        601.53        21.09 o                         
  -8  -6   5          8.81         13.12         5.52 o                         
  -7  -6   5        355.73        326.91        13.30 o                         
  -6  -6   5          1.15          0.92         3.17 o                         
  -5  -6   5        284.92        287.83         8.92 o                         
  -4  -6   5       4349.16       4382.94        77.09 o                         
  -3  -6   5         86.26         98.49         4.46 o                         
  -2  -6   5       5068.25       4825.96        83.38 o                         
  -1  -6   5       1791.41       1776.80        30.14 o                         
   0  -6   5       4026.03       3807.03        61.83 o                         
   1  -6   5        154.64        230.06         5.22 o                         
   2  -6   5        931.15        902.32        19.34 o                         
   3  -6   5       1897.27       1772.37        33.81 o                         
   4  -6   5        125.98        154.05         8.38 o                         
   5  -6   5        539.40        534.46        12.03 o                         
   6  -6   5        484.99        501.99        12.18 o                         
   7  -6   5        141.63        138.30         7.73 o                         
   8  -6   5        176.56        176.67         8.42 o                         
   9  -6   5         27.26         32.97         7.80 o                         
  10  -6   5        792.87        807.59        28.39 o                         
  -9  -5   5        346.10        320.39        15.21 o                         
  -8  -5   5          9.05          4.39         2.42 o                         
  -7  -5   5        391.80        379.19        12.29 o                         
  -6  -5   5        387.67        392.14        10.72 o                         
  -5  -5   5       3019.14       2987.66        53.82 o                         
  -4  -5   5        296.81        314.46         8.02 o                         
  -3  -5   5          1.27          8.14         1.98 o                         
  -2  -5   5       2599.42       2405.79        37.87 o                         
  -1  -5   5        687.49        889.46        15.57 o                         
   0  -5   5       4237.53       4031.03        74.18 o                         
   1  -5   5       2455.82       2454.85        42.47 o                         
   2  -5   5       3101.17       3134.28        58.01 o                         
   3  -5   5        266.79        204.97         5.77 o                         
   4  -5   5       2355.56       2242.84        41.16 o                         
   5  -5   5        255.39        287.50         8.27 o                         
   6  -5   5        192.68        195.87         6.97 o                         
   7  -5   5        312.06        311.87         9.55 o                         
   8  -5   5        126.52        143.31         7.77 o                         
   9  -5   5        426.35        438.91        16.73 o                         
  10  -5   5        759.21        835.69        29.60 o                         
  -9  -4   5         85.05         73.38         6.41 o                         
  -8  -4   5         22.97         27.95         4.16 o                         
  -7  -4   5        617.05        617.75        14.01 o                         
  -6  -4   5       1129.30       1121.20        21.47 o                         
  -5  -4   5       1499.98       1419.77        27.57 o                         
  -4  -4   5        771.51        716.61        14.63 o                         
  -3  -4   5        457.57        449.65         9.78 o                         
  -2  -4   5        873.18        770.26        13.87 o                         
  -1  -4   5       6108.87       6384.34       116.36 o                         
   0  -4   5       2678.73       2609.94        52.10 o                         
   1  -4   5       3900.79       4052.69        69.24 o                         
   2  -4   5       3324.59       3320.17        61.36 o                         
   3  -4   5       2830.40       2934.80        54.82 o                         
   4  -4   5        155.19        143.18         5.34 o                         
   5  -4   5         77.05        100.90         4.83 o                         
   6  -4   5         69.73         94.46         5.23 o                         
   7  -4   5        297.97        271.10         9.04 o                         
   8  -4   5        175.19        176.56         8.90 o                         
   9  -4   5        646.59        608.55        21.80 o                         
  10  -4   5        494.64        539.79        56.84 o                         
 -10  -3   5         70.80         53.96         6.44 o                         
  -9  -3   5         36.92         28.68         4.93 o                         
  -8  -3   5        110.44        114.42         8.15 o                         
  -7  -3   5         68.04         68.83         4.51 o                         
  -6  -3   5       1749.41       1722.98        30.97 o                         
  -5  -3   5       1120.86       1105.08        21.65 o                         
  -4  -3   5       1454.09       1362.43        25.42 o                         
  -3  -3   5       1083.33       1061.75        18.78 o                         
  -2  -3   5       5700.92       5892.08        94.90 o                         
  -1  -3   5      20256.74      21505.79       744.12 o                         
   0  -3   5        282.06        261.58         6.55 o                         
   1  -3   5        203.64        226.48         4.67 o                         
   2  -3   5       3144.15       3080.92        57.15 o                         
   3  -3   5        341.77        415.27         8.53 o                         
   4  -3   5         86.64        134.48        14.16 o                         
   5  -3   5        148.72        162.99         9.51 o                         
   6  -3   5        303.76        309.65         9.05 o                         
   7  -3   5       1140.81       1138.07        23.73 o                         
   8  -3   5         77.42         89.55         6.85 o                         
   9  -3   5        939.69        940.69        26.95 o                         
  10  -3   5        123.50        107.93        12.80 o                         
 -10  -2   5         14.68         20.23         7.24 o                         
  -9  -2   5         11.57         12.27         5.86 o                         
  -8  -2   5        261.84        277.51        11.52 o                         
  -7  -2   5         48.91         48.83         5.18 o                         
  -6  -2   5       1257.30       1238.65        23.11 o                         
  -5  -2   5       3774.24       3709.90        65.37 o                         
  -4  -2   5       4690.87       4919.63        98.36 o                         
  -3  -2   5        913.50       1131.93        19.84 o                         
  -2  -2   5       9457.88      10301.64       387.54 o                         
  -1  -2   5       9454.34      10066.19       369.44 o                         
   0  -2   5         77.97         82.51         2.38 o                         
   1  -2   5         41.37         47.28         2.09 o                         
   2  -2   5        278.49        244.34         5.42 o                         
   3  -2   5        257.68        275.22         6.82 o                         
   4  -2   5       2813.91       3103.07        51.70 o                         
   5  -2   5        732.12        761.78        14.38 o                         
   6  -2   5        217.31        221.96         6.83 o                         
   7  -2   5       1431.46       1419.70        26.86 o                         
   8  -2   5        220.31        220.06         9.10 o                         
   9  -2   5        140.03        141.52        10.92 o                         
  10  -2   5        168.87        176.23        13.60 o                         
 -10  -1   5        298.49        267.27        18.85 o                         
  -9  -1   5        385.47        409.44        16.02 o                         
  -8  -1   5       1631.82       1590.74        31.88 o                         
  -7  -1   5        419.47        410.68        11.33 o                         
  -6  -1   5        407.81        408.44        11.32 o                         
  -5  -1   5       5205.33       4838.60        90.23 o                         
  -4  -1   5       8362.30       8462.33       166.99 o                         
  -3  -1   5         73.70         66.53         4.18 o                         
  -2  -1   5      12791.00      13235.37       493.22 o                         
  -1  -1   5       8537.26       7965.45       270.94 o                         
   0  -1   5        183.16        190.46         4.16 o                         
   1  -1   5        777.42        688.20        11.58 o                         
   2  -1   5         44.36         46.72         2.33 o                         
   3  -1   5          1.44          3.32         1.55 o                         
   4  -1   5       4140.75       4262.14        74.55 o                         
   5  -1   5         96.29        105.61         5.10 o                         
   6  -1   5        453.10        460.71        11.81 o                         
   7  -1   5          3.10         53.45        10.60 o                         
   8  -1   5        650.88        665.90        17.83 o                         
   9  -1   5         86.02         89.56        13.95 o                         
  10  -1   5         73.76         90.23        18.12 o                         
 -11   0   5        272.89        263.88        19.66 o                         
 -10   0   5         53.84         63.01         7.73 o                         
  -9   0   5       1516.70       1505.49        39.86 o                         
  -8   0   5       1309.63       1397.92        28.68 o                         
  -7   0   5       1300.34       1256.05        27.15 o                         
  -6   0   5         14.95         17.57         3.40 o                         
  -5   0   5       8927.76       8973.07       164.32 o                         
  -4   0   5       2292.58       2273.88        43.43 o                         
  -3   0   5       2461.43       2516.21        41.65 o                         
  -2   0   5       5023.10       4816.23        82.47 o                         
  -1   0   5       1413.41       1712.73        25.63 o                         
   0   0   5         50.19         48.65         2.04 o                         
   1   0   5       3834.38       3815.59        58.75 o                         
   2   0   5       3246.43       3401.10        55.76 o                         
   3   0   5        131.40        179.34         5.09 o                         
   4   0   5        157.02        213.20         6.12 o                         
   5   0   5        504.59        498.30        17.58 o                         
   6   0   5       1926.60       1906.04        36.31 o                         
   7   0   5          3.83          7.38         3.21 o                         
   8   0   5       1256.47       1297.09        29.19 o                         
   9   0   5        406.02        424.20        20.77 o                         
  10   0   5         71.40         79.93         9.29 o                         
 -11   1   5         74.62         70.25         9.77 o                         
 -10   1   5          1.37          4.63         5.72 o                         
  -9   1   5         27.57         32.99         7.29 o                         
  -8   1   5        927.12        982.88        21.47 o                         
  -7   1   5       2032.46       2068.23        41.67 o                         
  -6   1   5       1914.32       2035.13        40.36 o                         
  -5   1   5       7253.98       7006.04       139.33 o                         
  -4   1   5       2137.06       2187.54        39.26 o                         
  -3   1   5       3058.75       3173.12        52.00 o                         
  -2   1   5       2604.51       2587.95        42.50 o                         
  -1   1   5        496.50        575.49         9.91 o                         
   0   1   5          4.85          2.43         1.19 o                         
   1   1   5       3374.06       3522.86        54.54 o                         
   2   1   5        821.98        763.85        13.34 o                         
   3   1   5        120.78        246.10         7.34 o                         
   4   1   5       2033.80       1997.58        34.65 o                         
   5   1   5       1256.75       1281.28        24.20 o                         
   6   1   5        295.75        288.78         8.71 o                         
   7   1   5          0.43         -1.18         3.10 o                         
   8   1   5       1464.44       1463.44        34.91 o                         
   9   1   5       1446.08       1466.33        43.10 o                         
  10   1   5        192.21        200.71        13.37 o                         
 -11   2   5          4.94         -0.39         6.77 o                         
 -10   2   5        180.21        163.63        13.63 o                         
  -9   2   5         86.64        106.01         8.98 o                         
  -8   2   5       1549.30       1558.65        35.83 o                         
  -7   2   5       4467.88       4516.64        85.70 o                         
  -6   2   5       1556.77       1526.78        31.45 o                         
  -5   2   5       2051.30       2179.42        47.21 o                         
  -4   2   5        396.20        425.14        10.17 o                         
  -3   2   5         59.74         63.00         3.19 o                         
  -2   2   5       1888.16       2140.78        43.63 o                         
  -1   2   5       2129.57       2282.03        40.17 o                         
   0   2   5         19.43         33.35         2.01 o                         
   1   2   5         20.10         18.47         1.71 o                         
   2   2   5       2669.84       2834.04        44.73 o                         
   3   2   5        316.05        406.64         9.84 o                         
   4   2   5       3521.27       3612.19        62.83 o                         
   5   2   5        962.46        958.33        18.93 o                         
   6   2   5        104.04        107.38         5.78 o                         
   7   2   5        309.71        302.58         9.99 o                         
   8   2   5        883.49        908.26        26.44 o                         
   9   2   5        958.19        996.37        33.60 o                         
 -11   3   5        131.95        126.94        12.06 o                         
 -10   3   5        341.38        281.71        16.73 o                         
  -9   3   5        438.14        456.33        19.53 o                         
  -8   3   5        610.43        662.35        17.05 o                         
  -7   3   5       2177.00       2156.47        43.20 o                         
  -6   3   5       2210.59       2222.07        43.64 o                         
  -5   3   5        425.32        442.77        13.23 o                         
  -4   3   5       1070.79       1254.70        23.47 o                         
  -3   3   5       1531.73       1679.84        30.18 o                         
  -2   3   5        133.76        106.43         3.73 o                         
  -1   3   5        462.11        509.37        10.93 o                         
   0   3   5        440.81        500.13        10.06 o                         
   1   3   5       1868.79       1877.57        30.32 o                         
   2   3   5          3.40          4.63         1.79 o                         
   3   3   5        168.17        177.04         6.06 o                         
   4   3   5       2482.66       2488.95        42.91 o                         
   5   3   5       1528.27       1547.97        31.08 o                         
   6   3   5        453.55        456.03        12.63 o                         
   7   3   5        118.56        133.89         7.68 o                         
   8   3   5        984.83        967.52        34.55 o                         
   9   3   5        958.98        950.18        30.94 o                         
 -11   4   5        828.68        847.43        47.93 o                         
 -10   4   5          0.65          4.43         7.02 o                         
  -9   4   5        577.42        567.39        15.12 o                         
  -8   4   5          6.60         16.87         3.84 o                         
  -7   4   5        487.26        525.56        13.67 o                         
  -6   4   5       2566.74       2674.53        51.67 o                         
  -5   4   5         18.59         25.54         3.07 o                         
  -4   4   5         91.48         94.41         3.86 o                         
  -3   4   5         15.11         12.02         1.74 o                         
  -2   4   5        808.57        803.72        17.13 o                         
  -1   4   5       3621.34       3542.07        62.06 o                         
   0   4   5       2261.40       2319.58        46.80 o                         
   1   4   5       2983.78       3088.05        51.50 o                         
   2   4   5       1190.06       1109.24        19.22 o                         
   3   4   5        110.73        131.18         5.06 o                         
   4   4   5         30.83         17.01         3.41 o                         
   5   4   5       1340.44       1346.22        25.64 o                         
   6   4   5       2405.11       2391.07        42.91 o                         
   7   4   5         18.71         22.09         4.82 o                         
   8   4   5        479.63        496.45        17.99 o                         
   9   4   5        329.30        331.66        25.37 o                         
 -11   5   5        319.32        305.74        16.85 o                         
 -10   5   5        708.56        761.91        31.51 o                         
  -9   5   5        736.77        723.94        19.40 o                         
  -8   5   5         20.23         30.71         4.67 o                         
  -7   5   5        677.51        695.59        16.73 o                         
  -6   5   5       1448.66       1487.40        30.43 o                         
  -5   5   5          9.81          1.59         2.32 o                         
  -4   5   5       1669.48       1734.81        31.63 o                         
  -3   5   5        150.17        137.43         5.15 o                         
  -2   5   5          5.79         -0.61         2.47 o                         
  -1   5   5       4539.57       4477.18        83.62 o                         
   0   5   5       1388.59       1373.58        28.71 o                         
   1   5   5        274.97        313.10         7.88 o                         
   2   5   5        822.80        931.14        16.82 o                         
   3   5   5        263.69        266.01         7.48 o                         
   4   5   5        484.39        507.02        12.00 o                         
   5   5   5       1030.87       1017.51        20.76 o                         
   6   5   5         64.79         66.17         6.48 o                         
   7   5   5       1029.54       1011.46        28.72 o                         
   8   5   5       1176.26       1148.34        39.39 o                         
 -11   6   5        159.93        163.47        13.61 o                         
 -10   6   5       1014.10       1091.22        47.20 o                         
  -9   6   5       1801.09       1827.96        45.71 o                         
  -8   6   5        157.06        156.41         8.02 o                         
  -7   6   5        755.53        777.79        18.33 o                         
  -6   6   5         12.68          9.23         3.97 o                         
  -5   6   5       2242.00       2182.95        42.64 o                         
  -4   6   5        575.95        539.17        11.17 o                         
  -3   6   5        312.98        316.98         9.37 o                         
  -2   6   5       1417.74       1469.95        29.75 o                         
  -1   6   5        194.37        231.46         9.28 o                         
   0   6   5         22.07         34.13         3.40 o                         
   1   6   5        228.09        274.75         8.00 o                         
   2   6   5       2004.31       2014.45        37.62 o                         
   3   6   5          7.91          7.12         2.66 o                         
   4   6   5       1794.97       1836.95        44.40 o                         
   5   6   5       3026.24       2970.77        56.48 o                         
   6   6   5        349.72        362.22        15.19 o                         
   7   6   5        122.09        131.05        11.69 o                         
   8   6   5        702.16        708.25        28.87 o                         
 -11   7   5         95.61        113.53        11.21 o                         
 -10   7   5        712.58        751.16        26.51 o                         
  -9   7   5        929.98        879.69        25.74 o                         
  -8   7   5        443.80        408.36        12.40 o                         
  -7   7   5        183.07        189.14         7.99 o                         
  -6   7   5        139.80        145.57         7.34 o                         
  -5   7   5        411.48        368.36        10.19 o                         
  -4   7   5          4.60          4.26         2.46 o                         
  -3   7   5          0.36          7.50         2.85 o                         
  -2   7   5        802.25        886.59        21.84 o                         
  -1   7   5         37.29         39.07         4.10 o                         
   0   7   5         29.60         27.21         3.36 o                         
   1   7   5        654.74        680.24        16.87 o                         
   2   7   5       1830.64       1905.42        36.08 o                         
   3   7   5         14.23         14.31         3.59 o                         
   4   7   5       1180.83       1154.05        33.19 o                         
   5   7   5       1686.74       1694.01        48.58 o                         
   6   7   5         54.59         43.03         8.92 o                         
   7   7   5        476.75        463.87        49.78 o                         
 -11   8   5        103.08        106.27        11.01 o                         
 -10   8   5        350.00        331.67        17.03 o                         
  -9   8   5        453.06        413.65        28.32 o                         
  -8   8   5        319.50        311.02        10.67 o                         
  -7   8   5        483.24        458.16        12.89 o                         
  -6   8   5          5.96          9.06         3.30 o                         
  -5   8   5         89.44         73.77         5.81 o                         
  -4   8   5         43.56         53.36         4.23 o                         
  -3   8   5        567.50        613.42        14.70 o                         
  -2   8   5         73.87         67.27         4.90 o                         
  -1   8   5        997.27        974.29        21.38 o                         
   0   8   5        109.87        111.46         5.75 o                         
   1   8   5       2462.28       2413.94        51.26 o                         
   2   8   5        353.16        361.44        12.45 o                         
   3   8   5         27.74         51.76         6.80 o                         
   4   8   5       4902.37       4839.18       115.03 o                         
   5   8   5       1914.06       2013.13        56.66 o                         
   6   8   5         26.88         30.86         7.98 o                         
   7   8   5         50.07         57.47         9.51 o                         
 -10   9   5          4.24          8.55         6.74 o                         
  -9   9   5          2.08         -5.03         5.22 o                         
  -8   9   5          3.11         -3.13         3.49 o                         
  -7   9   5         12.70          9.64         4.03 o                         
  -6   9   5         86.67         84.63         5.97 o                         
  -5   9   5         19.14         18.19         4.29 o                         
  -4   9   5        960.72        903.91        20.11 o                         
  -3   9   5        263.66        269.40         8.69 o                         
  -2   9   5       1346.93       1333.24        28.07 o                         
  -1   9   5         46.86         55.26         4.53 o                         
   0   9   5         96.26         84.18         5.44 o                         
   1   9   5       4585.56       4511.56       114.12 o                         
   2   9   5       1173.05       1196.51        30.38 o                         
   3   9   5          7.46         13.97         4.37 o                         
   4   9   5       3840.25       3873.48       119.63 o                         
   5   9   5        651.54        638.58        34.62 o                         
   6   9   5        554.04        568.29        30.48 o                         
 -10  10   5         41.17         31.94         6.35 o                         
  -9  10   5        127.89        128.13        11.51 o                         
  -8  10   5          1.32         -1.18         4.73 o                         
  -7  10   5          1.17          2.17         3.62 o                         
  -6  10   5       1418.02       1430.47        39.91 o                         
  -5  10   5        204.63        200.87         9.41 o                         
  -4  10   5        671.57        693.38        16.67 o                         
  -3  10   5        332.99        321.49         9.93 o                         
  -2  10   5        476.12        460.70        12.69 o                         
  -1  10   5        927.65       1041.29        22.14 o                         
   0  10   5        299.87        313.73        10.72 o                         
   1  10   5       3496.79       3632.45        85.43 o                         
   2  10   5       1635.24       1690.48        51.29 o                         
   3  10   5         44.48         60.01         7.61 o                         
   4  10   5        671.74        722.97        26.98 o                         
   5  10   5        255.66        248.92        16.64 o                         
 -10  11   5        350.99        359.44        18.64 o                         
  -9  11   5        597.91        594.27        21.83 o                         
  -8  11   5         13.34         19.67         6.72 o                         
  -7  11   5        324.16        309.84        12.09 o                         
  -6  11   5        105.11         99.75         6.71 o                         
  -5  11   5         35.04         44.20         5.33 o                         
  -4  11   5         13.70         18.64         4.72 o                         
  -3  11   5        734.64        724.47        21.69 o                         
  -2  11   5       1074.72       1114.87        30.19 o                         
  -1  11   5        604.75        691.92        17.79 o                         
   0  11   5       1756.29       1723.93        34.12 o                         
   1  11   5       4540.03       4456.23        97.44 o                         
   2  11   5        935.77        961.28        27.22 o                         
   3  11   5         44.87         51.93        11.07 o                         
   4  11   5         50.56         55.62        12.05 o                         
  -9  12   5        398.78        394.82        21.06 o                         
  -8  12   5         28.27         28.28         7.60 o                         
  -7  12   5          7.92         10.28         6.01 o                         
  -6  12   5        538.09        514.71        19.35 o                         
  -5  12   5        524.55        535.64        18.03 o                         
  -4  12   5        802.20        913.59        36.26 o                         
  -3  12   5        556.25        612.48        28.62 o                         
  -2  12   5       2589.88       2571.72        51.52 o                         
  -1  12   5       1212.99       1294.49        34.03 o                         
   0  12   5        546.89        559.59        24.62 o                         
   1  12   5        360.14        407.75        15.15 o                         
   2  12   5        675.24        702.34        25.03 o                         
   3  12   5         32.61         34.82         9.29 o                         
   4  12   5         85.53        123.01        22.45 o                         
  -9  13   5          1.60          6.35         7.06 o                         
  -8  13   5       1207.05       1284.28        39.40 o                         
  -7  13   5        189.00        185.90        12.81 o                         
  -6  13   5          3.11          4.41         6.76 o                         
  -5  13   5       1173.27       1214.47        32.75 o                         
  -4  13   5        194.33        301.17        24.10 o                         
  -3  13   5        265.53        278.24        12.78 o                         
  -2  13   5       1160.51       1200.31        41.54 o                         
  -1  13   5         90.81        105.36         6.98 o                         
   0  13   5         97.20        106.96        10.43 o                         
   1  13   5         13.51          9.72         4.79 o                         
   2  13   5        321.38        357.63        14.68 o                         
  -8  14   5        728.43        709.57        36.16 o                         
  -6  14   5         41.20         30.53         7.18 o                         
  -5  14   5        801.55        851.14        28.19 o                         
  -4  14   5          4.95         22.89         6.67 o                         
  -3  14   5        147.79        149.18        11.18 o                         
  -2  14   5        476.37        507.35        16.65 o                         
  -1  14   5        193.80        205.20        11.85 o                         
   0  14   5         16.34          3.03         5.24 o                         
   1  14   5         53.56         44.59         6.43 o                         
  -7  15   5        163.38        183.24        15.52 o                         
  -6  15   5         19.07         24.82         7.27 o                         
  -5  15   5        551.59        576.24        26.25 o                         
  -4  15   5        102.59        108.10        11.04 o                         
  -3  15   5         96.01         91.96        11.48 o                         
  -2  15   5        119.54        130.91        11.37 o                         
  -1  15   5        104.57        100.42         6.56 o                         
   0 -16   6        250.08        234.06         8.65 o                         
   1 -16   6        892.43        909.48        25.99 o                         
   2 -16   6          2.96         -0.11         4.00 o                         
   3 -16   6        530.55        524.99        23.90 o                         
   4 -16   6        159.93        134.67        10.41 o                         
   5 -16   6         12.54         24.64         6.51 o                         
   6 -16   6        336.87        352.68        16.35 o                         
  -2 -15   6       2043.77       2101.84        51.29 o                         
  -1 -15   6         75.37         76.94         6.39 o                         
   0 -15   6         83.75         80.72         4.58 o                         
   1 -15   6         40.34         41.32         6.96 o                         
   2 -15   6         40.03         47.84         4.80 o                         
   3 -15   6       1311.14       1285.73        41.64 o                         
   4 -15   6         57.03         35.39         6.03 o                         
   5 -15   6        147.53        174.54        11.78 o                         
   6 -15   6        179.60        180.04        11.64 o                         
   7 -15   6         46.45         38.03         7.20 o                         
  -3 -14   6       1450.24       1483.54        50.44 o                         
  -2 -14   6        752.48        814.65        21.78 o                         
  -1 -14   6        257.13        251.54         8.47 o                         
   0 -14   6         20.73         10.87         2.60 o                         
   1 -14   6         27.18         35.44         4.32 o                         
   2 -14   6        653.27        685.78        18.04 o                         
   3 -14   6        898.29        935.67        24.74 o                         
   4 -14   6         32.88         24.59         4.46 o                         
   5 -14   6         58.41         44.41         6.60 o                         
   7 -14   6        106.47        102.22        11.41 o                         
   8 -14   6          8.28         12.82         3.04 o                         
  -4 -13   6         67.24         58.36         6.42 o                         
  -3 -13   6        216.78        222.22        12.01 o                         
  -2 -13   6          3.37         -3.22         3.22 o                         
  -1 -13   6        313.94        325.27        10.90 o                         
   0 -13   6        922.38        886.23        17.99 o                         
   1 -13   6       1067.08       1130.89        30.17 o                         
   2 -13   6          1.38         -2.93         2.93 o                         
   3 -13   6        264.04        253.40         9.91 o                         
   4 -13   6        290.06        282.56        16.81 o                         
   6 -13   6        604.90        971.44        33.55 o                         
   7 -13   6        729.45        719.88        20.79 o                         
   8 -13   6          1.77          0.39         5.46 o                         
   9 -13   6        167.01        142.04        11.80 o                         
  -5 -12   6        428.27        419.06        18.06 o                         
  -4 -12   6        146.13        146.16         8.80 o                         
  -3 -12   6        197.64        203.45         9.28 o                         
  -2 -12   6        133.31        113.16         5.85 o                         
  -1 -12   6        226.06        236.66         6.92 o                         
   0 -12   6         64.97         65.57         4.00 o                         
   1 -12   6         54.87         49.10         2.91 o                         
   2 -12   6        118.32        121.11         8.99 o                         
   3 -12   6         29.53         22.49         3.67 o                         
   4 -12   6         97.08        105.15         5.36 o                         
   5 -12   6        185.76        338.14        13.81 o                         
   6 -12   6       1481.27       1628.15        38.40 o                         
   7 -12   6       1305.46       1357.84        34.61 o                         
   8 -12   6        670.47        615.23        19.75 o                         
   9 -12   6         18.27         20.67        10.40 o                         
  -6 -11   6         98.79        103.38         8.88 o                         
  -5 -11   6         14.21          6.56         7.97 o                         
  -4 -11   6        271.54        259.75        11.72 o                         
  -3 -11   6         74.42         78.32         5.65 o                         
  -2 -11   6        305.66        313.31        10.30 o                         
  -1 -11   6         14.75         13.41         2.46 o                         
   0 -11   6       1224.27       1224.52        23.73 o                         
   1 -11   6         42.82         45.44         3.44 o                         
   2 -11   6        164.99        145.75         8.35 o                         
   3 -11   6        276.94        258.32         8.25 o                         
   4 -11   6         94.69         90.51         5.00 o                         
   5 -11   6        274.36        240.94         8.68 o                         
   6 -11   6        813.68        813.35        20.30 o                         
   7 -11   6       1451.16       1427.33        35.80 o                         
   8 -11   6       1977.26       1939.37        56.88 o                         
   9 -11   6         48.17         52.64         7.57 o                         
  -6 -10   6          5.14         -1.62         6.05 o                         
  -5 -10   6         34.08         39.04         5.85 o                         
  -4 -10   6         53.79         55.94         5.45 o                         
  -3 -10   6          0.87         -1.30         3.40 o                         
  -2 -10   6          3.05          0.63         1.81 o                         
  -1 -10   6         23.70         22.15         2.62 o                         
   0 -10   6         64.29         72.61         4.50 o                         
   1 -10   6        633.51        627.02        12.63 o                         
   2 -10   6        180.31        227.90         7.39 o                         
   3 -10   6       4643.75       4593.86       101.10 o                         
   4 -10   6        805.53        815.25        19.08 o                         
   5 -10   6        520.41        524.36        14.94 o                         
   6 -10   6          1.48         -1.82         2.72 o                         
   7 -10   6        859.02        824.10        19.52 o                         
   8 -10   6       2676.22       2649.17        70.62 o                         
   9 -10   6        213.08        188.98        11.12 o                         
  10 -10   6         73.12         43.23        10.49 o                         
  -7  -9   6        539.31        535.24        19.42 o                         
  -6  -9   6        187.91        169.24        10.04 o                         
  -5  -9   6        107.06         99.49         6.29 o                         
  -4  -9   6        327.80        322.92        10.22 o                         
  -3  -9   6        130.83        137.84         6.26 o                         
  -2  -9   6        714.47        720.81        14.12 o                         
  -1  -9   6          8.88          9.78         2.24 o                         
   0  -9   6        456.70        476.86         9.28 o                         
   1  -9   6       1436.37       1380.59        23.63 o                         
   2  -9   6        673.87        675.95        13.99 o                         
   3  -9   6        414.47        414.07        11.94 o                         
   4  -9   6       2010.75       1866.99        39.36 o                         
   5  -9   6        336.11        363.23        10.61 o                         
   6  -9   6         33.30         33.95         4.04 o                         
   7  -9   6       2988.56       2790.61        58.74 o                         
   8  -9   6       1206.41       1187.65        31.80 o                         
   9  -9   6          4.06          2.15         4.98 o                         
  10  -9   6          2.82         -5.45         5.45 o                         
  -8  -8   6        264.48        265.46        13.84 o                         
  -7  -8   6        302.30        311.64        15.57 o                         
  -6  -8   6        156.68        169.13        11.05 o                         
  -5  -8   6         38.34         32.96         4.29 o                         
  -4  -8   6         34.95         32.22         3.67 o                         
  -3  -8   6        826.16        797.51        17.80 o                         
  -2  -8   6       1125.72       1104.27        22.63 o                         
  -1  -8   6        157.08        141.04         4.49 o                         
   0  -8   6        337.48        302.87         7.14 o                         
   1  -8   6        466.97        431.21         8.94 o                         
   2  -8   6        619.98        601.63        12.75 o                         
   3  -8   6         13.30         11.39         2.42 o                         
   4  -8   6       1552.45       1497.14        29.39 o                         
   5  -8   6         36.49         40.00         4.23 o                         
   6  -8   6        210.63        168.14         7.24 o                         
   7  -8   6       2664.77       2692.49        53.11 o                         
   8  -8   6        123.44         96.71         8.20 o                         
   9  -8   6         43.60         44.11         7.63 o                         
  10  -8   6        244.72        214.82        12.84 o                         
  -8  -7   6         34.49         35.28         6.54 o                         
  -7  -7   6        149.85        150.80         9.85 o                         
  -6  -7   6        376.18        398.70        13.06 o                         
  -5  -7   6        360.08        362.40        10.37 o                         
  -4  -7   6         47.74         46.83         3.83 o                         
  -3  -7   6       1515.63       1436.55        27.24 o                         
  -2  -7   6        138.20        114.45         4.73 o                         
  -1  -7   6        698.44        624.03        12.36 o                         
   0  -7   6        468.02        480.02         9.21 o                         
   1  -7   6          2.35          3.78         1.06 o                         
   2  -7   6        437.24        410.96         9.12 o                         
   3  -7   6        954.99        824.37        18.39 o                         
   4  -7   6       2998.71       2877.29        59.74 o                         
   5  -7   6          0.61         -0.23         2.33 o                         
   6  -7   6       4226.42       4085.86        72.41 o                         
   7  -7   6       1690.64       1754.98        36.23 o                         
   8  -7   6         58.24         58.02         6.61 o                         
   9  -7   6         21.97         19.58         5.88 o                         
  10  -7   6         49.22         46.66         8.53 o                         
  -9  -6   6         69.62         64.41         8.10 o                         
  -8  -6   6         75.94         60.49         7.30 o                         
  -7  -6   6        617.63        608.64        19.85 o                         
  -6  -6   6       1290.23       1275.66        26.10 o                         
  -5  -6   6        824.07        773.51        17.12 o                         
  -4  -6   6       1102.40       1056.36        21.18 o                         
  -3  -6   6        889.19        850.63        19.78 o                         
  -2  -6   6        257.14        270.50         6.67 o                         
  -1  -6   6        446.84        396.02         7.97 o                         
   0  -6   6       1644.82       1647.40        31.69 o                         
   1  -6   6        191.94        241.08         6.63 o                         
   2  -6   6        479.92        505.84        10.16 o                         
   3  -6   6       8971.93       8480.09       166.81 o                         
   4  -6   6       6184.22       6011.67       110.45 o                         
   5  -6   6        148.56        146.09         5.73 o                         
   6  -6   6       1441.31       1453.98        28.29 o                         
   7  -6   6       3442.20       3447.68        62.56 o                         
   8  -6   6        353.95        359.90        14.92 o                         
   9  -6   6        632.58        644.16        21.28 o                         
  10  -6   6          1.57         -1.74         6.40 o                         
  -9  -5   6         53.97         55.95         9.11 o                         
  -8  -5   6        138.16        113.36         7.80 o                         
  -7  -5   6         25.89         31.67         4.25 o                         
  -6  -5   6         91.59         95.21         5.52 o                         
  -5  -5   6       1667.15       1662.78        29.69 o                         
  -4  -5   6         70.35         74.83         4.30 o                         
  -3  -5   6         50.42         64.84         3.61 o                         
  -2  -5   6          3.35          4.45         1.22 o                         
  -1  -5   6        149.22        145.20         3.45 o                         
   0  -5   6          3.73         22.70         2.30 o                         
   1  -5   6        632.64        600.17        13.53 o                         
   2  -5   6        313.53        401.81         8.53 o                         
   3  -5   6      12443.62      12037.12       464.58 o                         
   4  -5   6       1541.50       1540.84        28.46 o                         
   5  -5   6       1603.79       1628.67        33.78 o                         
   6  -5   6       1121.11       1114.22        22.62 o                         
   7  -5   6        706.84        693.33        16.56 o                         
   8  -5   6       1797.06       1799.51        40.99 o                         
   9  -5   6       1636.41       1650.35        42.73 o                         
  10  -5   6          0.73         -0.72         6.43 o                         
  -9  -4   6          8.13          8.43         4.20 o                         
  -8  -4   6         55.93         45.85         5.29 o                         
  -7  -4   6        275.82        271.55        10.32 o                         
  -6  -4   6          3.57          2.48         2.49 o                         
  -5  -4   6         89.54         80.01         4.97 o                         
  -4  -4   6        858.88        847.19        16.87 o                         
  -3  -4   6        225.43        263.73         6.39 o                         
  -2  -4   6        100.78        167.92         4.02 o                         
  -1  -4   6        954.70        948.93        18.99 o                         
   1  -4   6       3976.19       3865.31        76.92 o                         
   2  -4   6       1772.47       1885.24        38.84 o                         
   3  -4   6       9166.32       8532.53       206.51 o                         
   4  -4   6       6148.82       6219.98       101.11 o                         
   5  -4   6       1992.57       2004.70        39.40 o                         
   6  -4   6        186.55        199.59         7.33 o                         
   7  -4   6        172.66        162.50         7.54 o                         
   8  -4   6       1877.26       1837.44        36.34 o                         
   9  -4   6        664.64        686.51        28.78 o                         
  10  -4   6         40.28         36.37         9.45 o                         
 -10  -3   6         54.77         43.63         5.73 o                         
  -9  -3   6        270.60        270.86        11.28 o                         
  -8  -3   6        226.89        255.64        15.22 o                         
  -7  -3   6        335.78        353.91        10.29 o                         
  -6  -3   6         21.24         16.58         3.60 o                         
  -5  -3   6        168.16        204.37         6.53 o                         
  -4  -3   6        256.37        247.56         6.87 o                         
  -3  -3   6       1179.27       1205.83        21.08 o                         
  -2  -3   6       5764.81       5806.68        93.70 o                         
  -1  -3   6       1084.31        982.27        15.90 o                         
   1  -3   6      12655.59      13194.95       470.83 o                         
   2  -3   6         24.75         47.12         2.47 o                         
   3  -3   6         30.42         14.59         2.11 o                         
   4  -3   6        638.24        774.04        22.15 o                         
   5  -3   6       1135.48       1104.75        23.66 o                         
   6  -3   6        221.18        204.29         6.98 o                         
   7  -3   6         21.25         16.64         4.54 o                         
   8  -3   6       1191.23       1229.89        25.98 o                         
   9  -3   6        330.40        318.93        14.04 o                         
  10  -3   6         25.63         12.43         8.50 o                         
 -10  -2   6         71.05         64.89         6.49 o                         
  -9  -2   6        136.30        141.95         9.28 o                         
  -8  -2   6        933.66        923.13        23.74 o                         
  -7  -2   6        743.42        765.27        17.36 o                         
  -6  -2   6        107.18         90.56         5.07 o                         
  -5  -2   6        202.47        197.67         6.31 o                         
  -4  -2   6        735.28        700.30        13.70 o                         
  -3  -2   6       2407.86       2393.00        39.81 o                         
  -2  -2   6       9343.74       9456.21       262.77 o                         
  -1  -2   6       3308.81       3334.02        51.36 o                         
   0  -2   6       3338.58       3226.11        49.68 o                         
   1  -2   6       1178.24       1010.22        20.08 o                         
   2  -2   6       1250.39       1232.65        21.31 o                         
   3  -2   6        907.97       1144.21        20.30 o                         
   4  -2   6       2783.82       2898.03        48.69 o                         
   5  -2   6       2283.87       2450.90        48.06 o                         
   6  -2   6        418.48        434.37        12.37 o                         
   7  -2   6        230.28        244.30         8.36 o                         
   8  -2   6         98.36         96.36         6.26 o                         
   9  -2   6        440.97        408.19        21.37 o                         
  10  -2   6          4.40         -7.84         7.84 o                         
 -10  -1   6        318.35        316.52        12.94 o                         
  -9  -1   6        258.27        296.54        11.90 o                         
  -8  -1   6        944.35        975.67        21.71 o                         
  -7  -1   6        549.84        521.82        13.05 o                         
  -6  -1   6       4119.18       4061.17        71.86 o                         
  -5  -1   6       1874.73       1930.58        35.43 o                         
  -4  -1   6         18.77         28.57         3.42 o                         
  -3  -1   6       9194.83       8905.82       248.37 o                         
  -2  -1   6          2.23          7.45         1.59 o                         
  -1  -1   6        344.41        424.62         7.35 o                         
   0  -1   6        670.70        631.59        11.39 o                         
   1  -1   6       3225.73       3249.40        50.34 o                         
   2  -1   6        171.80        182.88         4.56 o                         
   3  -1   6       3692.27       3977.76        69.40 o                         
   4  -1   6       2822.67       2846.99        47.90 o                         
   5  -1   6       1574.21       1659.55        29.60 o                         
   6  -1   6        214.87        216.51         7.34 o                         
   7  -1   6        110.92        113.70         6.31 o                         
   8  -1   6        709.70        673.57        21.64 o                         
   9  -1   6        108.21        122.35         9.35 o                         
  10  -1   6          4.25          8.17         7.18 o                         
 -10   0   6       1537.16       1609.28        42.55 o                         
  -9   0   6        687.26        660.02        21.38 o                         
  -8   0   6          0.08          2.56         3.42 o                         
  -7   0   6         47.47         35.63         4.55 o                         
  -6   0   6       5894.66       5782.98       107.87 o                         
  -5   0   6       2506.22       2583.18        49.65 o                         
  -4   0   6       2229.93       2338.00        41.76 o                         
  -3   0   6        189.77        133.72         4.22 o                         
  -2   0   6        570.94        586.53         9.78 o                         
  -1   0   6          7.56          4.84         1.01 o                         
   0   0   6       2040.14       2060.42        32.60 o                         
   1   0   6        228.03        265.57         5.63 o                         
   2   0   6        788.53        920.51        16.58 o                         
   3   0   6          5.17         14.44         2.08 o                         
   4   0   6       1148.53       1152.61        22.56 o                         
   5   0   6        188.98        183.45         6.49 o                         
   6   0   6       1213.81       1242.74        23.82 o                         
   7   0   6        183.24        162.84         7.15 o                         
   8   0   6        255.56        235.60        10.40 o                         
   9   0   6        473.03        450.58        17.49 o                         
  10   0   6        196.23        176.23        18.76 o                         
 -11   1   6        435.04        453.61        22.08 o                         
 -10   1   6       1116.91       1107.80        32.36 o                         
  -9   1   6       1415.07       1413.18        37.56 o                         
  -8   1   6       1332.36       1280.64        35.90 o                         
  -7   1   6          5.51         13.91         3.71 o                         
  -6   1   6       2498.09       2524.90        49.21 o                         
  -5   1   6        322.31        304.38         8.73 o                         
  -4   1   6        955.90        966.23        17.76 o                         
  -3   1   6       2517.80       2642.95        43.86 o                         
  -2   1   6       2157.24       2168.24        36.00 o                         
  -1   1   6        512.63        690.15        11.87 o                         
   0   1   6         12.15         34.42         2.24 o                         
   1   1   6        322.70        330.59         6.69 o                         
   2   1   6         16.58         17.15         1.87 o                         
   3   1   6       2174.48       2126.36        36.40 o                         
   4   1   6        587.34        569.83        12.28 o                         
   5   1   6        398.87        378.31         9.67 o                         
   6   1   6         92.13         92.98         5.39 o                         
   7   1   6         94.21        108.45         6.09 o                         
   8   1   6        559.67        509.77        15.28 o                         
   9   1   6         76.00        102.75         9.06 o                         
 -11   2   6          5.63          6.67         7.49 o                         
 -10   2   6        675.64        695.11        29.66 o                         
  -9   2   6        651.16        664.19        21.55 o                         
  -8   2   6        419.75        414.85        13.74 o                         
  -7   2   6       1086.95       1081.54        23.98 o                         
  -6   2   6        134.69        149.68         7.13 o                         
  -5   2   6       1068.85       1123.86        21.91 o                         
  -4   2   6       2782.66       2641.11        46.97 o                         
  -3   2   6        323.39        357.21         8.25 o                         
  -2   2   6       2090.75       2250.96        37.68 o                         
  -1   2   6         25.84         19.18         1.52 o                         
   0   2   6       2024.31       1907.43        32.28 o                         
   1   2   6       2163.16       2107.52        33.67 o                         
   2   2   6        306.73        329.71         7.86 o                         
   3   2   6        848.67        781.51        14.44 o                         
   4   2   6         13.47         21.58         2.92 o                         
   5   2   6       1749.05       1718.46        31.22 o                         
   6   2   6        650.13        611.39        14.26 o                         
   7   2   6        434.64        414.31        13.57 o                         
   8   2   6        156.71        153.28        10.56 o                         
   9   2   6         25.19         28.35         9.45 o                         
 -11   3   6        152.40        185.95        12.33 o                         
 -10   3   6        700.57        707.73        23.87 o                         
  -9   3   6       2628.40       2588.73        70.63 o                         
  -8   3   6         39.78         38.35         5.06 o                         
  -7   3   6        794.29        763.56        18.31 o                         
  -6   3   6        769.84        779.17        17.88 o                         
  -5   3   6        103.68        134.44        10.15 o                         
  -4   3   6       1570.91       1463.08        26.97 o                         
  -3   3   6       1817.66       2193.09        41.90 o                         
  -2   3   6        202.28        254.75         6.72 o                         
  -1   3   6       3852.94       3786.39        66.20 o                         
   0   3   6       1344.49       1319.38        23.30 o                         
   1   3   6       1736.07       1725.98        31.64 o                         
   2   3   6       1277.93       1325.23        22.44 o                         
   3   3   6       1180.07       1176.10        30.73 o                         
   4   3   6        171.21        157.16         6.13 o                         
   5   3   6       3073.95       3166.46        54.46 o                         
   6   3   6          3.11         -0.39         3.08 o                         
   7   3   6        130.64        113.17         7.50 o                         
   8   3   6        428.05        449.96        18.54 o                         
   9   3   6        288.26        296.42        14.56 o                         
 -11   4   6         19.62          1.94         7.35 o                         
 -10   4   6        697.74        678.64        25.85 o                         
  -9   4   6       1356.09       1446.18        39.04 o                         
  -8   4   6        997.27       1024.05        23.34 o                         
  -7   4   6        791.57        752.21        17.80 o                         
  -6   4   6        278.07        318.14         9.40 o                         
  -5   4   6        676.75        835.06        18.07 o                         
  -4   4   6       2316.14       2310.17        41.92 o                         
  -3   4   6        357.91        359.51         8.23 o                         
  -2   4   6        521.74        558.56        15.45 o                         
  -1   4   6       1004.44        861.50        21.65 o                         
   0   4   6       1142.28       1128.63        20.64 o                         
   1   4   6       3073.13       3068.48        51.46 o                         
   2   4   6         13.12         12.98         2.49 o                         
   3   4   6          1.05         -2.10         2.10 o                         
   4   4   6        216.45        218.04         7.43 o                         
   5   4   6       1618.00       1625.77        41.81 o                         
   6   4   6          4.88         -0.30         3.55 o                         
   7   4   6         40.31         33.12         5.48 o                         
   8   4   6        209.63        224.32        13.94 o                         
 -11   5   6         34.16         30.43         9.16 o                         
 -10   5   6        377.73        288.93        18.69 o                         
  -9   5   6        525.77        563.21        22.86 o                         
  -8   5   6        547.19        540.90        15.18 o                         
  -7   5   6        786.15        832.80        21.70 o                         
  -6   5   6        124.83        146.43         6.54 o                         
  -5   5   6        101.07        103.58         4.85 o                         
  -4   5   6        798.07        751.14        15.25 o                         
  -3   5   6        433.58        379.24        10.41 o                         
  -2   5   6       2011.07       2111.72        41.23 o                         
  -1   5   6       1531.51       1452.09        29.85 o                         
   0   5   6          1.81          2.61         2.19 o                         
   1   5   6       2458.59       2457.40        44.92 o                         
   2   5   6        901.91        984.22        18.91 o                         
   3   5   6       2843.75       2974.12        58.22 o                         
   4   5   6        830.59        774.43        25.59 o                         
   5   5   6        350.87        335.90        10.52 o                         
   6   5   6        202.96        181.55         8.81 o                         
   7   5   6        180.23        163.44        10.34 o                         
   8   5   6         40.55         33.43         6.46 o                         
 -11   6   6        472.06        462.88        25.41 o                         
 -10   6   6        335.87        328.25        19.16 o                         
  -9   6   6        669.05        666.74        22.00 o                         
  -8   6   6        499.05        517.84        14.57 o                         
  -7   6   6         13.94          8.72         4.48 o                         
  -6   6   6        125.09        133.40         6.33 o                         
  -5   6   6         66.88         58.10         3.86 o                         
  -4   6   6        275.44        264.33         6.90 o                         
  -3   6   6        749.93        733.75        15.32 o                         
  -2   6   6        806.51        791.09        19.36 o                         
  -1   6   6       1152.81       1097.83        23.82 o                         
   0   6   6       1422.49       1563.87        29.80 o                         
   1   6   6          1.31         -2.38         2.52 o                         
   2   6   6        203.60        192.24         7.49 o                         
   3   6   6        492.30        469.89        10.61 o                         
   4   6   6        168.05        156.90         8.22 o                         
   5   6   6        132.75        130.51         6.97 o                         
   6   6   6       1321.67       1276.64        46.01 o                         
   7   6   6        136.50        117.72         9.26 o                         
 -11   7   6        277.45        315.41        22.11 o                         
 -10   7   6        552.29        580.16        27.71 o                         
  -9   7   6         31.26         57.23         7.69 o                         
  -8   7   6          2.59          3.04         3.53 o                         
  -7   7   6         47.90         51.69         5.12 o                         
  -6   7   6       1529.55       1461.61        30.34 o                         
  -5   7   6         66.96         56.62         4.03 o                         
  -4   7   6        262.48        253.99         7.49 o                         
  -3   7   6        221.90        198.91         6.52 o                         
  -2   7   6       1799.51       1765.94        35.62 o                         
  -1   7   6        858.84        798.35        17.22 o                         
   0   7   6         38.86         39.73         3.97 o                         
   1   7   6        119.74        111.64         5.79 o                         
   2   7   6        351.49        351.92        10.45 o                         
   3   7   6       1612.64       1581.42        31.25 o                         
   4   7   6       1726.66       1629.33        34.45 o                         
   5   7   6        253.84        286.85        13.59 o                         
   6   7   6        758.01        770.64        23.86 o                         
   7   7   6        128.97        141.28        13.37 o                         
 -10   8   6        235.33        225.42        13.96 o                         
  -9   8   6         82.05         81.98         8.55 o                         
  -8   8   6        466.65        441.32        14.24 o                         
  -7   8   6         49.56         46.88         4.69 o                         
  -6   8   6         65.37         56.23         5.13 o                         
  -5   8   6        567.69        562.89        13.19 o                         
  -4   8   6        184.87        178.53         6.99 o                         
  -3   8   6       1486.28       1473.91        28.45 o                         
  -2   8   6       1149.35       1046.24        23.06 o                         
  -1   8   6         83.02         74.17         5.02 o                         
   0   8   6       2635.78       2595.34        47.94 o                         
   1   8   6         48.00         55.60         4.74 o                         
   2   8   6        106.53        119.30         6.44 o                         
   3   8   6       1647.45       1632.87        46.92 o                         
   4   8   6          1.03         16.65         5.75 o                         
   5   8   6        295.03        299.67        16.12 o                         
   6   8   6        300.41        304.21        19.13 o                         
 -10   9   6         23.66         26.46         7.80 o                         
  -9   9   6         83.24         66.04         7.94 o                         
  -8   9   6         39.98         43.88         6.56 o                         
  -7   9   6         65.00         58.72         5.42 o                         
  -6   9   6       3151.86       3059.47        65.00 o                         
  -5   9   6       3957.44       3940.35        78.14 o                         
  -4   9   6       1340.33       1351.25        31.16 o                         
  -3   9   6        220.35        228.19         8.69 o                         
  -2   9   6        204.85        200.20         8.04 o                         
  -1   9   6       2087.28       1999.80        38.95 o                         
   0   9   6       4582.90       4445.81        79.40 o                         
   1   9   6        279.10        294.57        10.59 o                         
   2   9   6         45.70         56.54         5.07 o                         
   3   9   6       1175.03       1195.51        44.97 o                         
   4   9   6         10.35         23.15         8.23 o                         
   5   9   6         88.73         91.47        10.09 o                         
   6   9   6        356.64        375.75        19.25 o                         
 -10  10   6         35.79         36.25         7.60 o                         
  -9  10   6        399.02        349.92        16.12 o                         
  -8  10   6        247.44        222.43        27.61 o                         
  -7  10   6        638.59        604.95        16.69 o                         
  -6  10   6       1772.30       1729.64        39.44 o                         
  -5  10   6        426.70        382.71        13.33 o                         
  -4  10   6        420.07        442.29        12.33 o                         
  -3  10   6        633.49        673.55        16.88 o                         
  -2  10   6         49.00         57.11         6.36 o                         
  -1  10   6       1718.41       1674.25        40.35 o                         
   0  10   6       2082.85       2103.75        46.20 o                         
   1  10   6        241.17        267.76        10.49 o                         
   2  10   6        325.42        339.76        11.67 o                         
   3  10   6       1352.14       1290.19        38.65 o                         
   4  10   6        132.77        139.84        11.93 o                         
   5  10   6          4.70         20.05         7.80 o                         
 -10  11   6         85.35        113.90        17.80 o                         
  -9  11   6        349.34        337.28        15.09 o                         
  -8  11   6       2045.83       2029.07        56.92 o                         
  -7  11   6         17.28         11.16         5.37 o                         
  -6  11   6          4.39         -2.11         4.13 o                         
  -5  11   6        244.80        226.91        14.81 o                         
  -4  11   6       1616.29       1546.66        45.58 o                         
  -3  11   6       1038.98       1221.87        27.20 o                         
  -2  11   6        689.12        696.41        16.83 o                         
  -1  11   6        904.70        831.78        19.93 o                         
   0  11   6       1627.69       1576.95        43.13 o                         
   1  11   6        163.54        205.32        12.89 o                         
   2  11   6         48.73         62.62         7.81 o                         
   3  11   6         33.78         48.15         8.64 o                         
   4  11   6          1.58          5.86         7.65 o                         
  -9  12   6       1057.01       1031.98        34.27 o                         
  -8  12   6        359.26        364.07        30.42 o                         
  -6  12   6        311.77        332.63        15.53 o                         
  -5  12   6        366.17        367.98        14.56 o                         
  -4  12   6       1681.75       1666.58        34.76 o                         
  -3  12   6       1251.64       1552.60        35.62 o                         
  -2  12   6        618.90        606.26        17.86 o                         
  -1  12   6       1801.16       1719.45        60.22 o                         
   0  12   6        214.16        247.06        13.23 o                         
   1  12   6          6.67         16.53         4.71 o                         
   2  12   6        174.30        191.52        13.15 o                         
   3  12   6         24.43         37.70        11.62 o                         
  -8  13   6          4.66         43.53        24.90 o                         
  -7  13   6          7.94         59.92        12.26 o                         
  -6  13   6       1377.70       1397.25        54.23 o                         
  -5  13   6        449.02        474.88        19.14 o                         
  -4  13   6        813.21        806.60        28.08 o                         
  -3  13   6       1863.36       1946.93        50.19 o                         
  -2  13   6        118.73        129.69         8.20 o                         
  -1  13   6        426.01        447.02        19.53 o                         
   0  13   6        491.83        493.52        19.29 o                         
   1  13   6          3.07          5.73         4.85 o                         
   2  13   6          4.07         -5.61         5.61 o                         
  -7  14   6        119.23        112.97        20.85 o                         
  -6  14   6        978.43        996.22        36.22 o                         
  -5  14   6        392.52        447.82        18.97 o                         
  -4  14   6        613.20        646.76        27.47 o                         
  -3  14   6        654.16        674.53        27.80 o                         
  -2  14   6         31.87         51.58         5.81 o                         
  -1  14   6         12.59          2.33         4.74 o                         
   0  14   6        194.29        221.54        14.17 o                         
   1  14   6         28.32         36.06         7.34 o                         
  -6  15   6        146.38        133.24        11.59 o                         
  -5  15   6        472.61        500.41        25.81 o                         
  -4  15   6        600.08        653.21        30.57 o                         
  -3  15   6        533.85        604.12        21.02 o                         
  -2  15   6         55.76         53.93         7.38 o                         
  -1  15   6         46.37         36.60         5.93 o                         
   0 -16   7        830.81        841.54        25.48 o                         
   1 -16   7        484.15        502.54        16.76 o                         
   2 -16   7         36.60         36.46         5.54 o                         
   3 -16   7        460.78        449.96        27.00 o                         
   4 -16   7        368.73        373.92        23.32 o                         
   5 -16   7        483.57        504.53        18.98 o                         
  -1 -15   7       1163.43       1157.79        34.72 o                         
   0 -15   7         94.72         87.51         4.95 o                         
   1 -15   7          3.94         -2.84         2.84 o                         
   2 -15   7          8.19          1.25         3.29 o                         
   3 -15   7        123.03        107.76        13.26 o                         
   4 -15   7        269.55        286.92        13.06 o                         
   5 -15   7         64.22         58.89         6.64 o                         
   6 -15   7        398.51        377.90        16.27 o                         
   7 -15   7        193.67        172.62        11.52 o                         
  -3 -14   7        261.78        274.08        12.47 o                         
  -2 -14   7          1.32          0.44         5.02 o                         
  -1 -14   7        137.55        135.81         7.06 o                         
   0 -14   7        212.27        190.29         6.52 o                         
   1 -14   7        235.38        219.10         8.73 o                         
   2 -14   7         16.38          8.05         3.58 o                         
   3 -14   7         30.01         21.13         4.69 o                         
   4 -14   7        658.75        655.33        21.35 o                         
   5 -14   7         32.96         25.35         5.06 o                         
   6 -14   7        429.02        511.30        15.45 o                         
   7 -14   7        116.71        105.08         6.83 o                         
   8 -14   7        190.19        194.94         9.93 o                         
  -4 -13   7        656.48        667.12        19.21 o                         
  -3 -13   7         18.82         18.22         4.52 o                         
  -2 -13   7         12.38          5.94         3.56 o                         
  -1 -13   7        200.55        187.58         7.01 o                         
   0 -13   7        210.45        205.02         6.38 o                         
   1 -13   7         81.07         81.28         5.26 o                         
   2 -13   7        189.58        203.19         7.14 o                         
   3 -13   7        296.70        279.53        11.63 o                         
   4 -13   7         23.06         36.18         3.85 o                         
   5 -13   7          3.75          8.78         4.15 o                         
   6 -13   7        176.15        275.22        11.08 o                         
   7 -13   7        228.35        249.16        12.31 o                         
   8 -13   7         93.86         84.18        10.66 o                         
  -5 -12   7        200.53        160.05         9.93 o                         
  -4 -12   7        113.36        100.34         7.58 o                         
  -3 -12   7        268.62        254.49         9.22 o                         
  -2 -12   7          6.33          8.19         3.72 o                         
  -1 -12   7          5.51          0.37         2.40 o                         
   0 -12   7          7.22         12.44         2.40 o                         
   1 -12   7         17.12         14.57         2.29 o                         
   2 -12   7        927.18        934.69        23.48 o                         
   3 -12   7        105.16         89.18         5.33 o                         
   4 -12   7        659.18        616.26        17.01 o                         
   5 -12   7        236.90        259.63         9.85 o                         
   7 -12   7        524.00        540.03        18.31 o                         
   8 -12   7         28.31         26.12         4.79 o                         
   9 -12   7        224.08        204.79        11.86 o                         
  -6 -11   7          0.88          1.63         5.43 o                         
  -5 -11   7        374.09        380.15        14.84 o                         
  -4 -11   7        318.87        289.86        10.39 o                         
  -3 -11   7          6.74          1.75         4.47 o                         
  -2 -11   7        281.08        285.97         8.10 o                         
  -1 -11   7        417.54        420.17         9.53 o                         
   0 -11   7         63.76         74.05         3.54 o                         
   1 -11   7        156.56        190.14         7.63 o                         
   2 -11   7        678.10        699.96        15.17 o                         
   3 -11   7        944.44        926.16        23.11 o                         
   4 -11   7        723.83        791.98        20.63 o                         
   5 -11   7         18.08         28.67         4.27 o                         
   6 -11   7        276.69        264.85        10.75 o                         
   7 -11   7        948.44        957.54        29.87 o                         
   8 -11   7          6.83         -0.12         4.70 o                         
   9 -11   7        379.57        360.62        15.13 o                         
  -6 -10   7         34.13         15.84         5.67 o                         
  -5 -10   7         35.94         35.64         7.37 o                         
  -4 -10   7        183.54        177.20         7.88 o                         
  -3 -10   7          0.16         -0.69         3.44 o                         
  -2 -10   7        141.55        151.48         6.14 o                         
  -1 -10   7        248.58        218.69         6.12 o                         
   0 -10   7        226.25        245.47         5.96 o                         
   1 -10   7        391.00        374.64         8.19 o                         
   2 -10   7          8.25          4.49         1.34 o                         
   3 -10   7        723.50        790.31        25.64 o                         
   4 -10   7         73.78         69.50         4.80 o                         
   5 -10   7         14.23         11.92         6.02 o                         
   6 -10   7        362.33        381.00        11.40 o                         
   7 -10   7        472.35        482.09        13.59 o                         
   8 -10   7         52.77         64.53         6.89 o                         
   9 -10   7        300.16        266.67        13.31 o                         
  -7  -9   7         40.89         53.05         6.92 o                         
  -6  -9   7        235.89        223.52        11.40 o                         
  -5  -9   7        392.50        386.98        11.86 o                         
  -4  -9   7         26.90         30.59         3.85 o                         
  -3  -9   7         23.78         18.10         3.16 o                         
  -2  -9   7        287.49        316.54         8.33 o                         
  -1  -9   7        556.64        571.49        12.28 o                         
   0  -9   7        196.13        200.76         5.18 o                         
   1  -9   7         38.51         31.12         2.91 o                         
   2  -9   7        175.38        167.41         4.72 o                         
   3  -9   7        558.30        536.54        12.08 o                         
   4  -9   7        155.04        166.74         5.71 o                         
   5  -9   7         80.01         78.66         4.97 o                         
   6  -9   7       1131.43       1114.32        24.13 o                         
   7  -9   7        102.23         92.55         6.31 o                         
   8  -9   7        660.96        622.23        37.16 o                         
   9  -9   7         26.29         19.81         6.01 o                         
  10  -9   7        292.47        256.71        13.83 o                         
  -7  -8   7        201.37        180.85        10.67 o                         
  -6  -8   7          1.74         -4.01         4.01 o                         
  -5  -8   7        193.46        182.11         7.80 o                         
  -4  -8   7        345.91        391.10        10.40 o                         
  -3  -8   7        457.86        448.16        10.85 o                         
  -2  -8   7        298.81        296.92         7.40 o                         
  -1  -8   7        834.61        858.23        15.62 o                         
   0  -8   7         65.50         63.22         3.42 o                         
   1  -8   7        103.44        139.99         5.12 o                         
   2  -8   7        401.92        366.48         7.91 o                         
   3  -8   7       1964.79       1859.24        42.35 o                         
   4  -8   7       1397.83       1410.51        26.79 o                         
   5  -8   7          8.30         18.63         8.34 o                         
   6  -8   7       1195.98       1162.38        23.34 o                         
   7  -8   7        311.89        305.98        10.36 o                         
   8  -8   7        650.89        630.91        22.78 o                         
   9  -8   7         99.07         93.78        12.50 o                         
  10  -8   7        195.89        198.61        14.01 o                         
  -8  -7   7          1.54          0.14         5.30 o                         
  -7  -7   7        224.66        236.84        13.42 o                         
  -6  -7   7         29.07         34.36         4.70 o                         
  -5  -7   7         19.58         21.62         4.23 o                         
  -4  -7   7         82.53         69.52         4.32 o                         
  -3  -7   7        904.67        864.85        20.23 o                         
  -2  -7   7        155.08        145.81         4.43 o                         
  -1  -7   7         20.84         12.88         1.20 o                         
   0  -7   7        339.20        326.14         8.15 o                         
   1  -7   7         31.38         23.91         2.08 o                         
   2  -7   7        448.28        385.29         8.15 o                         
   3  -7   7       1907.75       1847.88        35.70 o                         
   4  -7   7         45.51         45.56         3.50 o                         
   5  -7   7       1741.38       1680.81        31.43 o                         
   6  -7   7         94.84        122.46         9.61 o                         
   7  -7   7        787.63        768.03        17.44 o                         
   8  -7   7        215.73        220.05        10.68 o                         
   9  -7   7        472.31        457.14        17.53 o                         
  10  -7   7         44.85         45.41         8.38 o                         
  -8  -6   7         67.37         73.60         7.53 o                         
  -7  -6   7         39.88         40.11         5.76 o                         
  -6  -6   7         35.92         43.28         5.06 o                         
  -5  -6   7        257.11        254.15         7.68 o                         
  -4  -6   7        249.57        235.06         6.82 o                         
  -3  -6   7        399.89        374.88         9.73 o                         
  -2  -6   7        214.72        196.13         4.93 o                         
  -1  -6   7       1956.75       2018.28        38.61 o                         
   0  -6   7         64.62         86.54         6.16 o                         
   1  -6   7       1078.52       1144.44        24.37 o                         
   2  -6   7       5751.23       5352.79       106.14 o                         
   3  -6   7        412.76        374.67        12.48 o                         
   4  -6   7        770.25        765.21        21.09 o                         
   5  -6   7       2639.37       2539.24        45.99 o                         
   6  -6   7        132.34        108.47         5.61 o                         
   7  -6   7          1.73          2.27         3.50 o                         
   8  -6   7        620.53        578.19        17.30 o                         
   9  -6   7        778.91        740.23        27.08 o                         
  10  -6   7         71.45         52.74         8.52 o                         
  -9  -5   7         50.71         46.76         6.42 o                         
  -8  -5   7          1.59         -3.16         3.16 o                         
  -7  -5   7        167.89        166.76         9.28 o                         
  -6  -5   7        715.58        731.20        16.41 o                         
  -5  -5   7         61.17         62.38         4.41 o                         
  -4  -5   7        304.05        316.97         8.12 o                         
  -3  -5   7          2.13          4.56         1.71 o                         
  -2  -5   7        523.67        460.08         9.54 o                         
  -1  -5   7       1692.68       1576.57        28.43 o                         
   0  -5   7        723.92        675.35        16.13 o                         
   1  -5   7       1321.52       1281.40        26.96 o                         
   2  -5   7       8670.58       8026.64       146.47 o                         
   3  -5   7         72.95         67.34         3.76 o                         
   4  -5   7       1821.46       1898.68        32.81 o                         
   5  -5   7       2950.87       2988.06        53.92 o                         
   6  -5   7        370.17        360.90         9.53 o                         
   7  -5   7        170.62        162.99         7.47 o                         
   8  -5   7         84.80         90.63         7.58 o                         
   9  -5   7        417.80        375.83        21.90 o                         
  10  -5   7       1093.82       1111.50        41.98 o                         
  -9  -4   7          0.70         -3.23         4.33 o                         
  -8  -4   7         81.91         75.62         6.35 o                         
  -7  -4   7        390.12        388.26        10.58 o                         
  -6  -4   7        473.55        431.43        11.02 o                         
  -5  -4   7        110.48        114.36         5.30 o                         
  -4  -4   7        961.19        962.80        20.25 o                         
  -3  -4   7        161.29        153.79         4.66 o                         
  -2  -4   7       3985.30       3887.41        57.29 o                         
  -1  -4   7       5549.00       5220.79        89.80 o                         
   0  -4   7       2057.12       1844.21        38.50 o                         
   1  -4   7       3645.62       3609.92        72.24 o                         
   2  -4   7       8470.12       8341.85       152.03 o                         
   3  -4   7       2353.01       2238.61        37.76 o                         
   4  -4   7        301.61        344.47        10.50 o                         
   5  -4   7         66.55         52.78         3.97 o                         
   6  -4   7         59.20         71.10         4.89 o                         
   7  -4   7        487.69        496.33        14.43 o                         
   8  -4   7         15.52         17.05         4.64 o                         
   9  -4   7        129.64        157.27        14.85 o                         
  10  -4   7         81.78         71.85        11.61 o                         
 -10  -3   7         13.76          4.48         4.61 o                         
  -9  -3   7        238.48        220.98        10.23 o                         
  -8  -3   7         37.30         41.51         5.35 o                         
  -7  -3   7        295.82        354.98        14.42 o                         
  -6  -3   7       1064.87       1051.71        21.47 o                         
  -5  -3   7       1560.62       1519.58        28.74 o                         
  -4  -3   7          4.73          5.98         1.91 o                         
  -3  -3   7         56.16         51.55         2.71 o                         
  -2  -3   7       6848.39       6486.85       104.67 o                         
  -1  -3   7       4662.33       4505.74        77.59 o                         
   0  -3   7       2871.82       2696.60        47.20 o                         
   1  -3   7       7557.59       7354.55       125.39 o                         
   2  -3   7       1733.39       1591.90        29.04 o                         
   3  -3   7        779.96        735.94        14.06 o                         
   4  -3   7        597.61        627.83        12.79 o                         
   5  -3   7        137.48        145.77         6.07 o                         
   6  -3   7        672.33        684.73        15.92 o                         
   7  -3   7         25.50         32.71         4.38 o                         
   8  -3   7        523.50        520.99        14.60 o                         
   9  -3   7         37.43         26.09         6.40 o                         
  10  -3   7         74.53         62.17        11.58 o                         
 -10  -2   7         54.23         47.29         6.16 o                         
  -9  -2   7        576.46        604.99        17.94 o                         
  -8  -2   7        304.95        308.19        12.07 o                         
  -7  -2   7          8.44          2.30         3.13 o                         
  -6  -2   7       1843.99       1800.95        33.96 o                         
  -5  -2   7        598.13        548.26        12.31 o                         
  -4  -2   7       3778.80       3640.38        60.19 o                         
  -3  -2   7        732.88        808.06        14.86 o                         
  -2  -2   7      10231.15      10198.17       219.67 o                         
  -1  -2   7      12645.98      13110.32       477.53 o                         
   0  -2   7       1803.68       1669.53        26.50 o                         
   1  -2   7        626.24        552.82        12.33 o                         
   2  -2   7        291.86        283.03         6.42 o                         
   3  -2   7       3769.33       3700.27        64.87 o                         
   4  -2   7          0.08          5.42         2.11 o                         
   5  -2   7        401.12        427.42        10.83 o                         
   6  -2   7        493.91        496.01        14.83 o                         
   7  -2   7          7.24          0.13         3.31 o                         
   8  -2   7         26.25         26.85         4.97 o                         
   9  -2   7         19.72         14.42         6.26 o                         
  10  -2   7          0.43          3.81        16.44 o                         
 -10  -1   7        305.95        326.98        14.17 o                         
  -9  -1   7        539.21        564.55        19.23 o                         
  -8  -1   7        340.25        299.59        10.72 o                         
  -7  -1   7          0.46         -3.02         3.02 o                         
  -6  -1   7       1248.90       1227.38        24.58 o                         
  -5  -1   7        741.05        682.82        13.74 o                         
  -4  -1   7      17564.77      16418.70      1100.34 o                         
  -3  -1   7        246.40        206.42         5.35 o                         
  -2  -1   7       9842.30      10204.43       219.93 o                         
  -1  -1   7       4204.79       4041.06        62.41 o                         
   0  -1   7        494.41        449.73         8.84 o                         
   1  -1   7          1.37          2.37         1.23 o                         
   2  -1   7        228.82        224.01         5.35 o                         
   3  -1   7         14.07          4.20         1.92 o                         
   4  -1   7        105.19        131.47        10.32 o                         
   5  -1   7         20.47         20.57         2.93 o                         
   6  -1   7         55.83         62.04         4.53 o                         
   7  -1   7          5.18         -0.55         3.01 o                         
   8  -1   7        371.00        347.03        12.46 o                         
   9  -1   7         48.52         46.39         8.02 o                         
 -10   0   7        263.13        252.53        14.83 o                         
  -9   0   7         77.52         70.62         6.64 o                         
  -8   0   7        231.73        220.49         8.56 o                         
  -7   0   7       1156.66       1097.18        22.90 o                         
  -6   0   7        121.14        146.27         6.18 o                         
  -5   0   7       3743.23       3653.97        60.80 o                         
  -4   0   7       3173.67       3142.84        52.39 o                         
  -3   0   7        181.30        235.00         5.83 o                         
  -2   0   7       4386.05       4509.36        66.16 o                         
  -1   0   7       2245.25       2571.59        40.28 o                         
   0   0   7          1.35         12.25         1.71 o                         
   1   0   7         64.92         81.16         2.97 o                         
   2   0   7        269.04        178.13         6.65 o                         
   3   0   7        576.16        624.85        13.12 o                         
   4   0   7        499.48        498.57        11.03 o                         
   5   0   7         98.88         96.37         5.03 o                         
   6   0   7         14.10          4.07         3.37 o                         
   7   0   7        298.65        313.99        12.21 o                         
   8   0   7          5.90          3.56         4.29 o                         
   9   0   7        650.58        650.57        28.45 o                         
 -10   1   7        112.34        121.39        11.10 o                         
  -9   1   7        246.81        229.24        13.12 o                         
  -8   1   7        501.81        488.10        14.13 o                         
  -7   1   7        283.37        292.76        10.00 o                         
  -6   1   7       3014.17       3108.37        55.85 o                         
  -5   1   7       1875.67       1726.98        32.08 o                         
  -4   1   7       3433.82       3324.41        55.15 o                         
  -3   1   7        395.16        410.73         9.27 o                         
  -2   1   7       3382.21       3736.21        55.36 o                         
  -1   1   7       6015.40       7547.70       121.69 o                         
   0   1   7        109.72        108.81         3.91 o                         
   1   1   7        649.35        738.16        14.98 o                         
   2   1   7       1354.19       1240.41        20.88 o                         
   3   1   7          3.98          4.23         1.92 o                         
   4   1   7        974.18       1007.50        19.85 o                         
   5   1   7        131.07        131.99         6.33 o                         
   6   1   7        649.99        633.39        15.62 o                         
   7   1   7        227.82        223.79         9.63 o                         
   8   1   7         50.98         50.32         7.88 o                         
   9   1   7       1146.54       1109.35        33.83 o                         
 -11   2   7         26.21         -1.71         8.63 o                         
 -10   2   7          0.08         -5.56         5.62 o                         
  -9   2   7         12.55         -3.46         5.43 o                         
  -8   2   7       2114.42       2146.35        48.05 o                         
  -7   2   7        335.91        310.65        10.30 o                         
  -6   2   7        625.35        630.43        15.55 o                         
  -5   2   7       5939.73       5877.89        96.23 o                         
  -4   2   7        197.98        190.37         5.90 o                         
  -3   2   7       1798.53       2043.52        42.44 o                         
  -2   2   7       1517.39       1438.13        26.61 o                         
  -1   2   7        648.50        586.89        11.16 o                         
   0   2   7        197.19        184.71         6.85 o                         
   1   2   7        158.00        147.36         5.00 o                         
   2   2   7       2392.11       2277.00        36.74 o                         
   3   2   7        189.06        216.37         7.39 o                         
   4   2   7        290.40        315.59         8.62 o                         
   5   2   7        120.30        141.21         6.39 o                         
   6   2   7         36.89         54.67         4.65 o                         
   7   2   7       1756.82       1734.80        49.32 o                         
   8   2   7        403.16        391.16        16.04 o                         
   9   2   7       1208.28       1246.47        36.46 o                         
 -11   3   7         39.27         38.56         7.96 o                         
 -10   3   7         59.72         40.56         8.04 o                         
  -9   3   7          1.95          3.09         5.14 o                         
  -8   3   7       1795.96       1755.16        37.95 o                         
  -7   3   7         10.99         13.98         5.92 o                         
  -6   3   7       1947.40       1892.49        38.02 o                         
  -5   3   7       4196.41       4171.46        68.86 o                         
  -4   3   7        130.47        118.50         4.02 o                         
  -3   3   7        504.00        484.39        10.35 o                         
  -2   3   7       2892.79       2669.74        51.99 o                         
  -1   3   7        715.92        713.03        13.76 o                         
   0   3   7        429.14        373.95         8.83 o                         
   1   3   7        906.24        875.07        16.56 o                         
   2   3   7        520.50        558.62        13.26 o                         
   3   3   7          1.89         -0.43         2.16 o                         
   4   3   7          0.29          1.35         2.69 o                         
   5   3   7        112.86        102.91         5.91 o                         
   6   3   7       1305.39       1347.01        29.97 o                         
   7   3   7        266.71        231.56        10.86 o                         
   8   3   7        510.12        495.45        18.18 o                         
 -11   4   7         48.58         54.60         8.80 o                         
 -10   4   7         32.02         31.58         7.58 o                         
  -9   4   7        994.82       1058.06        29.74 o                         
  -8   4   7        889.83        889.31        21.29 o                         
  -7   4   7        196.95        181.31         7.67 o                         
  -6   4   7       1338.65       1417.28        29.22 o                         
  -5   4   7       4256.62       4090.29        71.91 o                         
  -4   4   7       1130.56       1031.50        20.34 o                         
  -3   4   7        199.05        201.67         6.37 o                         
  -2   4   7       4565.69       4498.51        78.50 o                         
  -1   4   7        621.30        584.67        13.12 o                         
   0   4   7        370.70        320.82         7.89 o                         
   1   4   7         73.49        106.36         4.52 o                         
   2   4   7        418.05        413.48         9.71 o                         
   3   4   7        240.66        282.62         8.02 o                         
   4   4   7       1397.47       1377.33        27.84 o                         
   5   4   7        459.60        477.02        12.15 o                         
   6   4   7        524.10        495.07        20.10 o                         
   7   4   7        277.50        268.89        11.69 o                         
   8   4   7        563.34        574.04        22.32 o                         
 -11   5   7        193.48        205.04        14.81 o                         
 -10   5   7        110.78         97.85         9.99 o                         
  -9   5   7       1418.14       1428.26        38.36 o                         
  -8   5   7        703.78        700.73        18.06 o                         
  -7   5   7        440.79        417.54        12.91 o                         
  -6   5   7        532.93        567.23        13.07 o                         
  -5   5   7       2385.94       2287.81        41.67 o                         
  -4   5   7       2267.57       2128.49        40.84 o                         
  -3   5   7        119.34        123.59         5.45 o                         
  -2   5   7        703.95        702.98        16.22 o                         
  -1   5   7         95.69        114.37         4.81 o                         
   0   5   7        264.77        238.34         7.36 o                         
   1   5   7        176.27        172.70         6.07 o                         
   2   5   7       2270.24       2211.17        38.64 o                         
   3   5   7       2338.56       2287.50        43.76 o                         
   4   5   7         39.93         56.73         4.88 o                         
   5   5   7         51.56         53.23         4.91 o                         
   6   5   7         11.67          2.66         4.16 o                         
   7   5   7        683.85        650.82        21.74 o                         
 -11   6   7        255.94        251.56        17.74 o                         
 -10   6   7        307.30        273.34        18.38 o                         
  -9   6   7       1589.02       1562.85        40.17 o                         
  -8   6   7        491.36        482.18        13.93 o                         
  -7   6   7        728.98        674.31        18.46 o                         
  -6   6   7        649.97        652.87        14.69 o                         
  -5   6   7        484.94        435.10        10.38 o                         
  -4   6   7       3629.41       3553.61        63.46 o                         
  -3   6   7          4.09          4.04         2.94 o                         
  -2   6   7        103.92        103.11         5.63 o                         
  -1   6   7        102.63        114.06         5.50 o                         
   0   6   7         10.49          8.99         2.92 o                         
   1   6   7       2254.85       2153.38        40.29 o                         
   2   6   7          4.07          1.89         2.75 o                         
   3   6   7        153.63        156.85         8.91 o                         
   4   6   7       1093.53       1111.37        25.58 o                         
   5   6   7        567.28        512.55        15.90 o                         
   6   6   7        297.47        304.28        12.44 o                         
   7   6   7        380.67        353.53        15.83 o                         
 -10   7   7        333.80        322.01        16.47 o                         
  -9   7   7        430.64        465.53        23.76 o                         
  -8   7   7       1580.54       1615.34        40.26 o                         
  -7   7   7        149.02        152.96         8.94 o                         
  -6   7   7        156.59        151.53         8.87 o                         
  -5   7   7        880.09        891.64        18.64 o                         
  -4   7   7        988.45        877.11        18.71 o                         
  -3   7   7          1.14         -3.88         3.88 o                         
  -2   7   7       3554.55       3517.35        67.36 o                         
  -1   7   7       1480.49       1452.17        28.55 o                         
   0   7   7          6.32         12.76         3.34 o                         
   1   7   7         36.73         24.49         3.79 o                         
   2   7   7          1.71         -0.39         3.03 o                         
   3   7   7        598.72        618.94        16.02 o                         
   4   7   7       3157.35       3063.80        75.99 o                         
   5   7   7       1902.82       1884.80        56.95 o                         
   6   7   7        111.41         95.80        13.88 o                         
 -10   8   7         10.52          3.49         6.58 o                         
  -9   8   7        210.76        217.17        12.82 o                         
  -8   8   7       1999.39       1896.81        42.71 o                         
  -7   8   7        131.84        136.41         8.75 o                         
  -6   8   7         21.31         18.05         4.32 o                         
  -5   8   7         17.69         21.75         3.25 o                         
  -4   8   7        850.27        842.12        19.82 o                         
  -3   8   7         85.03         77.21         5.62 o                         
  -2   8   7       2390.40       2279.31        45.65 o                         
  -1   8   7         19.30         18.16         3.65 o                         
   0   8   7         10.15          9.63         3.50 o                         
   1   8   7        622.27        644.82        15.62 o                         
   2   8   7       3539.47       3556.37        87.42 o                         
   3   8   7         65.13         65.19         5.51 o                         
   4   8   7        343.04        388.05        17.59 o                         
   5   8   7       1487.86       1556.49        46.25 o                         
   6   8   7         54.98         61.97         9.52 o                         
 -10   9   7         16.10          8.81         7.38 o                         
  -9   9   7         18.35         22.93         6.66 o                         
  -8   9   7        578.69        600.28        19.07 o                         
  -7   9   7        192.80        188.82        12.88 o                         
  -6   9   7          1.51          0.41         5.07 o                         
  -5   9   7        597.19        564.45        14.46 o                         
  -4   9   7       2278.50       2363.39        47.38 o                         
  -3   9   7          0.77         -1.28         3.29 o                         
  -2   9   7        630.21        564.58        15.06 o                         
  -1   9   7        745.79        715.45        16.87 o                         
   0   9   7        442.67        459.49        12.70 o                         
   1   9   7       1076.00       1065.24        23.34 o                         
   2   9   7        713.90        709.85        19.66 o                         
   3   9   7        284.53        309.05        14.19 o                         
   4   9   7        270.69        292.41        15.72 o                         
   5   9   7       1214.52       1330.19        57.90 o                         
 -10  10   7        198.64        171.29        12.22 o                         
  -9  10   7        440.74        448.22        18.25 o                         
  -8  10   7        114.91        117.28        10.46 o                         
  -7  10   7       1467.60       1420.70        53.72 o                         
  -6  10   7         82.29         86.87         6.35 o                         
  -5  10   7          8.50         10.70         3.78 o                         
  -4  10   7          2.06         -3.33         3.33 o                         
  -3  10   7        506.41        488.18        15.57 o                         
  -2  10   7       1246.34       1184.78        28.32 o                         
  -1  10   7         51.57         28.41         4.65 o                         
   0  10   7         22.99         33.24         5.03 o                         
   1  10   7       1451.70       1425.74        39.49 o                         
   2  10   7        255.94        240.31        11.18 o                         
   3  10   7         32.53         30.55         5.82 o                         
   4  10   7        409.06        366.24        26.43 o                         
  -9  11   7       1110.89       1093.51        35.32 o                         
  -8  11   7        137.48        128.27        10.55 o                         
  -7  11   7        876.74        848.98        25.24 o                         
  -6  11   7        236.66        213.01        15.38 o                         
  -5  11   7        233.14        232.54         8.39 o                         
  -4  11   7        634.73        634.84        17.06 o                         
  -3  11   7        118.03        120.87        11.24 o                         
  -2  11   7         73.48         74.47         8.69 o                         
  -1  11   7          5.77          1.22         3.42 o                         
   0  11   7          0.77          9.29         4.47 o                         
   1  11   7        672.95        626.58        18.52 o                         
   2  11   7        450.48        471.31        19.63 o                         
   3  11   7          7.98         20.00         6.03 o                         
   4  11   7        383.88        436.35        23.66 o                         
  -9  12   7       1318.36       1344.43        41.75 o                         
  -8  12   7        145.96        124.62        10.47 o                         
  -7  12   7        229.96        226.43        13.44 o                         
  -6  12   7        102.56         95.29         8.06 o                         
  -5  12   7         56.32         45.26         6.84 o                         
  -4  12   7        179.76        195.18        10.28 o                         
  -3  12   7        183.41        215.76        10.61 o                         
  -2  12   7         79.61         61.94         6.37 o                         
  -1  12   7          0.24         -2.36         3.77 o                         
   0  12   7         33.01         34.21         5.62 o                         
   1  12   7       1130.86       1214.33        33.54 o                         
   2  12   7        315.35        369.74        18.85 o                         
   3  12   7         41.24         65.18        13.48 o                         
  -7  13   7         46.63         54.84        11.62 o                         
  -6  13   7         10.62          6.89         6.64 o                         
  -5  13   7         45.47         40.79         8.34 o                         
  -4  13   7        222.72        230.83        11.08 o                         
  -3  13   7        258.21        257.49        11.20 o                         
  -2  13   7         12.25         11.33         4.66 o                         
  -1  13   7          7.24          8.45         4.22 o                         
   0  13   7        438.17        393.18        22.59 o                         
   1  13   7       1199.69       1235.23        45.61 o                         
  -7  14   7         26.67         13.93         6.89 o                         
  -6  14   7         11.57         -1.42         5.36 o                         
  -5  14   7         62.69         70.71         9.61 o                         
  -4  14   7          0.11          0.70         6.48 o                         
  -3  14   7        626.40        639.02        21.04 o                         
  -2  14   7         94.15        117.33         9.88 o                         
  -1  14   7        112.88        127.14         7.72 o                         
   0  14   7        496.27        579.55        20.61 o                         
  -4  15   7          4.56          2.09         6.60 o                         
  -3  15   7        420.08        404.14        31.19 o                         
   1 -16   8       1047.36       1003.76        22.34 o                         
   2 -16   8        423.32        433.08        16.11 o                         
   3 -16   8         96.19         76.37         5.71 o                         
   4 -16   8          0.92          5.80         4.78 o                         
   5 -16   8        520.34        536.90        49.47 o                         
  -1 -15   8         19.99         13.16         2.84 o                         
   0 -15   8        201.15        195.31         8.97 o                         
   1 -15   8        356.55        368.47        11.84 o                         
   2 -15   8        827.47        847.65        23.61 o                         
   3 -15   8         98.15         81.39         6.23 o                         
   4 -15   8         75.73         61.01         5.09 o                         
   5 -15   8          5.83          0.32         5.20 o                         
   6 -15   8          1.52         10.49         5.26 o                         
  -2 -14   8       1920.48       1968.74        61.86 o                         
  -1 -14   8        133.24        124.98         5.97 o                         
   0 -14   8          4.58          1.23         2.17 o                         
   1 -14   8        448.27        462.31        11.69 o                         
   2 -14   8        145.15        148.70         6.85 o                         
   3 -14   8        192.26        184.20         8.23 o                         
   4 -14   8         19.68         16.29         3.74 o                         
   5 -14   8        238.54        219.80        15.22 o                         
   6 -14   8         50.40         48.64         4.81 o                         
   7 -14   8         17.38         24.32         5.00 o                         
  -4 -13   8         21.08         18.86         5.98 o                         
  -3 -13   8        491.30        501.11        15.45 o                         
  -2 -13   8        730.76        736.87        16.74 o                         
  -1 -13   8         86.76         87.88         4.67 o                         
   0 -13   8        553.13        514.70        15.08 o                         
   1 -13   8        290.52        271.17         8.20 o                         
   2 -13   8          2.46          2.78         2.74 o                         
   3 -13   8          9.95          9.56         3.29 o                         
   4 -13   8        234.25        242.32         9.68 o                         
   5 -13   8        300.44        335.22        13.57 o                         
   6 -13   8         14.20         16.04         5.24 o                         
   7 -13   8         14.13         19.83        10.99 o                         
   8 -13   8         57.94         55.17         6.88 o                         
  -5 -12   8         10.53         -0.46         4.69 o                         
  -4 -12   8         21.42          5.46         4.83 o                         
  -3 -12   8        949.31       1008.25        33.31 o                         
  -2 -12   8         23.24         10.04         2.38 o                         
  -1 -12   8        489.38        494.92        11.35 o                         
   0 -12   8       1045.43       1079.50        19.84 o                         
   1 -12   8       1004.34        987.12        17.97 o                         
   2 -12   8        322.80        331.01         9.40 o                         
   3 -12   8          0.35         -0.53         1.97 o                         
   4 -12   8         26.70         16.63         2.87 o                         
   5 -12   8        213.96        269.85        10.10 o                         
   6 -12   8        199.19        277.62        12.55 o                         
   7 -12   8         12.87         13.90         4.30 o                         
   8 -12   8        177.06        145.41        11.46 o                         
  -5 -11   8         12.71          7.42         5.31 o                         
  -4 -11   8          5.85         -1.61         3.62 o                         
  -3 -11   8        620.15        630.90        23.97 o                         
  -2 -11   8        990.70       1005.54        20.23 o                         
  -1 -11   8        441.59        455.75        10.40 o                         
   0 -11   8        165.70        162.52         5.54 o                         
   1 -11   8          6.95         10.54         2.67 o                         
   2 -11   8         81.79         94.05         3.64 o                         
   3 -11   8        158.05        152.39         5.38 o                         
   4 -11   8         15.78         25.83         3.10 o                         
   5 -11   8         78.85         89.06         6.77 o                         
   6 -11   8        318.68        308.34        12.95 o                         
   7 -11   8        799.49        769.58        21.86 o                         
   8 -11   8        527.94        467.31        21.31 o                         
   9 -11   8        350.60        376.10        18.12 o                         
  -6 -10   8        512.15        488.17        17.16 o                         
  -5 -10   8        267.80        261.47        12.39 o                         
  -4 -10   8          1.54         -3.05         3.13 o                         
  -3 -10   8       2786.62       2817.17        54.96 o                         
  -2 -10   8        891.61        869.77        16.62 o                         
  -1 -10   8        366.67        360.71         8.77 o                         
   0 -10   8        831.86        831.55        18.20 o                         
   1 -10   8          1.49          5.72         2.09 o                         
   2 -10   8        213.10        209.46         6.88 o                         
   3 -10   8       1669.00       1614.90        31.01 o                         
   4 -10   8          1.57          1.88         1.88 o                         
   5 -10   8        946.62        946.29        22.23 o                         
   6 -10   8        209.46        204.86         8.66 o                         
   7 -10   8        470.75        462.86        15.60 o                         
   8 -10   8        463.51        438.83        16.00 o                         
   9 -10   8         14.84         12.52         5.77 o                         
  -7  -9   8        681.54        658.41        21.41 o                         
  -6  -9   8        242.62        227.97        11.38 o                         
  -5  -9   8       1205.94       1229.39        28.86 o                         
  -4  -9   8        267.48        266.36         9.04 o                         
  -3  -9   8        579.63        563.61        14.02 o                         
  -2  -9   8       1590.51       1579.09        27.61 o                         
  -1  -9   8         98.91         89.62         4.49 o                         
   0  -9   8         11.38         19.13         5.18 o                         
   1  -9   8        882.93        902.48        19.20 o                         
   2  -9   8       1443.74       1392.10        29.87 o                         
   3  -9   8        980.21        933.85        19.43 o                         
   4  -9   8        548.40        539.75        15.39 o                         
   5  -9   8        157.57        154.59         5.86 o                         
   6  -9   8        762.20        700.30        16.54 o                         
   7  -9   8        436.18        434.75        12.65 o                         
   8  -9   8        132.94        112.98         8.62 o                         
   9  -9   8         91.41         88.96         9.64 o                         
  -7  -8   8        632.98        644.95        20.73 o                         
  -6  -8   8        960.32        970.58        26.73 o                         
  -5  -8   8       1444.46       1453.78        30.70 o                         
  -4  -8   8        113.54        106.62         5.51 o                         
  -3  -8   8        138.00        127.66         5.78 o                         
  -2  -8   8        635.00        600.49        11.76 o                         
  -1  -8   8        151.06        144.53         6.07 o                         
   0  -8   8       1093.13       1102.26        22.46 o                         
   1  -8   8        110.39        112.05         4.33 o                         
   2  -8   8         84.37         93.96         4.39 o                         
   3  -8   8          2.26          2.06         1.66 o                         
   4  -8   8        684.73        712.68        16.05 o                         
   5  -8   8        259.44        288.74         7.81 o                         
   6  -8   8       1014.53       1003.48        22.22 o                         
   7  -8   8       1611.64       1586.98        31.20 o                         
   8  -8   8         87.41         93.22         8.45 o                         
   9  -8   8        240.92        249.87        14.59 o                         
  10  -8   8        693.24        703.52        59.23 o                         
  -8  -7   8         18.34          4.60         6.27 o                         
  -7  -7   8        258.86        289.46        35.33 o                         
  -6  -7   8       1546.48       1516.04        37.53 o                         
  -5  -7   8       1392.51       1357.24        30.31 o                         
  -4  -7   8          0.90          0.35         2.75 o                         
  -3  -7   8        502.65        492.55        15.30 o                         
  -2  -7   8          3.11          4.02         1.62 o                         
  -1  -7   8        479.02        475.04        11.01 o                         
   0  -7   8       1993.36       1870.76        40.22 o                         
   1  -7   8         33.97         31.05         2.46 o                         
   2  -7   8        174.58        145.81         5.35 o                         
   3  -7   8        166.02        187.06         6.30 o                         
   4  -7   8       1845.82       1804.13        33.12 o                         
   5  -7   8        232.47        251.78         7.18 o                         
   6  -7   8       2567.29       2485.19        43.13 o                         
   7  -7   8       1117.94       1093.42        22.18 o                         
   8  -7   8        260.41        261.54        11.04 o                         
   9  -7   8         59.86         51.03         8.63 o                         
  10  -7   8        615.16        625.20        24.71 o                         
  -8  -6   8        111.49        112.15         8.83 o                         
  -7  -6   8        218.17        221.60         9.37 o                         
  -6  -6   8        431.13        438.50        14.16 o                         
  -5  -6   8        196.46        195.47         7.14 o                         
  -4  -6   8        829.74        852.91        18.62 o                         
  -3  -6   8       1688.10       1684.88        27.65 o                         
  -2  -6   8        356.71        333.06         7.02 o                         
  -1  -6   8        418.99        394.31         9.28 o                         
   0  -6   8       2039.80       1966.86        41.71 o                         
   1  -6   8         54.69         47.44         7.42 o                         
   2  -6   8        289.08        274.85         7.94 o                         
   3  -6   8        810.40        738.16        15.07 o                         
   4  -6   8       2561.74       2375.29        42.98 o                         
   5  -6   8       1710.74       1703.02        32.18 o                         
   6  -6   8       2687.88       2608.86        45.23 o                         
   7  -6   8       4839.87       4837.79        81.13 o                         
   8  -6   8        665.80        710.19        21.25 o                         
   9  -6   8          0.11         -3.78         5.19 o                         
  10  -6   8        401.75        395.27        19.08 o                         
  -9  -5   8        618.09        650.08        20.27 o                         
  -8  -5   8         21.08         24.06         4.45 o                         
  -7  -5   8          3.57         -1.70         3.50 o                         
  -6  -5   8        426.78        417.97        11.09 o                         
  -5  -5   8       1751.69       1751.85        32.83 o                         
  -4  -5   8          4.40          7.12         2.33 o                         
  -3  -5   8        128.40        112.91         3.78 o                         
  -2  -5   8       1336.15       1369.99        23.58 o                         
  -1  -5   8       1018.87       1014.22        19.16 o                         
   0  -5   8        772.46        854.46        21.70 o                         
   1  -5   8       2291.64       2178.98        44.70 o                         
   2  -5   8        811.59        778.26        14.96 o                         
   3  -5   8       5569.92       5349.83        98.95 o                         
   4  -5   8       4973.81       4884.52        90.76 o                         
   5  -5   8       1834.96       1856.36        34.87 o                         
   6  -5   8        457.60        447.04        12.57 o                         
   7  -5   8       2676.18       2572.42        48.20 o                         
   8  -5   8        950.75        947.33        23.04 o                         
   9  -5   8        144.17        134.42        10.23 o                         
  10  -5   8         62.37         47.43        10.40 o                         
  -9  -4   8         87.12         98.76         9.07 o                         
  -8  -4   8        517.88        536.01        19.58 o                         
  -7  -4   8        784.54        796.03        18.28 o                         
  -6  -4   8        194.03        161.71         6.60 o                         
  -5  -4   8          4.58         10.75         2.71 o                         
  -4  -4   8        397.78        381.89         8.73 o                         
  -3  -4   8         79.66         87.29         3.58 o                         
  -2  -4   8         65.56         51.80         2.26 o                         
  -1  -4   8          9.31         17.08         1.52 o                         
   0  -4   8       3589.99       3308.72        67.85 o                         
   1  -4   8        739.88        637.56        14.74 o                         
   2  -4   8        299.53        278.65         6.77 o                         
   3  -4   8       2039.87       1984.00        33.85 o                         
   4  -4   8       3707.60       3578.94        59.67 o                         
   5  -4   8        526.01        518.27        12.30 o                         
   6  -4   8         82.57         84.69         5.04 o                         
   7  -4   8       2621.09       2563.19        46.12 o                         
   8  -4   8        612.27        631.59        17.41 o                         
   9  -4   8         45.89         46.54         8.43 o                         
  10  -4   8        112.67         95.64        12.44 o                         
  -9  -3   8         49.47         39.82         5.44 o                         
  -8  -3   8        907.80        889.42        23.51 o                         
  -7  -3   8        564.33        624.26        14.92 o                         
  -6  -3   8        503.94        474.65        11.81 o                         
  -5  -3   8        722.02        693.15        15.00 o                         
  -4  -3   8         79.06         73.64         3.75 o                         
  -3  -3   8        316.00        313.97         8.27 o                         
  -2  -3   8        444.90        491.73         8.64 o                         
  -1  -3   8          0.22          1.87         1.28 o                         
   0  -3   8       2584.98       2328.42        41.32 o                         
   1  -3   8         19.97         17.67         1.51 o                         
   2  -3   8         16.79          6.57         1.81 o                         
   3  -3   8       2900.26       2858.76        47.96 o                         
   4  -3   8       1283.55       1373.92        30.04 o                         
   5  -3   8       2067.73       1993.12        35.25 o                         
   6  -3   8        512.08        495.41        11.94 o                         
   7  -3   8        763.43        763.06        17.58 o                         
   8  -3   8        400.93        382.24        12.72 o                         
   9  -3   8         13.20          5.67         5.94 o                         
 -10  -2   8        933.41        912.82        28.50 o                         
  -9  -2   8        200.91        188.55         9.88 o                         
  -8  -2   8        547.50        509.97        15.55 o                         
  -7  -2   8        319.14        338.22        10.46 o                         
  -6  -2   8         15.42          8.96         2.96 o                         
  -5  -2   8         34.48         53.68         3.59 o                         
  -4  -2   8        241.88        219.34         6.40 o                         
  -3  -2   8       1218.44       1131.86        20.14 o                         
  -2  -2   8       1469.41       1377.59        22.51 o                         
  -1  -2   8         24.54         21.79         1.62 o                         
   0  -2   8       6012.01       6031.34        92.38 o                         
   1  -2   8        668.87        646.97        13.75 o                         
   2  -2   8        352.39        360.86         7.78 o                         
   3  -2   8       3294.63       3421.65        56.85 o                         
   4  -2   8       2202.05       2252.44        38.81 o                         
   5  -2   8        738.74        753.22        15.57 o                         
   6  -2   8       1432.80       1368.29        27.81 o                         
   7  -2   8         44.96         53.43         5.59 o                         
   8  -2   8        175.91        173.51         9.53 o                         
   9  -2   8         37.23         40.04         7.44 o                         
 -10  -1   8        582.70        582.36        18.51 o                         
  -9  -1   8         50.85         51.68         5.99 o                         
  -8  -1   8         95.94         85.63         6.74 o                         
  -7  -1   8        988.40        982.42        24.32 o                         
  -6  -1   8         79.67         85.78         5.07 o                         
  -5  -1   8       4133.77       4087.41        67.84 o                         
  -4  -1   8        116.02        118.77         4.50 o                         
  -3  -1   8        241.24        234.41         6.52 o                         
  -2  -1   8       2132.60       2236.36        35.38 o                         
  -1  -1   8        390.76        340.43         8.16 o                         
   0  -1   8        342.74        335.58         6.67 o                         
   1  -1   8       1805.73       1712.89        29.50 o                         
   2  -1   8         32.34         38.00         2.64 o                         
   3  -1   8       2744.54       2676.14        45.23 o                         
   4  -1   8       1756.12       1658.74        29.58 o                         
   5  -1   8         23.46         36.21         3.78 o                         
   6  -1   8       1510.32       1533.34        28.75 o                         
   7  -1   8          6.25          6.03         3.78 o                         
   8  -1   8        145.13        143.72         8.32 o                         
   9  -1   8        206.60        209.97        14.71 o                         
 -10   0   8        290.57        274.93        12.54 o                         
  -9   0   8         35.96         37.28         6.23 o                         
  -8   0   8         48.14         41.16         5.21 o                         
  -7   0   8         73.55         86.33         5.63 o                         
  -6   0   8        521.85        508.44        12.37 o                         
  -5   0   8        235.45        236.53         6.79 o                         
  -4   0   8       1532.67       1491.28        26.19 o                         
  -3   0   8        258.26        303.57         7.10 o                         
  -2   0   8         73.73         68.08         2.54 o                         
  -1   0   8       1660.16       1790.97        34.62 o                         
   0   0   8       2170.53       2170.76        36.55 o                         
   1   0   8       1076.82        987.99        20.35 o                         
   2   0   8       1007.64        897.85        16.77 o                         
   3   0   8       4446.94       4254.59        69.86 o                         
   4   0   8       2173.51       2141.87        41.72 o                         
   5   0   8          6.09          5.59         2.81 o                         
   6   0   8        551.64        504.06        13.30 o                         
   7   0   8          1.60         -3.70         3.70 o                         
   8   0   8        397.35        388.50        13.24 o                         
   9   0   8        696.38        689.13        28.93 o                         
 -10   1   8          1.09         -2.69         4.97 o                         
  -9   1   8        444.94        447.20        17.19 o                         
  -8   1   8          0.46          0.63         3.77 o                         
  -7   1   8          5.83          4.26         3.30 o                         
  -6   1   8       1980.55       1974.19        36.96 o                         
  -5   1   8          5.77          4.79         3.49 o                         
  -4   1   8        282.23        277.88         7.09 o                         
  -3   1   8        262.10        282.73         6.79 o                         
  -2   1   8          6.13          8.04         1.76 o                         
  -1   1   8        677.14        709.65        13.45 o                         
   0   1   8       2323.23       2083.02        49.53 o                         
   1   1   8       2489.42       2335.19        42.08 o                         
   2   1   8       2863.82       2690.87        42.98 o                         
   3   1   8       2590.69       2456.93        39.78 o                         
   4   1   8       3532.71       3417.91        60.84 o                         
   5   1   8        179.73        192.21         7.80 o                         
   6   1   8         75.18         73.23         5.19 o                         
   7   1   8          4.59         -3.79         3.79 o                         
   8   1   8       1073.26       1053.04        37.94 o                         
   9   1   8        633.59        630.32        29.64 o                         
 -10   2   8         65.89         43.44         6.82 o                         
  -9   2   8        562.89        531.17        17.70 o                         
  -8   2   8        112.81        119.18         7.28 o                         
  -7   2   8         74.12         65.34         4.97 o                         
  -6   2   8        750.29        778.75        16.96 o                         
  -5   2   8        206.00        182.12         6.13 o                         
  -4   2   8        491.70        481.45        10.37 o                         
  -3   2   8       1401.96       1324.58        28.19 o                         
  -2   2   8        101.86        127.66         5.10 o                         
  -1   2   8       2784.66       2855.88        50.71 o                         
   0   2   8      10214.19      10083.72       184.15 o                         
   1   2   8       1224.37       1102.83        20.13 o                         
   2   2   8        208.28        174.74         5.16 o                         
   3   2   8       1070.67        988.32        18.91 o                         
   4   2   8        367.70        324.08         8.94 o                         
   5   2   8        331.67        314.13         9.22 o                         
   6   2   8        741.09        716.97        19.86 o                         
   7   2   8         44.00         40.41         5.53 o                         
   8   2   8       1129.85       1155.44        39.49 o                         
 -10   3   8        390.73        370.32        18.17 o                         
  -9   3   8         96.42        121.83        10.33 o                         
  -8   3   8        147.60        131.84        10.80 o                         
  -7   3   8         27.96         29.39         4.07 o                         
  -6   3   8        443.91        509.12        13.69 o                         
  -5   3   8         80.09         72.69         4.62 o                         
  -4   3   8        654.38        586.04        12.97 o                         
  -3   3   8       7149.71       7010.47       114.15 o                         
  -2   3   8        487.97        536.60        11.89 o                         
  -1   3   8       1868.80       1745.84        27.06 o                         
   0   3   8       7678.99       7353.52       131.09 o                         
   1   3   8        255.62        261.52         7.02 o                         
   2   3   8        235.57        251.52         6.56 o                         
   3   3   8        642.99        649.62        13.77 o                         
   4   3   8        262.57        270.03         8.46 o                         
   5   3   8       2447.16       2423.22        55.29 o                         
   6   3   8       2502.80       2467.58        76.83 o                         
   7   3   8        236.19        232.09        11.95 o                         
   8   3   8        629.58        588.63        20.64 o                         
 -10   4   8        938.23        974.32        32.93 o                         
  -9   4   8         55.48         69.87         8.39 o                         
  -8   4   8         47.14         46.30         5.99 o                         
  -7   4   8        641.09        608.74        17.13 o                         
  -6   4   8        798.50        785.58        15.85 o                         
  -5   4   8         44.79         45.23         4.95 o                         
  -4   4   8        527.66        476.74        12.46 o                         
  -3   4   8       6248.12       6052.38       105.26 o                         
  -2   4   8         30.33         37.83         3.26 o                         
  -1   4   8       2086.40       1947.15        34.01 o                         
   0   4   8       5210.21       4997.12        82.27 o                         
   1   4   8        153.46        155.91         5.62 o                         
   2   4   8        356.15        396.61         9.69 o                         
   3   4   8       1262.15       1302.52        32.69 o                         
   4   4   8         16.66          9.71         4.14 o                         
   5   4   8       2687.12       2673.63        55.60 o                         
   6   4   8        745.43        703.75        19.67 o                         
   7   4   8        244.03        221.65        11.96 o                         
   8   4   8        561.91        498.48        22.74 o                         
 -10   5   8        479.13        568.01        22.26 o                         
  -9   5   8        561.31        556.84        18.90 o                         
  -8   5   8          7.16          6.59         4.64 o                         
  -7   5   8       1386.19       1388.72        31.79 o                         
  -6   5   8       1408.01       1325.04        24.51 o                         
  -5   5   8        530.30        500.97        12.21 o                         
  -4   5   8       3102.75       3037.36        54.73 o                         
  -3   5   8       1494.83       1389.44        26.93 o                         
  -2   5   8        236.59        253.78         8.57 o                         
  -1   5   8       1710.78       1592.54        30.48 o                         
   0   5   8        928.80        898.33        18.85 o                         
   1   5   8        366.49        378.34         9.49 o                         
   2   5   8       2302.42       2393.14        45.18 o                         
   3   5   8          8.88          7.37         3.37 o                         
   4   5   8        210.36        205.26         7.93 o                         
   5   5   8        237.99        239.88        11.38 o                         
   6   5   8        442.08        439.53        20.76 o                         
   7   5   8        167.28        155.54        11.87 o                         
 -10   6   8        797.06        809.95        32.92 o                         
  -9   6   8        921.78        913.28        26.44 o                         
  -8   6   8        422.25        377.24        18.18 o                         
  -7   6   8        731.72        763.21        18.30 o                         
  -6   6   8       2201.49       2160.10        40.29 o                         
  -5   6   8          6.82          8.19         3.98 o                         
  -4   6   8       1307.52       1177.16        25.02 o                         
  -3   6   8        854.60        868.48        18.39 o                         
  -2   6   8          4.44         -2.98         2.98 o                         
  -1   6   8        101.38         75.47         4.56 o                         
   0   6   8       1515.57       1467.27        28.70 o                         
   1   6   8        271.80        250.24         8.42 o                         
   2   6   8        475.33        484.30        12.67 o                         
   3   6   8         15.06          7.61         3.26 o                         
   4   6   8          4.96          7.64         3.77 o                         
   5   6   8        272.07        261.51        11.00 o                         
   6   6   8          9.97          2.24         4.31 o                         
   7   6   8          6.11         -5.37         5.37 o                         
 -10   7   8        106.98         93.71        10.03 o                         
  -9   7   8       1145.11       1184.32        40.58 o                         
  -8   7   8        205.50        194.04        11.72 o                         
  -7   7   8        680.52        650.51        16.29 o                         
  -6   7   8       1176.85       1109.93        21.46 o                         
  -5   7   8         21.48         28.31         3.87 o                         
  -4   7   8       2361.45       2263.57        49.29 o                         
  -3   7   8        187.23        183.64         8.05 o                         
  -2   7   8         45.52         48.89         6.19 o                         
  -1   7   8        254.46        245.67        10.05 o                         
   0   7   8        527.88        500.52        12.94 o                         
   1   7   8        302.88        288.86        10.34 o                         
   2   7   8        127.49        137.84         7.24 o                         
   3   7   8         28.40         18.37         4.09 o                         
   4   7   8          1.16          1.47         4.36 o                         
   5   7   8         10.60         -4.20         4.22 o                         
   6   7   8         38.10         34.09         7.33 o                         
 -10   8   8        145.42        120.76        10.66 o                         
  -9   8   8       2351.33       2284.05        63.74 o                         
  -8   8   8        105.25         88.60         7.22 o                         
  -7   8   8          6.13         10.13         3.49 o                         
  -6   8   8        304.04        331.03         9.56 o                         
  -5   8   8        930.28        917.09        20.04 o                         
  -4   8   8         53.99         42.48         4.39 o                         
  -3   8   8        503.25        466.52        13.45 o                         
  -2   8   8       2004.39       1954.68        40.11 o                         
  -1   8   8       1126.32       1056.15        22.57 o                         
   0   8   8        206.47        233.00         8.76 o                         
   1   8   8        476.64        435.66        12.34 o                         
   2   8   8        552.83        541.35        14.94 o                         
   3   8   8        306.91        304.51        11.78 o                         
   4   8   8        763.63        793.98        42.97 o                         
   5   8   8        193.89        159.89        14.33 o                         
 -10   9   8        239.16        248.63        14.29 o                         
  -9   9   8        615.74        628.59        26.25 o                         
  -8   9   8        264.04        259.86        18.08 o                         
  -7   9   8          7.50          2.44         5.00 o                         
  -6   9   8         61.48         58.79         4.60 o                         
  -5   9   8       3079.70       3169.18        62.53 o                         
  -4   9   8         29.24         18.60         5.05 o                         
  -3   9   8        208.49        194.32         9.51 o                         
  -2   9   8          0.01         -3.30         3.56 o                         
  -1   9   8        276.50        252.69         8.66 o                         
   0   9   8       1092.20       1153.68        34.32 o                         
   1   9   8        525.39        494.67        16.01 o                         
   2   9   8         33.19         24.11         5.06 o                         
   3   9   8         23.26         28.00         6.10 o                         
   4   9   8        313.60        328.19        18.05 o                         
   5   9   8        126.35        113.02        11.39 o                         
  -9  10   8          5.48          9.02         8.92 o                         
  -8  10   8        205.28        225.97        15.22 o                         
  -7  10   8        372.82        374.24        14.20 o                         
  -6  10   8       1496.06       1440.22        33.61 o                         
  -5  10   8       1360.54       1377.18        30.00 o                         
  -4  10   8          3.67         -1.84         3.92 o                         
  -3  10   8       1031.84       1037.35        24.22 o                         
  -2  10   8         91.95         89.06         5.90 o                         
  -1  10   8        640.88        562.22        16.00 o                         
   0  10   8        192.20        192.35         8.87 o                         
   1  10   8         38.94         32.36         5.30 o                         
   2  10   8        297.15        332.32        14.51 o                         
   3  10   8        130.70        146.17        10.78 o                         
   4  10   8         34.57         46.39        10.77 o                         
  -9  11   8        117.07        110.05        14.43 o                         
  -8  11   8       1032.93       1023.85        33.01 o                         
  -7  11   8        131.48        135.40        12.02 o                         
  -6  11   8         97.48         98.07         7.41 o                         
  -5  11   8        333.30        304.09        11.74 o                         
  -4  11   8        508.46        466.42        16.51 o                         
  -3  11   8       1893.91       1928.44        44.20 o                         
  -2  11   8         13.69         10.00         5.07 o                         
  -1  11   8         68.43         54.23         6.06 o                         
   0  11   8         68.98         41.65         7.32 o                         
   1  11   8         57.36         49.23         6.69 o                         
   2  11   8        809.51        872.15        35.04 o                         
   3  11   8        274.75        319.55        23.96 o                         
  -8  12   8         87.23         78.05        11.59 o                         
  -7  12   8        620.91        668.43        27.06 o                         
  -6  12   8         34.10         19.80         6.21 o                         
  -5  12   8         12.07          3.23         4.36 o                         
  -4  12   8         70.52         67.54         6.85 o                         
  -3  12   8          5.32          8.72         4.49 o                         
  -2  12   8          0.02         -1.36         4.28 o                         
  -1  12   8        165.88        165.95         8.61 o                         
   0  12   8         42.25         42.28         6.69 o                         
   1  12   8         67.93         82.77        11.79 o                         
   2  12   8          2.93          6.06         6.02 o                         
  -7  13   8        133.56        150.81        13.74 o                         
  -6  13   8          3.90         -4.32         6.85 o                         
  -5  13   8         45.76         28.21         8.15 o                         
  -4  13   8        143.48        127.78         9.00 o                         
  -3  13   8        883.68        877.55        37.84 o                         
  -2  13   8         93.07         76.81         7.47 o                         
  -1  13   8        105.30        102.26         7.42 o                         
   0  13   8          8.31         -0.29         5.23 o                         
   1  13   8         14.34         34.84         6.84 o                         
  -6  14   8        224.81        202.10        18.11 o                         
  -5  14   8        605.53        631.46        25.20 o                         
  -4  14   8        175.35        201.61        10.31 o                         
  -3  14   8          5.13          7.21         7.60 o                         
  -2  14   8         90.25         98.00         7.92 o                         
  -1  14   8        415.85        415.19        15.80 o                         
   2 -16   9          9.74         11.74        12.31 o                         
   3 -16   9        116.73         97.79         8.25 o                         
  -1 -15   9        145.89        157.01         5.17 o                         
   0 -15   9         94.52         95.53         5.58 o                         
   1 -15   9          6.08          3.49         3.41 o                         
   2 -15   9        302.95        291.32        11.96 o                         
   3 -15   9        945.05        940.83        26.18 o                         
   4 -15   9         50.32         47.38         4.64 o                         
   5 -15   9        793.58        802.80        19.25 o                         
   6 -15   9        387.47        391.91        23.41 o                         
  -2 -14   9         23.31         23.64         5.59 o                         
  -1 -14   9         28.18         21.62         3.58 o                         
   0 -14   9        202.15        190.52         7.94 o                         
   1 -14   9          3.39          5.89         4.00 o                         
   2 -14   9        142.14        132.06         7.48 o                         
   3 -14   9        587.18        602.71        19.80 o                         
   4 -14   9        306.00        280.12         8.56 o                         
   5 -14   9        684.53        738.64        19.68 o                         
   6 -14   9        210.82        328.34        18.49 o                         
   7 -14   9          1.60          3.91         8.14 o                         
  -3 -13   9         25.26         30.35         3.91 o                         
  -2 -13   9         78.32         62.56         4.54 o                         
  -1 -13   9        136.04        131.45         7.67 o                         
   0 -13   9         47.82         41.85         4.53 o                         
   1 -13   9        749.91        770.56        17.23 o                         
   2 -13   9       3319.83       3361.72        71.23 o                         
   3 -13   9       1493.65       1551.78        37.73 o                         
   4 -13   9         13.08         11.60         2.36 o                         
   5 -13   9        116.61        151.84         6.95 o                         
   6 -13   9        900.02       1031.94        26.94 o                         
   7 -13   9        658.89        648.76        21.47 o                         
  -4 -12   9        184.73        195.78         8.98 o                         
  -3 -12   9         45.31         45.61         3.95 o                         
  -2 -12   9         14.30         12.02         2.25 o                         
  -1 -12   9       1835.07       1964.32        42.00 o                         
   0 -12   9        257.77        258.11         8.24 o                         
   1 -12   9        392.87        421.27        11.50 o                         
   2 -12   9       1259.72       1323.53        29.80 o                         
   3 -12   9        586.30        575.91        18.34 o                         
   4 -12   9         36.05         39.31         3.56 o                         
   5 -12   9        210.19        255.28         8.76 o                         
   6 -12   9        189.73        246.71        11.88 o                         
   7 -12   9        831.40        843.41        23.73 o                         
   8 -12   9       1002.56       1003.42        28.13 o                         
  -5 -11   9         55.92         56.63         8.17 o                         
  -4 -11   9        203.96        199.65        12.78 o                         
  -3 -11   9        280.09        275.22        13.07 o                         
  -2 -11   9        643.55        649.65        12.98 o                         
  -1 -11   9       2845.91       2952.59        56.87 o                         
   0 -11   9        197.19        203.91         6.52 o                         
   1 -11   9        502.11        545.55        16.53 o                         
   2 -11   9       2447.40       2403.04        49.79 o                         
   3 -11   9         58.45         60.34         3.59 o                         
   4 -11   9        117.55        135.66        11.68 o                         
   5 -11   9        706.46        646.30        16.73 o                         
   6 -11   9        293.67        261.98         9.49 o                         
   7 -11   9       1002.44        935.46        30.98 o                         
   8 -11   9        954.60        978.40        28.29 o                         
  -6 -10   9         41.27         37.86         5.97 o                         
  -5 -10   9        150.24        143.42         8.79 o                         
  -4 -10   9       1504.95       1557.88        32.46 o                         
  -3 -10   9        195.11        225.64        10.92 o                         
  -2 -10   9        600.42        631.25        15.64 o                         
  -1 -10   9       4241.36       4222.85        79.41 o                         
   0 -10   9        329.56        308.29         8.44 o                         
   1 -10   9          6.84         -0.33        10.09 o                         
   2 -10   9        977.48        930.48        21.08 o                         
   3 -10   9        146.62        135.40         5.82 o                         
   4 -10   9       3334.20       3367.89        59.39 o                         
   5 -10   9       1044.45       1034.57        22.21 o                         
   6 -10   9          3.79          3.29         2.56 o                         
   7 -10   9        529.94        518.82        19.16 o                         
   8 -10   9          3.91         -4.75         5.20 o                         
   9 -10   9         12.45         -5.50         5.50 o                         
  -6  -9   9        772.74        843.13        33.84 o                         
  -5  -9   9        763.54        743.64        18.09 o                         
  -4  -9   9       1334.43       1347.84        35.02 o                         
  -3  -9   9       1195.45       1198.33        23.39 o                         
  -2  -9   9       1758.66       1749.94        37.43 o                         
  -1  -9   9        165.63        166.81         5.83 o                         
   0  -9   9         55.76         60.98         3.05 o                         
   1  -9   9          2.18          5.49         1.37 o                         
   2  -9   9        325.94        327.68         9.31 o                         
   3  -9   9        429.53        424.52         9.90 o                         
   4  -9   9       1514.53       1537.38        30.83 o                         
   5  -9   9        355.90        348.20         9.95 o                         
   6  -9   9          1.72          2.20         3.20 o                         
   7  -9   9         10.71          4.40         3.63 o                         
   8  -9   9         10.77          9.81         5.92 o                         
   9  -9   9        143.10        123.20         9.99 o                         
  -7  -8   9       1205.06       1154.25        31.41 o                         
  -6  -8   9        968.39        970.97        29.78 o                         
  -5  -8   9        660.71        634.82        17.06 o                         
  -4  -8   9        624.35        652.30        18.20 o                         
  -3  -8   9        111.50        103.59         4.92 o                         
  -2  -8   9       1975.43       1938.81        38.06 o                         
  -1  -8   9       1109.40       1023.04        21.24 o                         
   0  -8   9          0.87          8.72         3.59 o                         
   1  -8   9        510.12        508.82        25.17 o                         
   2  -8   9         56.16         53.36         3.26 o                         
   3  -8   9        252.22        236.88         6.02 o                         
   4  -8   9        418.99        403.95        11.85 o                         
   5  -8   9         19.15         32.38         4.64 o                         
   6  -8   9        110.81        111.40         5.56 o                         
   7  -8   9         29.39         21.02         3.89 o                         
   8  -8   9        186.47        189.02        10.10 o                         
   9  -8   9          7.25          7.14         6.29 o                         
  -8  -7   9        343.22        357.95        20.63 o                         
  -7  -7   9       2033.89       2071.54        57.04 o                         
  -6  -7   9         37.59         58.00         5.53 o                         
  -5  -7   9        587.73        533.47        13.85 o                         
  -4  -7   9        678.19        636.20        15.22 o                         
  -3  -7   9          2.35         -1.63         1.63 o                         
  -2  -7   9        751.67        718.27        15.80 o                         
  -1  -7   9       1461.40       1363.28        27.12 o                         
   0  -7   9         21.27         21.71         3.97 o                         
   1  -7   9         39.53         34.22         4.91 o                         
   2  -7   9        578.69        547.41        13.41 o                         
   3  -7   9        231.06        201.52         6.27 o                         
   4  -7   9          1.68          1.47         2.29 o                         
   5  -7   9        197.23        238.10        11.29 o                         
   6  -7   9         31.36         29.65         3.93 o                         
   7  -7   9        399.55        365.77        11.99 o                         
   8  -7   9        309.52        311.41        20.73 o                         
   9  -7   9        475.15        442.66        17.48 o                         
  -8  -6   9         87.56         79.88         5.80 o                         
  -7  -6   9       1352.95       1323.36        33.78 o                         
  -6  -6   9         20.06         13.29         3.20 o                         
  -5  -6   9        263.59        248.31         8.49 o                         
  -4  -6   9        172.93        156.26         6.75 o                         
  -3  -6   9        977.12        936.81        17.29 o                         
  -2  -6   9       1368.84       1340.91        25.22 o                         
  -1  -6   9         14.92         33.19         4.19 o                         
   0  -6   9         74.80         71.06         5.41 o                         
   1  -6   9        299.09        229.33        10.09 o                         
   2  -6   9         58.22         44.27         3.08 o                         
   3  -6   9       3604.91       3427.32        56.87 o                         
   4  -6   9        161.16        167.73         5.78 o                         
   5  -6   9       1475.21       1410.23        25.70 o                         
   6  -6   9        701.21        688.71        15.92 o                         
   7  -6   9        176.33        198.24         8.84 o                         
   8  -6   9         65.54         75.40         6.46 o                         
   9  -6   9        633.75        605.40        21.21 o                         
  -8  -5   9         69.60         63.00         6.28 o                         
  -7  -5   9        127.58        126.19         7.53 o                         
  -6  -5   9        932.61        907.93        19.32 o                         
  -5  -5   9          2.41          0.61         2.46 o                         
  -4  -5   9        881.07        815.24        20.14 o                         
  -3  -5   9        835.25        781.44        13.30 o                         
  -2  -5   9       1110.96       1110.42        22.89 o                         
  -1  -5   9        435.55        366.82        10.53 o                         
   0  -5   9         19.34         32.99         4.18 o                         
   1  -5   9        759.27        764.61        17.36 o                         
   2  -5   9       2498.00       2386.30        42.24 o                         
   3  -5   9        106.58         79.98         4.97 o                         
   4  -5   9         42.83         40.46         3.20 o                         
   5  -5   9        276.93        270.31         7.81 o                         
   6  -5   9        563.57        609.36        18.71 o                         
   7  -5   9        138.10        138.22         6.71 o                         
   8  -5   9        288.13        301.81        15.82 o                         
   9  -5   9        474.54        475.22        18.22 o                         
  -9  -4   9         45.62         33.29         5.27 o                         
  -8  -4   9        618.68        628.37        19.70 o                         
  -7  -4   9        180.42        171.52         7.38 o                         
  -6  -4   9       2713.65       2605.85        47.88 o                         
  -5  -4   9        157.74        165.17         6.20 o                         
  -4  -4   9         48.21         51.63         3.31 o                         
  -3  -4   9         85.59         88.06         3.34 o                         
  -2  -4   9        228.69        220.11         4.83 o                         
  -1  -4   9       6792.41       6639.88       107.69 o                         
   0  -4   9        266.90        241.36         6.01 o                         
   1  -4   9         96.82        117.14         4.75 o                         
   2  -4   9       1160.81       1065.68        20.22 o                         
   3  -4   9       1324.55       1297.94        23.22 o                         
   4  -4   9        731.21        757.02        15.08 o                         
   5  -4   9          1.69          5.82         2.80 o                         
   6  -4   9        200.25        218.29         9.15 o                         
   7  -4   9          0.50          4.23         4.01 o                         
   8  -4   9        809.60        845.76        23.12 o                         
   9  -4   9        270.73        245.20        13.26 o                         
  -9  -3   9        108.51        107.20         7.61 o                         
  -8  -3   9        117.68        108.31         8.41 o                         
  -7  -3   9        530.81        480.76        12.82 o                         
  -6  -3   9        495.24        491.66        13.69 o                         
  -5  -3   9          8.95         11.12         2.73 o                         
  -4  -3   9        179.73        165.40         5.40 o                         
  -3  -3   9          1.43          3.69         1.58 o                         
  -2  -3   9       1567.04       1496.75        24.28 o                         
  -1  -3   9       1524.44       1417.57        24.80 o                         
   0  -3   9        309.63        303.89         7.35 o                         
   1  -3   9        438.40        432.70         8.87 o                         
   2  -3   9        163.88        119.86         4.60 o                         
   3  -3   9         91.69        101.08         5.40 o                         
   4  -3   9        151.90        154.75         6.75 o                         
   5  -3   9       1376.75       1426.80        38.54 o                         
   6  -3   9        117.41        127.42         6.23 o                         
   7  -3   9        436.57        425.93        12.67 o                         
   8  -3   9       1401.26       1402.79        41.36 o                         
   9  -3   9         44.26         50.33         7.87 o                         
  -9  -2   9         28.86         27.74         6.66 o                         
  -8  -2   9        114.40        111.77         7.56 o                         
  -7  -2   9        157.11        183.19         7.91 o                         
  -6  -2   9        191.32        179.78         7.33 o                         
  -5  -2   9       2404.10       2325.20        39.99 o                         
  -4  -2   9          2.00          2.67         2.01 o                         
  -3  -2   9         34.28         33.48         3.07 o                         
  -2  -2   9       2023.96       1942.16        29.56 o                         
  -1  -2   9          2.13          5.30         1.36 o                         
   0  -2   9        343.96        318.06         6.54 o                         
   1  -2   9        517.06        496.00        10.71 o                         
   2  -2   9       1666.06       1678.08        27.68 o                         
   3  -2   9        778.33        880.80        16.79 o                         
   4  -2   9         19.44         23.76         9.76 o                         
   5  -2   9       2863.89       2718.81        49.76 o                         
   6  -2   9          7.38         10.26         3.40 o                         
   7  -2   9        540.61        505.94        16.12 o                         
   8  -2   9       1188.85       1238.42        31.27 o                         
   9  -2   9         10.53         13.18         7.04 o                         
 -10  -1   9         62.83         59.73         7.03 o                         
  -9  -1   9         14.98          7.14         5.07 o                         
  -8  -1   9         18.45         25.55         6.77 o
[truncated: 208,900 more chars]
